# Supplementary material for: Conservation and diversification of the transcriptomes of adult Paragonimus westermani and P. skrjabini
Source: Parasit Vectors. 2016 Sep 13;9(1):497. doi: 10.1186/s13071-016-1785-x (PMC5020434; doi:10.1186/s13071-016-1785-x)
Supplement: Additional file 2: Table S1. — Complete functional annotation and expression data for P. westermani transcripts. (XLSX 6726 kb) [file 13071_2016_1785_MOESM2_ESM.xlsx]

## Sheet: Table S1
Table S1. Complete functional annotation and expression data for P. westermani transcripts.
				non-overlapping top BLASTP match(es) with evalue < 1e-05					P. kellicotti comparison		Molecular Mimics					InterProScan				KEGGscan (v70)				MEROPS	Phobius			Any Annotation	Expression Data
Genetic Locus	Transcript	Longest Isoform	Best reciprocal BLASTP match with P. skrjabini (longest isoforms only)	NR (2015-06-05) minus Paragonimus	NR (2015-06-05) with Paragonimus	C. sinensis	O. viverrini	F. hepatica	Top hit(s) with evalue <1e-05	Putative Serodiagnostic candidate	Best human match gi (evalue <1e-05, 50% ID over 50% length)	%ID of top human match	Best S. mediterranea match (evalue <1e-05, 50% ID over 50% length)	%ID of top S. mediterranea match	Host mimic?	Protein Domain	Molecular Function	Biological Process	Cellular Component	Enzyme #	Orthologous Group	pathway	module	Protease Class	Transmembrane Domain(s)	Secretion Signal	Secreted?		length	effective_length	expected_count	TPM	FPKM	Top 5% overall	Top Differentially expressed compared to P. skrjabini
comp10001_c0	comp10001_c0_seq1	Y	comp89161_c1_seq1	gi|685960592|gb|KGB36280.1| PR domain zinc finger protein 14 [Schistosoma haematobium]	gi|685960592|gb|KGB36280.1| PR domain zinc finger protein 14 [Schistosoma haematobium]	---	KER30439.1	BN1106_s2485B000114.mRNA-1	---	---	---	---	---	---	---	---	---	---	---	---	K05766	ko04810	---	---	---	---	---	Y	526	484.42	17	1.06	1.3	N	-
comp10003_c0	comp10003_c0_seq1	Y	---	gi|684374967|ref|XP_009164915.1| hypothetical protein T265_02418 [Opisthorchis viverrini]	gi|684374967|ref|XP_009164915.1| hypothetical protein T265_02418 [Opisthorchis viverrini]	csin104770	KER31372.1	BN1106_s2708B000049.mRNA-1	---	---	---	---	---	---	---	---	---	---	---	2.7.11.1	K16315	---	---	---	---	---	---	Y	239	197.62	7	1.09	1.34	N	-
comp10007_c0	comp10007_c0_seq1	Y	---	---	---	---	---	---	---	---	---	---	---	---	---	---	---	---	---	---	---	---	---	---	---	---	---	N	614	572.41	21	1.1	1.35	N	-
comp10010_c0	comp10010_c0_seq1	Y	---	---	---	---	---	---	---	---	---	---	---	---	---	---	---	---	---	---	---	---	---	---	---	---	---	N	419	377.42	15	1.2	1.48	N	-
comp10013_c0	comp10013_c0_seq1	Y	comp81777_c0_seq1	gi|684395027|ref|XP_009171084.1| hypothetical protein T265_07328 [Opisthorchis viverrini]	gi|684395027|ref|XP_009171084.1| hypothetical protein T265_07328 [Opisthorchis viverrini]	csin109559	KER25163.1	BN1106_s1604B000186.mRNA-1	---	---	---	---	---	---	---	---	---	---	---	---	K03649	ko03410	---	---	---	---	---	Y	814	772.41	34	1.32	1.62	N	-
comp10016_c0	comp10016_c0_seq1	Y	---	---	---	---	---	---	---	---	---	---	---	---	---	---	---	---	---	---	---	---	---	---	---	---	---	N	352	310.44	14	1.37	1.68	N	-
comp10017_c0	comp10017_c0_seq1	Y	---	gi|684365857|ref|XP_009162018.1| hypothetical protein T265_00097 [Opisthorchis viverrini]	gi|684365857|ref|XP_009162018.1| hypothetical protein T265_00097 [Opisthorchis viverrini]	csin100524	KER34245.1	BN1106_s131B000214.mRNA-1	Pk41096_txpt1	---	---	---	---	---	---	IPR001478: PDZ/DHR/GLGF;	GO:0005515): protein binding;	---	---	---	K03016	ko00230 ko00240 ko03020 ko04623 ko05016 ko05169	M00180 M00181 M00182	---	---	---	---	Y	1068	1026.41	39	1.14	1.39	N	-
comp10037_c0	comp10037_c0_seq1	Y	---	---	---	---	---	---	---	---	---	---	---	---	---	---	---	---	---	---	---	---	---	---	---	---	---	N	310	268.46	13	1.48	1.81	N	-
comp10041_c0	comp10041_c0_seq1	Y	---	---	---	---	---	---	---	---	---	---	---	---	---	---	---	---	---	---	---	---	---	---	Y	---	---	Y	653	611.41	23	1.13	1.39	N	-
comp10046_c0	comp10046_c0_seq1	Y	---	---	---	---	---	---	---	---	---	---	---	---	---	---	---	---	---	---	---	---	---	---	Y	---	---	Y	351	309.44	16	1.57	1.93	N	-
comp10047_c0	comp10047_c0_seq1	Y	comp62680_c0_seq1	gi|684405377|ref|XP_009174431.1| hypothetical protein T265_09940 [Opisthorchis viverrini]	gi|684405377|ref|XP_009174431.1| hypothetical protein T265_09940 [Opisthorchis viverrini]	csin103931	KER21823.1	BN1106_s123B000241.mRNA-1	---	---	---	---	---	---	---	IPR002048: Calcium-binding EF-hand; IPR011992: EF-hand-like domain; IPR018247: EF-Hand 1, calcium-binding site; IPR018248: EF-hand; IPR018249: EF-HAND 2; IPR019577: SPARC/Testican, calcium-binding domain;	GO:0005509): calcium ion binding;	GO:0007165): signal transduction;	GO:0005578): proteinaceous extracellular matrix;	---	K10755	ko03030 ko03420 ko03430	M00289 M00295	---	---	---	---	Y	520	478.42	17	1.07	1.31	N	-
comp10057_c0	comp10057_c0_seq1	Y	---	---	---	---	---	---	---	---	---	---	---	---	---	---	---	---	---	---	---	---	---	---	---	---	---	N	336	294.45	13	1.34	1.65	N	-
comp10059_c0	comp10059_c0_seq1	Y	---	---	---	---	---	---	---	---	---	---	---	---	---	---	---	---	---	---	---	---	---	---	Y	---	---	Y	557	515.42	20	1.17	1.43	N	-
comp10063_c0	comp10063_c0_seq1	Y	comp90019_c1_seq1	gi|358336667|dbj|GAA55128.1| hypothetical protein CLF_106927, partial [Clonorchis sinensis]	gi|358336667|dbj|GAA55128.1| hypothetical protein CLF_106927, partial [Clonorchis sinensis]	csin106927	KER30750.1	BN1106_s1453B000463.mRNA-1	Pk02783_txpt1	---	---	---	---	---	---	---	---	---	---	---	K15442	---	---	---	---	---	---	Y	281	239.5	10	1.28	1.57	N	Y
comp10064_c0	comp10064_c0_seq1	Y	---	gi|358333275|dbj|GAA51817.1| hypothetical protein CLF_106832 [Clonorchis sinensis]	gi|358333275|dbj|GAA51817.1| hypothetical protein CLF_106832 [Clonorchis sinensis]	csin106832	KER20146.1	BN1106_s1784B000454.mRNA-1	---	---	---	---	---	---	---	---	---	---	---	---	---	---	---	---	---	---	---	Y	467	425.42	25	1.78	2.18	N	-
comp10066_c0	comp10066_c0_seq1	Y	---	---	---	---	---	---	---	---	---	---	---	---	---	---	---	---	---	---	---	---	---	---	---	---	---	N	364	322.43	19	1.79	2.19	N	-
comp10071_c0	comp10071_c0_seq1	Y	---	gi|684386510|ref|XP_009168487.1| hypothetical protein T265_05254 [Opisthorchis viverrini]	gi|684386510|ref|XP_009168487.1| hypothetical protein T265_05254 [Opisthorchis viverrini]	csin106305	KER27765.1	BN1106_s894B000229.mRNA-1	---	---	4507041 sodium-dependent dopamine transporter	64.29	Smed|mk4.002395.11	66.67	N	IPR000175: Sodium:neurotransmitter symporter;	GO:0005328): neurotransmitter:sodium symporter activity;	GO:0006836): neurotransmitter transport;	GO:0016021): integral to membrane;	---	K05035	---	---	---	---	---	---	Y	261	219.55	11	1.54	1.88	N	-
comp10072_c0	comp10072_c0_seq1	Y	---	---	---	---	---	---	---	---	---	---	---	---	---	---	---	---	---	---	---	---	---	---	---	---	---	N	507	465.42	20	1.3	1.59	N	-
comp10074_c0	comp10074_c0_seq1	Y	---	gi|358335288|dbj|GAA33432.2| cohesin loading factor subunit SCC2 [Clonorchis sinensis]	gi|358335288|dbj|GAA33432.2| cohesin loading factor subunit SCC2 [Clonorchis sinensis]	csin111197	KER31284.1	BN1106_s1793B000158.mRNA-1	---	---	---	---	---	---	---	---	---	---	---	---	K06672	ko04111	---	---	---	---	---	Y	317	275.46	13	1.44	1.76	N	-
comp10076_c0	comp10076_c0_seq1	Y	comp87783_c0_seq2	gi|684380896|ref|XP_009166769.1| hypothetical protein T265_03904 [Opisthorchis viverrini]	gi|684380896|ref|XP_009166769.1| hypothetical protein T265_03904 [Opisthorchis viverrini]	csin103094	KER29436.1	BN1106_s1662B000140.mRNA-1	---	---	---	---	---	---	---	---	---	---	---	---	K15032	---	---	---	---	---	---	Y	964	922.41	45	1.46	1.79	N	-
comp10080_c0	comp10080_c0_seq1	Y	comp77083_c2_seq1	---	---	---	---	---	Pk02335_txpt1	---	---	---	---	---	---	---	---	---	---	---	---	---	---	---	Y	---	---	Y	313	271.46	27	3.03	3.72	N	-
comp10080_c1	comp10080_c1_seq1	Y	---	---	---	---	---	---	---	---	---	---	---	---	---	---	---	---	---	---	---	---	---	---	---	---	---	N	240	198.62	12	1.86	2.28	N	-
comp10085_c0	comp10085_c0_seq1	Y	---	gi|684382460|ref|XP_009167243.1| hypothetical protein T265_04280 [Opisthorchis viverrini]	gi|684382460|ref|XP_009167243.1| hypothetical protein T265_04280 [Opisthorchis viverrini]	csin100419	KER28985.1	BN1106_s5341B000093.mRNA-1	---	---	---	---	---	---	---	IPR000192: Aminotransferase, class V/Cysteine desulfurase; IPR015421: Pyridoxal phosphate-dependent transferase, major region, subdomain 1; IPR015424: Pyridoxal phosphate-dependent transferase, major domain;	GO:0003824): catalytic activity; GO:0030170): pyridoxal phosphate binding;	GO:0008152): metabolic process;	---	---	K15425	---	---	---	---	---	---	Y	218	176.75	11	1.92	2.36	N	-
comp10088_c0	comp10088_c0_seq1	Y	comp33485_c0_seq1	---	---	---	---	---	---	---	---	---	---	---	---	---	---	---	---	---	---	---	---	---	---	---	---	N	558	516.42	19	1.11	1.36	N	-
comp10089_c0	comp10089_c0_seq1	Y	comp89580_c1_seq1	gi|684403337|ref|XP_009173766.1| hypothetical protein T265_14842, partial [Opisthorchis viverrini]	gi|684403337|ref|XP_009173766.1| hypothetical protein T265_14842, partial [Opisthorchis viverrini]	csin108306	KER22488.1	BN1106_s1257B000198.mRNA-1	Pk05491_txpt7	---	---	---	---	---	---	IPR013243: SCA7;	---	---	---	1.16.1.8	K00597	---	---	---	---	---	---	Y	649	607.41	47	2.33	2.85	N	-
comp10090_c0	comp10090_c0_seq1	Y	comp87906_c0_seq2	gi|358333314|dbj|GAA51845.1| myosin-XV [Clonorchis sinensis]	gi|358333314|dbj|GAA51845.1| myosin-XV [Clonorchis sinensis]	csin106893	KER22660.1	BN1106_s120B000361.mRNA-1	---	---	---	---	---	---	---	IPR000048: IQ motif, EF-hand binding site;	GO:0005515): protein binding;	---	---	3.6.4.12	K10901	ko03440 ko03460	M00295 M00414	---	---	---	---	Y	1041	999.41	38	1.14	1.4	N	-
comp10093_c0	comp10093_c0_seq1	Y	---	---	---	---	---	---	---	---	---	---	---	---	---	---	---	---	---	---	---	---	---	---	---	---	---	N	436	394.42	14	1.07	1.32	N	-
comp10097_c0	comp10097_c0_seq1	Y	---	---	---	---	---	---	---	---	---	---	---	---	---	---	---	---	---	---	---	---	---	---	---	---	---	N	876	834.41	32	1.15	1.41	N	-
comp10099_c0	comp10099_c0_seq1	Y	comp86991_c2_seq1	gi|358336701|dbj|GAA30918.2| death-associated protein kinase 1 [Clonorchis sinensis]	gi|358336701|dbj|GAA30918.2| death-associated protein kinase 1 [Clonorchis sinensis]	csin107030	KER23126.1	BN1106_s2955B000051.mRNA-1	---	---	570359575 death-associated protein kinase 1	51.9	---	---	N	IPR000719: Protein kinase, catalytic domain; IPR002290: Serine/threonine-protein kinase domain; IPR008271: Serine/threonine-protein kinase, active site; IPR011009: Protein kinase-like domain; IPR017442: Serine/threonine-protein kinase-like domain; IPR020635: Tyrosine-protein kinase, catalytic domain; IPR020675: Myosin light chain kinase-related;	GO:0004672): protein kinase activity; GO:0004674): protein serine/threonine kinase activity; GO:0005524): ATP binding; GO:0016772): transferase activity, transferring phosphorus-containing groups;	GO:0006468): protein phosphorylation;	---	2.1.1.211	K15447	---	---	---	---	---	---	Y	1020	978.41	44	1.35	1.65	N	-
comp10100_c0	comp10100_c0_seq1	Y	comp90664_c0_seq1	gi|684382049|ref|XP_009167121.1| hypothetical protein T265_13440, partial [Opisthorchis viverrini]	gi|684382049|ref|XP_009167121.1| hypothetical protein T265_13440, partial [Opisthorchis viverrini]	csin111519	KER29170.1	BN1106_s1520B000104.mRNA-1	---	---	29294649 endoribonuclease Dicer isoform 1	50.85	---	---	N	IPR000999: Ribonuclease III;	GO:0003723): RNA binding; GO:0004525): ribonuclease III activity;	GO:0006396): RNA processing;	---	---	K11592	ko05206	---	---	---	---	---	Y	257	215.56	8	1.14	1.4	N	-
comp10103_c0	comp10103_c0_seq1	Y	---	---	---	---	---	---	---	---	---	---	---	---	---	---	---	---	---	---	---	---	---	---	---	Y	Y	Y	253	211.57	8	1.16	1.42	N	-
comp10106_c0	comp10106_c0_seq1	Y	---	---	---	---	---	---	---	---	---	---	---	---	---	---	---	---	---	---	---	---	---	---	---	---	---	N	490	448.42	19	1.28	1.57	N	-
comp10108_c0	comp10108_c0_seq1	Y	comp89082_c0_seq5	---	---	---	---	---	---	---	---	---	---	---	---	---	---	---	---	---	---	---	---	---	---	---	---	N	320	278.46	14	1.53	1.88	N	Y
comp10110_c0	comp10110_c0_seq1	Y	---	---	---	---	---	---	---	---	---	---	---	---	---	---	---	---	---	---	---	---	---	---	---	---	---	N	570	528.42	20	1.14	1.4	N	-
comp10112_c0	comp10112_c0_seq1	Y	---	---	---	---	---	---	---	---	---	---	---	---	---	---	---	---	---	---	---	---	---	---	---	---	---	N	781	739.41	26	1.05	1.29	N	-
comp10115_c0	comp10115_c0_seq1	Y	comp80485_c0_seq1	gi|684404828|ref|XP_009174255.1| hypothetical protein T265_14960, partial [Opisthorchis viverrini]	gi|684404828|ref|XP_009174255.1| hypothetical protein T265_14960, partial [Opisthorchis viverrini]	csin113557	KER22011.1	BN1106_s3817B000130.mRNA-1	---	---	---	---	---	---	---	---	---	---	---	---	---	---	---	---	---	---	---	Y	468	426.42	15	1.06	1.3	N	-
comp10117_c0	comp10117_c0_seq1	Y	comp88878_c0_seq1	gi|358253591|dbj|GAA53470.1| AP-3 complex subunit delta-1 [Clonorchis sinensis]	gi|358253591|dbj|GAA53470.1| AP-3 complex subunit delta-1 [Clonorchis sinensis]	csin110314	KER29173.1	BN1106_s205B000339.mRNA-1	---	---	387849337 AP-3 complex subunit delta-1 isoform 3	85.33	Smed|mk4.000875.02	78.33	N	IPR002553: Clathrin/coatomer adaptor, adaptin-like, N-terminal; IPR011989: Armadillo-like helical; IPR016024: Armadillo-type fold;	GO:0005488): binding;	GO:0006886): intracellular protein transport; GO:0016192): vesicle-mediated transport;	GO:0030117): membrane coat;	---	K12396	ko04142	---	---	---	---	---	Y	227	185.69	7	1.16	1.42	N	Y
comp10126_c0	comp10126_c0_seq1	Y	---	---	---	---	---	---	---	---	---	---	---	---	---	---	---	---	---	---	---	---	---	---	---	---	---	N	370	328.43	11	1.02	1.25	N	-
comp10131_c0	comp10131_c0_seq1	Y	---	---	---	---	---	---	---	---	---	---	---	---	---	---	---	---	---	---	---	---	---	---	---	---	---	N	323	281.45	12	1.3	1.59	N	-
comp10134_c0	comp10134_c0_seq1	Y	comp71661_c0_seq1	gi|358254627|dbj|GAA55963.1| neurofibromin 1, partial [Clonorchis sinensis]	gi|358254627|dbj|GAA55963.1| neurofibromin 1, partial [Clonorchis sinensis]	csin109462	KER30811.1	BN1106_s599B000391.mRNA-1	---	---	189458804 neurofibromin isoform 3	50.66	Smed|mk4.000292.16	63.55	N	---	---	---	---	---	K08052	ko04010 ko04014	---	---	---	---	---	Y	2347	2305.41	80	1.03	1.27	N	-
comp10136_c0	comp10136_c0_seq1	Y	comp82922_c0_seq2	gi|684393721|ref|XP_009170680.1| hypothetical protein T265_14187, partial [Opisthorchis viverrini]	gi|684393721|ref|XP_009170680.1| hypothetical protein T265_14187, partial [Opisthorchis viverrini]	---	KER25592.1	---	---	---	---	---	---	---	---	IPR000219: Dbl homology (DH) domain;	GO:0005089): Rho guanyl-nucleotide exchange factor activity;	GO:0035023): regulation of Rho protein signal transduction;	GO:0005622): intracellular;	---	K12878	ko03013 ko03040	M00405 M00406	---	---	---	---	Y	587	545.41	19	1.05	1.29	N	-
comp10138_c0	comp10138_c0_seq1	Y	---	---	---	---	---	---	---	---	---	---	---	---	---	---	---	---	---	---	---	---	---	---	---	Y	Y	Y	295	253.48	9	1.08	1.33	N	-
comp10140_c0	comp10140_c0_seq1	Y	---	gi|685967454|gb|KGB41347.1| Nipped-B-like protein, partial [Schistosoma haematobium]	gi|685967454|gb|KGB41347.1| Nipped-B-like protein, partial [Schistosoma haematobium]	csin110522	KER26644.1	BN1106_s2721B000155.mRNA-1	---	---	---	---	---	---	---	---	---	---	---	2.7.4.6	K00940	ko00230 ko00240	M00049 M00050 M00052 M00053	---	---	---	---	Y	535	493.42	18	1.1	1.35	N	-
comp10156_c0	comp10156_c0_seq1	Y	---	---	---	---	---	---	---	---	---	---	---	---	---	---	---	---	---	---	---	---	---	---	---	---	---	N	411	369.43	14	1.15	1.41	N	-
comp10158_c0	comp10158_c0_seq1	Y	---	---	---	---	---	---	---	---	---	---	---	---	---	---	---	---	---	---	---	---	---	---	---	---	---	N	244	202.6	7	1.06	1.3	N	-
comp10173_c0	comp10173_c0_seq1	Y	comp75562_c0_seq1	gi|349971820|dbj|GAA41264.1| hypothetical protein CLF_106450, partial [Clonorchis sinensis]	gi|349971820|dbj|GAA41264.1| hypothetical protein CLF_106450, partial [Clonorchis sinensis]	csin106450	KER24353.1	BN1106_s2166B000222.mRNA-1	Pk02938_txpt1	---	---	---	---	---	---	---	---	---	---	---	---	---	---	---	---	---	---	Y	384	342.43	12	1.06	1.3	N	-
comp10190_c0	comp10190_c0_seq1	Y	---	---	---	---	---	---	---	---	---	---	---	---	---	---	---	---	---	---	---	---	---	---	---	---	---	N	352	310.44	11	1.08	1.32	N	-
comp10191_c0	comp10191_c0_seq1	Y	---	---	---	---	---	---	---	---	---	---	---	---	---	---	---	---	---	---	---	---	---	---	---	---	---	N	228	186.68	8	1.32	1.62	N	-
comp10192_c0	comp10192_c0_seq1	Y	---	gi|358255110|dbj|GAA56827.1| chromodomain-helicase-DNA-binding protein 7 [Clonorchis sinensis]	gi|358255110|dbj|GAA56827.1| chromodomain-helicase-DNA-binding protein 7 [Clonorchis sinensis]	csin111607	KER28912.1	BN1106_s1910B000276.mRNA-1	---	---	---	---	---	---	---	---	---	---	---	---	---	---	---	---	---	---	---	Y	477	435.42	22	1.53	1.87	N	-
comp10194_c0	comp10194_c0_seq1	Y	---	---	---	---	---	---	Pk31005_txpt1	---	---	---	---	---	---	---	---	---	---	---	---	---	---	---	Y	---	---	Y	347	305.44	13	1.29	1.59	N	-
comp10210_c0	comp10210_c0_seq1	Y	---	---	---	---	---	---	---	---	---	---	---	---	---	---	---	---	---	---	---	---	---	---	---	Y	Y	Y	721	679.41	28	1.24	1.52	N	-
comp10212_c0	comp10212_c0_seq1	Y	---	gi|684396252|ref|XP_009171463.1| hypothetical protein T265_14336, partial [Opisthorchis viverrini]	gi|684396252|ref|XP_009171463.1| hypothetical protein T265_14336, partial [Opisthorchis viverrini]	csin105033	KER24789.1	BN1106_s1307B000310.mRNA-1	Pk43336_txpt2	---	---	---	---	---	---	---	---	---	---	---	K10407	ko05132	---	---	Y	---	---	Y	618	576.41	20	1.04	1.28	N	-
comp10217_c0	comp10217_c0_seq1	Y	comp66136_c0_seq2	gi|358256535|dbj|GAA50082.1| myosin-1 [Clonorchis sinensis]	gi|358256535|dbj|GAA50082.1| myosin-1 [Clonorchis sinensis]	csin104052	KER30204.1	BN1106_s1106B000091.mRNA-1	---	---	---	---	---	---	---	---	---	---	---	---	---	---	---	---	---	---	---	Y	566	524.42	21	1.21	1.48	N	-
comp10220_c0	comp10220_c0_seq1	Y	---	gi|358253911|dbj|GAA53959.1| hypothetical protein CLF_111729 [Clonorchis sinensis]	gi|358253911|dbj|GAA53959.1| hypothetical protein CLF_111729 [Clonorchis sinensis]	csin111729	KER22820.1	BN1106_s2112B000140.mRNA-1	---	---	---	---	---	---	---	IPR017452: GPCR, rhodopsin-like superfamily;	---	---	---	---	---	---	---	---	Y	---	---	Y	537	495.42	22	1.34	1.64	N	-
comp10220_c1	comp10220_c1_seq1	Y	---	gi|685966123|gb|KGB40563.1| hypothetical protein MS3_09036 [Schistosoma haematobium]	gi|685966123|gb|KGB40563.1| hypothetical protein MS3_09036 [Schistosoma haematobium]	csin111730	KER22820.1	BN1106_s2112B000141.mRNA-1	---	---	---	---	---	---	---	---	---	---	---	---	K14008	ko04141	M00403	---	---	---	---	Y	374	332.43	15	1.37	1.68	N	-
comp10222_c0	comp10222_c0_seq1	Y	---	---	---	---	---	---	---	---	---	---	---	---	---	---	---	---	---	---	---	---	---	---	---	---	---	N	472	430.42	17	1.19	1.46	N	-
comp10233_c0	comp10233_c0_seq1	Y	comp90211_c2_seq1	gi|358338535|dbj|GAA56942.1| hypothetical protein CLF_111863 [Clonorchis sinensis]	gi|358338535|dbj|GAA56942.1| hypothetical protein CLF_111863 [Clonorchis sinensis]	csin111863	KER21185.1	---	---	---	---	---	---	---	---	---	---	---	---	---	---	---	---	---	---	---	---	Y	316	274.46	12	1.33	1.63	N	-
comp10237_c0	comp10237_c0_seq1	Y	comp83068_c0_seq1	---	---	---	---	---	---	---	---	---	---	---	---	---	---	---	---	---	---	---	---	---	Y	---	---	Y	356	314.44	15	1.45	1.78	N	-
comp10240_c0	comp10240_c0_seq1	Y	---	gi|684404293|ref|XP_009174079.1| hypothetical protein T265_09665 [Opisthorchis viverrini]	gi|684404293|ref|XP_009174079.1| hypothetical protein T265_09665 [Opisthorchis viverrini]	csin102444	KER22181.1	BN1106_s2705B000287.mRNA-1	---	---	---	---	---	---	---	---	---	---	---	---	K07851	---	---	---	---	---	---	Y	234	192.65	9	1.44	1.76	N	-
comp10241_c0	comp10241_c0_seq1	Y	---	gi|823388681|ref|XP_012410564.1| PREDICTED: LOW QUALITY PROTEIN: deleted in malignant brain tumors 1 protein [Trichechus manatus latirostris]	gi|823388681|ref|XP_012410564.1| PREDICTED: LOW QUALITY PROTEIN: deleted in malignant brain tumors 1 protein [Trichechus manatus latirostris]	---	---	BN1106_s185B000208.mRNA-1	---	---	---	---	---	---	---	IPR000859: CUB;	---	---	---	---	K13912	ko04970	---	---	---	---	---	Y	340	298.44	12	1.22	1.5	N	-
comp10249_c0	comp10249_c0_seq1	Y	---	gi|684409143|ref|XP_009175651.1| hypothetical protein T265_10889 [Opisthorchis viverrini]	gi|684409143|ref|XP_009175651.1| hypothetical protein T265_10889 [Opisthorchis viverrini]	csin102738	KER20610.1	---	---	---	---	---	---	---	---	---	---	---	---	---	---	---	---	---	---	---	---	Y	472	430.42	15	1.05	1.29	N	-
comp10250_c0	comp10250_c0_seq1	Y	comp77847_c1_seq1	gi|358340000|dbj|GAA27337.2| hypothetical protein CLF_101008 [Clonorchis sinensis]	gi|358340000|dbj|GAA27337.2| hypothetical protein CLF_101008 [Clonorchis sinensis]	csin101008	KER30824.1	---	---	---	---	---	---	---	---	---	---	---	---	3.5.4.6	K01490	ko00230	---	---	---	---	---	Y	371	329.43	12	1.11	1.36	N	Y
comp10251_c0	comp10251_c0_seq1	Y	---	gi|684412122|ref|XP_009176625.1| hypothetical protein T265_15490 [Opisthorchis viverrini]	gi|684412122|ref|XP_009176625.1| hypothetical protein T265_15490 [Opisthorchis viverrini]	csin112360	KER19623.1	BN1106_s2759B000078.mRNA-1	---	---	---	---	---	---	---	---	---	---	---	3.1.3.4	K01080	ko00561 ko00564 ko00565 ko00600 ko04666 ko04975	M00089	---	---	---	---	Y	2280	2238.41	83	1.1	1.35	N	-
comp10254_c0	comp10254_c0_seq1	Y	---	gi|586561625|ref|XP_006914075.1| PREDICTED: LOW QUALITY PROTEIN: WD repeat-containing protein 90 [Pteropus alecto]	gi|586561625|ref|XP_006914075.1| PREDICTED: LOW QUALITY PROTEIN: WD repeat-containing protein 90 [Pteropus alecto]	---	---	---	---	---	---	---	---	---	---	IPR007714: Protein of unknown function DUF667;	---	---	---	---	K09228	---	---	---	---	---	---	Y	543	501.42	18	1.08	1.33	N	-
comp10258_c0	comp10258_c0_seq1	Y	comp90695_c0_seq2	gi|597836249|gb|EYB85897.1| hypothetical protein Y032_0289g1517 [Ancylostoma ceylanicum]	gi|597836249|gb|EYB85897.1| hypothetical protein Y032_0289g1517 [Ancylostoma ceylanicum]	csin100974	KER32015.1	BN1106_s1964B000118.mRNA-1	---	---	---	---	---	---	---	IPR001584: Integrase, catalytic core; IPR012337: Ribonuclease H-like;	GO:0003676): nucleic acid binding; GO:0003677): DNA binding;	GO:0015074): DNA integration;	---	---	K08648	---	---	---	---	---	---	Y	719	677.41	32	1.42	1.74	N	-
comp10264_c0	comp10264_c0_seq1	Y	---	---	---	---	---	---	---	---	---	---	---	---	---	---	---	---	---	---	---	---	---	---	---	---	---	N	317	275.46	13	1.44	1.76	N	-
comp10265_c1	comp10265_c1_seq1	Y	comp89648_c1_seq1	gi|358338605|dbj|GAA29708.2| intraflagellar transport protein 140 homolog [Clonorchis sinensis]	gi|358338605|dbj|GAA29708.2| intraflagellar transport protein 140 homolog [Clonorchis sinensis]	csin112101	KER22932.1	BN1106_s4173B000091.mRNA-1	---	---	---	---	---	---	---	---	---	---	---	---	K10176	---	---	---	---	---	---	Y	304	262.47	14	1.63	2	N	-
comp10271_c0	comp10271_c0_seq1	Y	---	---	---	---	---	---	---	---	---	---	---	---	---	---	---	---	---	---	---	---	---	---	---	---	---	N	276	234.51	10	1.31	1.6	N	-
comp10274_c0	comp10274_c0_seq1	Y	---	---	---	---	---	---	---	---	---	---	---	---	---	---	---	---	---	---	---	---	---	---	---	---	---	N	371	329.43	16	1.47	1.81	N	-
comp10286_c0	comp10286_c0_seq1	Y	---	---	---	---	---	---	---	---	---	---	---	---	---	---	---	---	---	---	---	---	---	---	Y	---	---	Y	587	545.41	21	1.16	1.42	N	-
comp10303_c0	comp10303_c0_seq1	Y	---	---	---	---	---	---	---	---	---	---	---	---	---	---	---	---	---	---	---	---	---	---	---	---	---	N	416	374.42	19	1.54	1.88	N	-
comp1031_c0	comp1031_c0_seq1	Y	---	---	---	---	---	---	---	---	---	---	---	---	---	---	---	---	---	---	---	---	---	---	---	---	---	N	225	183.7	7	1.17	1.44	N	-
comp10310_c0	comp10310_c0_seq1	Y	---	gi|358332595|dbj|GAA41506.2| sodium/hydrogen exchanger 1 [Clonorchis sinensis]	gi|358332595|dbj|GAA41506.2| sodium/hydrogen exchanger 1 [Clonorchis sinensis]	csin105744	KER32232.1	BN1106_s305B000346.mRNA-1	---	---	---	---	---	---	---	IPR006153: Cation/H+ exchanger; IPR018422: Cation/H+ exchanger, CPA1 family;	GO:0015299): solute:hydrogen antiporter activity;	GO:0006812): cation transport; GO:0055085): transmembrane transport;	GO:0016021): integral to membrane;	3.4.19.1	K01303	---	---	---	Y	---	---	Y	688	646.41	30	1.39	1.71	N	-
comp10323_c0	comp10323_c0_seq1	Y	---	---	---	---	---	---	---	---	---	---	---	---	---	---	---	---	---	---	---	---	---	---	---	---	---	N	453	411.42	14	1.03	1.26	N	-
comp10326_c0	comp10326_c0_seq1	Y	comp80623_c0_seq1	gi|684390778|ref|XP_009169781.1| hypothetical protein T265_13988, partial [Opisthorchis viverrini]	gi|684390778|ref|XP_009169781.1| hypothetical protein T265_13988, partial [Opisthorchis viverrini]	csin100793	KER26494.1	BN1106_s698B000161.mRNA-1	---	---	---	---	---	---	---	---	---	---	---	---	K03009	ko00230 ko00240 ko03020 ko04623 ko05016 ko05169	M00180 M00181 M00182	---	---	---	---	Y	942	900.41	31	1.03	1.26	N	-
comp10328_c0	comp10328_c0_seq1	Y	---	gi|684369164|ref|XP_009163045.1| hypothetical protein T265_00886 [Opisthorchis viverrini]	gi|684369164|ref|XP_009163045.1| hypothetical protein T265_00886 [Opisthorchis viverrini]	csin111388	KER33188.1	BN1106_s3109B000184.mRNA-1	---	---	---	---	---	---	---	---	---	---	---	---	---	---	---	---	---	---	---	Y	441	399.42	15	1.14	1.39	N	-
comp10330_c0	comp10330_c0_seq1	Y	---	---	---	---	---	---	---	---	---	---	---	---	---	---	---	---	---	---	---	---	---	---	---	---	---	N	231	189.67	9	1.46	1.79	N	-
comp10332_c0	comp10332_c0_seq1	Y	---	---	---	---	---	---	---	---	---	---	---	---	---	---	---	---	---	---	---	---	---	---	---	---	---	N	366	324.43	11	1.03	1.26	N	-
comp10333_c0	comp10333_c0_seq1	Y	comp75291_c0_seq2	gi|684408944|ref|XP_009175586.1| hypothetical protein T265_10841 [Opisthorchis viverrini]	gi|684408944|ref|XP_009175586.1| hypothetical protein T265_10841 [Opisthorchis viverrini]	csin110822	KER20665.1	---	Pk38623_txpt1	---	---	---	---	---	---	---	---	---	---	3.1.2.15	K11840	---	---	---	---	---	---	Y	505	463.42	22	1.43	1.76	N	-
comp10336_c0	comp10336_c0_seq1	Y	comp87245_c1_seq1	gi|358255193|dbj|GAA56911.1| small G protein signaling modulator 2 [Clonorchis sinensis]	gi|358255193|dbj|GAA56911.1| small G protein signaling modulator 2 [Clonorchis sinensis]	csin111807	KER29530.1	BN1106_s3501B000128.mRNA-1	---	---	---	---	---	---	---	---	---	---	---	---	K09539	---	---	---	---	---	---	Y	278	236.51	10	1.29	1.59	N	-
comp10338_c0	comp10338_c0_seq1	Y	---	---	---	---	---	---	---	---	---	---	---	---	---	---	---	---	---	---	---	---	---	---	---	---	---	N	217	175.76	6	1.05	1.29	N	-
comp10341_c0	comp10341_c0_seq1	Y	---	---	---	---	---	---	---	---	---	---	---	---	---	---	---	---	---	---	---	---	---	---	---	---	---	N	524	482.42	22	1.38	1.69	N	-
comp10345_c0	comp10345_c0_seq1	Y	comp82010_c0_seq1	gi|350644354|emb|CCD60903.1| smad1, 5, 8, and, putative [Schistosoma mansoni]	gi|350644354|emb|CCD60903.1| smad1, 5, 8, and, putative [Schistosoma mansoni]	csin100796	KER21807.1	BN1106_s981B000269.mRNA-1	---	---	---	---	---	---	---	---	---	---	---	---	K12878	ko03013 ko03040	M00405 M00406	---	Y	---	---	Y	795	753.41	26	1.04	1.27	N	-
comp10346_c0	comp10346_c0_seq1	Y	---	gi|76154978|gb|AAX26363.2| SJCHGC09058 protein [Schistosoma japonicum]	gi|76154978|gb|AAX26363.2| SJCHGC09058 protein [Schistosoma japonicum]	---	---	BN1106_s1864B000113.mRNA-1	---	---	---	---	---	---	---	---	---	---	---	1.14.11.2	K00472	ko00330	---	---	---	---	---	Y	578	536.42	21	1.18	1.45	N	-
comp10347_c0	comp10347_c0_seq1	Y	comp77481_c1_seq1	gi|684386393|ref|XP_009168452.1| hypothetical protein T265_05233 [Opisthorchis viverrini]	gi|684386393|ref|XP_009168452.1| hypothetical protein T265_05233 [Opisthorchis viverrini]	csin101745	KER27812.1	---	---	---	---	---	---	---	---	IPR005112: dDENN;	---	---	---	---	K10299	---	---	---	---	---	---	Y	339	297.44	18	1.84	2.26	N	-
comp10352_c0	comp10352_c0_seq1	Y	---	gi|358337199|dbj|GAA55601.1| tripartite motif-containing protein 2/3 [Clonorchis sinensis]	gi|358337199|dbj|GAA55601.1| tripartite motif-containing protein 2/3 [Clonorchis sinensis]	csin108424	KER31176.1	---	---	---	---	---	---	---	---	---	---	---	---	---	K11997	---	---	---	---	---	---	Y	451	409.42	15	1.11	1.36	N	-
comp10355_c0	comp10355_c0_seq1	Y	---	---	---	---	---	---	---	---	---	---	---	---	---	---	---	---	---	---	---	---	---	---	---	---	---	N	347	305.44	11	1.1	1.34	N	-
comp10359_c0	comp10359_c0_seq1	Y	---	---	---	---	---	---	---	---	---	---	---	---	---	---	---	---	---	---	---	---	---	---	---	---	---	N	206	164.85	11	2.07	2.53	N	-
comp10360_c0	comp10360_c0_seq1	Y	---	---	---	---	---	---	---	---	---	---	---	---	---	---	---	---	---	---	---	---	---	---	---	---	---	N	215	173.77	7	1.24	1.53	N	-
comp10362_c0	comp10362_c0_seq1	Y	---	---	---	---	---	---	---	---	---	---	---	---	---	---	---	---	---	---	---	---	---	---	---	---	---	N	236	194.64	10	1.58	1.94	N	-
comp10366_c0	comp10366_c0_seq1	Y	---	---	---	---	---	---	Pk10546_txpt1	---	---	---	---	---	---	---	---	---	---	---	---	---	---	---	---	---	---	Y	284	242.5	10	1.26	1.55	N	-
comp10368_c0	comp10368_c0_seq1	Y	---	gi|350645817|emb|CCD59579.1| hypothetical protein Smp_191250 [Schistosoma mansoni]	gi|350645817|emb|CCD59579.1| hypothetical protein Smp_191250 [Schistosoma mansoni]	csin103272	KER34118.1	BN1106_s2387B000116.mRNA-1	Pk02165_txpt2	---	---	---	---	---	---	---	---	---	---	---	K10523	---	M00384	---	---	---	---	Y	617	575.41	25	1.31	1.6	N	-
comp10377_c0	comp10377_c0_seq1	Y	---	gi|358254845|dbj|GAA56465.1| electrogenic sodium bicarbonate cotransporter 1 [Clonorchis sinensis]	gi|358254845|dbj|GAA56465.1| electrogenic sodium bicarbonate cotransporter 1 [Clonorchis sinensis]	csin110944	KER20366.1	BN1106_s120B000358.mRNA-1 BN1106_s2557B000074.mRNA-1	---	---	---	---	---	---	---	IPR003020: Bicarbonate transporter, eukaryotic; IPR011531: Bicarbonate transporter, C-terminal;	GO:0005452): inorganic anion exchanger activity;	GO:0006820): anion transport;	GO:0016020): membrane; GO:0016021): integral to membrane;	---	K13861	---	---	---	Y	---	---	Y	596	554.41	19	1.03	1.26	N	-
comp10380_c0	comp10380_c0_seq1	Y	---	gi|358335715|dbj|GAA54349.1| hypothetical protein CLF_102322 [Clonorchis sinensis]	gi|358335715|dbj|GAA54349.1| hypothetical protein CLF_102322 [Clonorchis sinensis]	csin102322	KER33820.1	BN1106_s6153B000107.mRNA-1	---	---	---	---	---	---	---	---	---	---	---	1.4.4.2	K00281	ko00260 ko01200	---	---	---	---	---	Y	349	307.44	13	1.29	1.58	N	-
comp10385_c0	comp10385_c0_seq1	Y	---	gi|554566520|ref|XP_005877553.1| PREDICTED: uncharacterized protein K02A2.6-like, partial [Myotis brandtii]	gi|554566520|ref|XP_005877553.1| PREDICTED: uncharacterized protein K02A2.6-like, partial [Myotis brandtii]	csin108193	KER21947.1	BN1106_s1762B000161.mRNA-1	---	---	---	---	---	---	---	---	---	---	---	---	K08648	---	---	---	---	---	---	Y	735	693.41	25	1.08	1.33	N	-
comp10388_c0	comp10388_c0_seq1	Y	---	---	---	---	---	---	Pk01684_txpt6	---	---	---	---	---	---	---	---	---	---	---	---	---	---	---	---	---	---	Y	389	347.43	13	1.13	1.39	N	-
comp10391_c0	comp10391_c0_seq1	Y	---	gi|358336821|dbj|GAA55271.1| FERM domain-containing protein 3 [Clonorchis sinensis]	gi|358336821|dbj|GAA55271.1| FERM domain-containing protein 3 [Clonorchis sinensis]	csin107512	KER20330.1	BN1106_s3590B000078.mRNA-1	Pk01838_txpt2	---	---	---	---	---	---	IPR000299: FERM domain; IPR011993: Pleckstrin homology-type; IPR019748: FERM central domain;	GO:0005515): protein binding;	---	GO:0005856): cytoskeleton;	---	K02105	ko04015 ko04310 ko04390 ko04510 ko04520 ko04530 ko04670 ko04916 ko05100 ko05130 ko05166 ko05200 ko05205 ko05210 ko05213 ko05215 ko05216 ko05217 ko05412	---	---	---	---	---	Y	478	436.42	16	1.11	1.36	N	-
comp10397_c0	comp10397_c0_seq1	Y	---	gi|353229143|emb|CCD75314.1| hypothetical protein Smp_161000.1 [Schistosoma mansoni]	gi|353229143|emb|CCD75314.1| hypothetical protein Smp_161000.1 [Schistosoma mansoni]	csin107247	KER29368.1	BN1106_s2734B000141.mRNA-1	Pk50375_txpt1	---	---	---	---	---	---	IPR001965: Zinc finger, PHD-type; IPR011011: Zinc finger, FYVE/PHD-type; IPR013083: Zinc finger, RING/FYVE/PHD-type; IPR019787: Zinc finger, PHD-finger;	GO:0005515): protein binding; GO:0008270): zinc ion binding;	---	---	---	K03130	ko03022 ko05168	---	---	---	---	---	Y	345	303.44	15	1.5	1.84	N	-
comp10398_c0	comp10398_c0_seq1	Y	---	---	---	---	---	---	---	---	---	---	---	---	---	---	---	---	---	---	---	---	---	---	---	---	---	N	312	270.46	9	1.01	1.24	N	-
comp10403_c0	comp10403_c0_seq1	Y	---	---	---	---	---	---	---	---	---	---	---	---	---	---	---	---	---	---	---	---	---	---	---	---	---	N	266	224.53	10	1.36	1.67	N	-
comp10412_c0	comp10412_c0_seq1	Y	comp77200_c0_seq1	gi|350645422|emb|CCD59870.1| hypothetical protein Smp_081720 [Schistosoma mansoni]	gi|350645422|emb|CCD59870.1| hypothetical protein Smp_081720 [Schistosoma mansoni]	---	---	BN1106_s2418B000144.mRNA-1	---	---	---	---	---	---	---	IPR019306: Transmembrane protein 231;	---	---	---	---	K09304	---	---	---	Y	---	---	Y	567	525.42	26	1.49	1.83	N	-
comp10415_c0	comp10415_c0_seq1	Y	---	---	---	---	---	---	---	---	---	---	---	---	---	---	---	---	---	---	---	---	---	---	---	---	---	N	364	322.43	11	1.04	1.27	N	-
comp10430_c0	comp10430_c0_seq1	Y	---	---	---	---	---	---	---	---	---	---	---	---	---	---	---	---	---	---	---	---	---	---	---	---	---	N	372	330.43	12	1.1	1.35	N	-
comp10431_c0	comp10431_c0_seq1	Y	---	---	---	---	---	---	---	---	---	---	---	---	---	---	---	---	---	---	---	---	---	---	---	---	---	N	257	215.56	8	1.14	1.4	N	-
comp10433_c0	comp10433_c0_seq1	Y	---	---	---	---	---	---	---	---	---	---	---	---	---	---	---	---	---	---	---	---	---	---	---	---	---	N	282	240.5	8	1.02	1.25	N	-
comp10440_c0	comp10440_c0_seq1	Y	---	gi|358334762|dbj|GAA53207.1| trifunctional nucleotide phosphoesterase protein YfkN [Clonorchis sinensis]	gi|358334762|dbj|GAA53207.1| trifunctional nucleotide phosphoesterase protein YfkN [Clonorchis sinensis]	csin109757	KER22265.1	BN1106_s924B000328.mRNA-1	---	---	---	---	---	---	---	IPR006179: 5'-Nucleotidase/apyrase; IPR008334: 5'-Nucleotidase, C-terminal;	GO:0016787): hydrolase activity;	GO:0009166): nucleotide catabolic process;	---	3.1.3.5	K01081	ko00230 ko00240 ko00760	---	---	---	---	---	Y	448	406.42	16	1.19	1.46	N	-
comp10444_c0	comp10444_c0_seq1	Y	---	gi|358255267|dbj|GAA56984.1| serine/threonine-protein kinase SIK3 [Clonorchis sinensis]	gi|358255267|dbj|GAA56984.1| serine/threonine-protein kinase SIK3 [Clonorchis sinensis]	csin111940	KER19791.1	BN1106_s112B001251.mRNA-1	---	---	---	---	---	---	---	IPR000719: Protein kinase, catalytic domain; IPR011009: Protein kinase-like domain;	GO:0004672): protein kinase activity; GO:0005524): ATP binding; GO:0016772): transferase activity, transferring phosphorus-containing groups;	GO:0006468): protein phosphorylation;	---	3.6.4.6	K06027	ko04721 ko04727 ko04962	---	---	---	---	---	Y	774	732.41	35	1.43	1.76	N	-
comp10446_c0	comp10446_c0_seq1	Y	---	---	---	---	---	---	---	---	---	---	---	---	---	---	---	---	---	---	---	---	---	---	---	---	---	N	607	565.41	27	1.44	1.76	N	-
comp10449_c0	comp10449_c0_seq1	Y	---	---	---	---	---	---	---	---	---	---	---	---	---	---	---	---	---	---	---	---	---	I	---	Y	Y	Y	291	249.49	10	1.22	1.5	N	-
comp10450_c0	comp10450_c0_seq1	Y	---	---	---	---	---	---	---	---	---	---	---	---	---	---	---	---	---	---	---	---	---	---	---	---	---	N	250	208.58	30	4.42	5.42	N	-
comp10454_c0	comp10454_c0_seq1	Y	comp73267_c0_seq1	gi|684380005|ref|XP_009166500.1| hypothetical protein T265_03694 [Opisthorchis viverrini]	gi|684380005|ref|XP_009166500.1| hypothetical protein T265_03694 [Opisthorchis viverrini]	csin110674	KER29785.1	BN1106_s2957B000154.mRNA-1	---	---	---	---	---	---	---	IPR008957: Fibronectin type III domain; IPR013783: Immunoglobulin-like fold;	---	---	---	3.2.1.96	K01227	ko00511	---	---	---	---	---	Y	733	691.41	37	1.61	1.97	N	-
comp10473_c0	comp10473_c0_seq1	Y	---	gi|684374893|ref|XP_009164891.1| hypothetical protein T265_02394 [Opisthorchis viverrini]	gi|684374893|ref|XP_009164891.1| hypothetical protein T265_02394 [Opisthorchis viverrini]	csin109797	KER31340.1	BN1106_s424B001105.mRNA-1	---	---	---	---	---	---	---	---	---	---	---	---	---	---	---	---	---	---	---	Y	205	163.86	9	1.7	2.09	N	-
comp10474_c0	comp10474_c0_seq1	Y	comp86084_c1_seq2	gi|358339792|dbj|GAA29239.2| acylaminoacyl-peptidase [Clonorchis sinensis]	gi|358339792|dbj|GAA29239.2| acylaminoacyl-peptidase [Clonorchis sinensis]	csin100798	KER24990.1	BN1106_s3345B000121.mRNA-1	---	---	---	---	---	---	---	IPR005161: Ku70/Ku80, N-terminal alpha/beta;	---	---	---	3.4.19.1	K01303	---	---	---	---	---	---	Y	306	264.47	10	1.15	1.41	N	-
comp10477_c0	comp10477_c0_seq1	Y	---	---	---	---	---	---	---	---	---	---	---	---	---	---	---	---	---	---	---	---	---	---	Y	---	---	Y	313	271.46	10	1.12	1.38	N	-
comp10478_c0	comp10478_c0_seq1	Y	---	---	---	---	---	---	---	---	---	---	---	---	---	---	---	---	---	---	---	---	---	---	Y	---	---	Y	297	255.48	9	1.08	1.32	N	-
comp10479_c0	comp10479_c0_seq1	Y	---	gi|358331885|dbj|GAA32812.2| hypothetical protein CLF_104851 [Clonorchis sinensis]	gi|358331885|dbj|GAA32812.2| hypothetical protein CLF_104851 [Clonorchis sinensis]	csin104851	KER34050.1	BN1106_s19274B000008.mRNA-1	---	---	---	---	---	---	---	---	---	---	---	---	---	---	---	---	---	---	---	Y	379	337.43	15	1.35	1.65	N	-
comp10480_c0	comp10480_c0_seq1	Y	---	gi|254587275|emb|CAX83694.1| Gap-Pol polyprotein [Schistosoma japonicum]	gi|254587275|emb|CAX83694.1| Gap-Pol polyprotein [Schistosoma japonicum]	csin105421	KER21451.1	BN1106_s3234B000083.mRNA-1	---	---	---	---	---	---	---	IPR018061: Peptidase A2A, retrovirus RVP subgroup; IPR021109: Peptidase aspartic;	---	---	---	5.2.1.8	K12735	---	---	---	---	---	---	Y	839	797.41	32	1.2	1.48	N	-
comp10481_c0	comp10481_c0_seq1	Y	---	---	---	---	---	---	---	---	---	---	---	---	---	---	---	---	---	---	---	---	---	---	---	---	---	N	445	403.42	16	1.2	1.47	N	-
comp10482_c0	comp10482_c0_seq1	Y	---	---	---	---	---	---	---	---	---	---	---	---	---	---	---	---	---	---	---	---	---	---	---	---	---	N	569	527.42	19	1.09	1.33	N	-
comp10485_c0	comp10485_c0_seq1	Y	comp82320_c0_seq1	gi|684380008|ref|XP_009166501.1| hypothetical protein T265_03695 [Opisthorchis viverrini]	gi|684380008|ref|XP_009166501.1| hypothetical protein T265_03695 [Opisthorchis viverrini]	---	KER29786.1	BN1106_s455B000328.mRNA-1	---	---	---	---	---	---	---	---	---	---	---	---	---	---	---	---	---	---	---	Y	524	482.42	23	1.44	1.76	N	-
comp10486_c0	comp10486_c0_seq1	Y	comp75005_c0_seq1	---	---	---	---	---	---	---	---	---	---	---	---	---	---	---	---	---	---	---	---	---	---	---	---	N	341	299.44	15	1.52	1.87	N	-
comp10488_c0	comp10488_c0_seq1	Y	---	---	---	---	---	---	---	---	---	---	---	---	---	---	---	---	---	---	---	---	---	---	---	---	---	N	235	193.64	7	1.11	1.36	N	-
comp10492_c0	comp10492_c0_seq1	Y	comp84800_c1_seq1	gi|358254015|dbj|GAA54052.1| uveal autoantigen with coiled-coil domains and ankyrin repeats protein, partial [Clonorchis sinensis]	gi|358254015|dbj|GAA54052.1| uveal autoantigen with coiled-coil domains and ankyrin repeats protein, partial [Clonorchis sinensis]	csin112019	KER20532.1	BN1106_s744B000492.mRNA-1	---	---	---	---	---	---	---	---	---	---	---	2.8.2.20	K01021	---	---	---	---	---	---	Y	504	462.42	17	1.11	1.36	N	-
comp10493_c0	comp10493_c0_seq1	Y	---	---	---	---	---	---	---	---	---	---	---	---	---	---	---	---	---	---	---	---	---	---	---	---	---	N	371	329.43	39	3.59	4.41	N	-
comp10494_c0	comp10494_c0_seq1	Y	---	---	---	---	---	---	---	---	---	---	---	---	---	---	---	---	---	---	---	---	---	---	---	---	---	N	357	315.44	14	1.35	1.65	N	-
comp10495_c0	comp10495_c0_seq1	Y	---	---	---	---	---	---	---	---	---	---	---	---	---	---	---	---	---	---	---	---	---	---	---	---	---	N	425	383.42	13	1.03	1.26	N	-
comp10499_c0	comp10499_c0_seq1	Y	comp83679_c0_seq1	---	---	---	KER19814.1	BN1106_s2024B000203.mRNA-1	Pk47671_txpt2	---	---	---	---	---	---	---	---	---	---	---	---	---	---	---	---	---	---	Y	460	418.42	18	1.3	1.59	N	-
comp10500_c0	comp10500_c0_seq1	Y	---	gi|358255942|dbj|GAA57542.1| zinc finger MYM-type protein 2, partial [Clonorchis sinensis]	gi|358255942|dbj|GAA57542.1| zinc finger MYM-type protein 2, partial [Clonorchis sinensis]	csin112867	KER20230.1	BN1106_s2395B000118.mRNA-1	---	---	---	---	---	---	---	IPR021893: Protein of unknown function DUF3504;	---	---	---	---	K03125	ko03022	---	---	---	---	---	Y	349	307.44	16	1.58	1.94	N	-
comp10508_c0	comp10508_c0_seq1	Y	---	gi|254587279|emb|CAX83696.1| Gap-Pol polyprotein [Schistosoma japonicum]	gi|254587279|emb|CAX83696.1| Gap-Pol polyprotein [Schistosoma japonicum]	csin106999	KER31339.1	---	---	---	---	---	---	---	---	---	---	---	---	---	K07200	ko04710 ko04910 ko04920 ko04932 ko05410	---	---	---	---	---	Y	462	420.42	16	1.15	1.41	N	-
comp10509_c0	comp10509_c0_seq1	Y	---	---	---	---	---	---	---	---	---	---	---	---	---	---	---	---	---	---	---	---	---	---	---	---	---	N	940	898.41	37	1.23	1.51	N	-
comp10510_c0	comp10510_c0_seq1	Y	---	---	---	csin111234	---	BN1106_s1081B000243.mRNA-1	---	---	---	---	---	---	---	---	---	---	---	---	---	---	---	---	---	---	---	Y	450	408.42	18	1.33	1.63	N	-
comp10522_c0	comp10522_c0_seq1	Y	comp70535_c0_seq1	gi|685960787|gb|KGB36469.1| Diacylglycerol kinase theta, partial [Schistosoma haematobium]	gi|685960787|gb|KGB36469.1| Diacylglycerol kinase theta, partial [Schistosoma haematobium]	csin112514	KER26957.1	BN1106_s1990B000282.mRNA-1 BN1106_s667B000211.mRNA-1	---	---	578808099 no description	51.72	---	---	N	IPR002219: Protein kinase C-like, phorbol ester/diacylglycerol binding; IPR020454: Diacylglycerol/phorbol-ester binding;	---	GO:0035556): intracellular signal transduction;	---	2.7.1.107	K00901	ko00561 ko00564 ko04070	---	---	---	---	---	Y	932	890.41	34	1.14	1.4	N	-
comp10534_c0	comp10534_c0_seq1	Y	comp84569_c0_seq2	gi|358333001|dbj|GAA51578.1| hypothetical protein CLF_106401 [Clonorchis sinensis]	gi|358333001|dbj|GAA51578.1| hypothetical protein CLF_106401 [Clonorchis sinensis]	csin106401	---	BN1106_s965B000185.mRNA-2	---	---	---	---	---	---	---	---	---	---	---	---	---	---	---	---	---	---	---	Y	467	425.42	17	1.21	1.48	N	Y
comp10536_c0	comp10536_c0_seq1	Y	---	---	---	---	---	---	---	---	---	---	---	---	---	---	---	---	---	---	---	---	---	---	Y	---	---	Y	215	173.77	8	1.42	1.74	N	-
comp10541_c0	comp10541_c0_seq1	Y	---	---	---	---	---	---	---	---	---	---	---	---	---	---	---	---	---	---	---	---	---	---	Y	---	---	Y	239	197.62	10	1.56	1.91	N	-
comp10547_c0	comp10547_c0_seq1	Y	comp68009_c0_seq1	gi|358256109|dbj|GAA57652.1| hypothetical protein CLF_113024 [Clonorchis sinensis]	gi|358256109|dbj|GAA57652.1| hypothetical protein CLF_113024 [Clonorchis sinensis]	csin113024	KER21631.1	BN1106_s3638B000081.mRNA-3	---	---	---	---	---	---	---	---	---	---	---	---	---	---	---	---	Y	---	---	Y	253	211.57	9	1.31	1.6	N	-
comp10550_c0	comp10550_c0_seq1	Y	---	---	---	---	---	---	---	---	---	---	---	---	---	---	---	---	---	---	---	---	---	---	---	---	---	N	635	593.41	26	1.32	1.62	N	-
comp10551_c0	comp10551_c0_seq1	Y	comp78434_c0_seq2	gi|684388804|ref|XP_009169179.1| hypothetical protein T265_05808 [Opisthorchis viverrini]	gi|684388804|ref|XP_009169179.1| hypothetical protein T265_05808 [Opisthorchis viverrini]	csin112214	KER27039.1	BN1106_s2065B000254.mRNA-1	---	---	---	---	---	---	---	---	---	---	---	2.7.11.24	K04468	ko04010 ko04310 ko04520	---	---	---	---	---	Y	966	924.41	33	1.07	1.31	N	-
comp10554_c0	comp10554_c0_seq1	Y	---	---	---	---	---	---	---	---	---	---	---	---	---	---	---	---	---	---	---	---	---	---	---	---	---	N	367	325.43	14	1.31	1.6	N	-
comp10555_c0	comp10555_c0_seq1	Y	---	gi|358338282|dbj|GAA56616.1| integrin alpha-5 [Clonorchis sinensis]	gi|358338282|dbj|GAA56616.1| integrin alpha-5 [Clonorchis sinensis]	csin111216	KER21203.1	BN1106_s23B000358.mRNA-1	---	---	---	---	---	---	---	---	---	---	---	---	---	---	---	---	---	---	---	Y	271	229.52	13	1.73	2.13	N	-
comp10556_c0	comp10556_c0_seq1	Y	---	---	---	---	---	---	---	---	---	---	---	---	---	---	---	---	---	---	---	---	---	---	---	---	---	N	206	164.85	9	1.69	2.07	N	-
comp10557_c0	comp10557_c0_seq1	Y	---	---	---	---	---	---	---	---	---	---	---	---	---	---	---	---	---	---	---	---	---	---	---	---	---	N	250	208.58	7	1.03	1.26	N	-
comp10560_c0	comp10560_c0_seq1	Y	comp33588_c0_seq1	---	---	---	---	---	---	---	---	---	---	---	---	---	---	---	---	---	---	---	---	---	---	---	---	N	355	313.44	12	1.16	1.43	N	-
comp10577_c0	comp10577_c0_seq1	Y	comp74523_c0_seq1	gi|684400458|ref|XP_009172838.1| hypothetical protein T265_08700 [Opisthorchis viverrini]	gi|684400458|ref|XP_009172838.1| hypothetical protein T265_08700 [Opisthorchis viverrini]	---	KER23430.1	BN1106_s609B000458.mRNA-1	---	---	---	---	---	---	---	IPR019147: Splicing factor, suppressor of white apricot;	---	---	---	---	K13168	---	---	---	---	---	---	Y	226	184.69	9	1.5	1.84	N	-
comp10581_c0	comp10581_c0_seq1	Y	---	---	---	---	---	---	---	---	---	---	---	---	---	---	---	---	---	---	---	---	---	---	---	---	---	N	321	279.45	26	2.84	3.48	N	-
comp10587_c0	comp10587_c0_seq1	Y	---	---	---	---	---	---	---	---	---	---	---	---	---	---	---	---	---	---	---	---	---	---	---	---	---	N	236	194.64	18	2.85	3.49	N	-
comp10588_c0	comp10588_c0_seq1	Y	---	---	---	---	---	---	---	---	---	---	---	---	---	---	---	---	---	---	---	---	---	---	---	---	---	N	571	529.42	21	1.19	1.47	N	-
comp10594_c0	comp10594_c0_seq1	Y	---	---	---	---	---	---	---	---	---	---	---	---	---	---	---	---	---	---	---	---	---	---	---	---	---	N	282	240.5	9	1.14	1.4	N	-
comp10601_c0	comp10601_c0_seq1	Y	---	---	---	---	---	---	---	---	---	---	---	---	---	---	---	---	---	---	---	---	---	---	---	---	---	N	305	263.47	9	1.04	1.28	N	-
comp10610_c0	comp10610_c0_seq1	Y	---	gi|684369422|ref|XP_009163121.1| hypothetical protein T265_00942 [Opisthorchis viverrini]	gi|684369422|ref|XP_009163121.1| hypothetical protein T265_00942 [Opisthorchis viverrini]	csin101689	KER33031.1	---	---	---	---	---	---	---	---	---	---	---	---	---	---	---	---	---	---	---	---	Y	248	206.59	11	1.64	2.01	N	-
comp10615_c0	comp10615_c0_seq1	Y	---	gi|684409978|ref|XP_009175924.1| hypothetical protein T265_11096 [Opisthorchis viverrini]	gi|684409978|ref|XP_009175924.1| hypothetical protein T265_11096 [Opisthorchis viverrini]	csin105134	KER20331.1	BN1106_s239B000501.mRNA-1	---	---	---	---	---	---	---	---	---	---	---	---	---	---	---	---	---	---	---	Y	660	618.41	25	1.22	1.49	N	-
comp10617_c0	comp10617_c0_seq1	Y	---	---	---	---	---	---	---	---	---	---	---	---	---	---	---	---	---	---	---	---	---	---	---	---	---	N	615	573.41	22	1.15	1.42	N	-
comp10622_c0	comp10622_c0_seq1	Y	---	gi|358335732|dbj|GAA54364.1| kinesin light chain [Clonorchis sinensis]	gi|358335732|dbj|GAA54364.1| kinesin light chain [Clonorchis sinensis]	csin102505	KER33381.1	BN1106_s1804B000243.mRNA-1	---	---	---	---	---	---	---	---	---	---	---	---	---	---	---	---	---	---	---	Y	249	207.58	15	2.22	2.72	N	-
comp10627_c0	comp10627_c0_seq1	Y	---	---	---	---	---	---	---	---	---	---	---	---	---	---	---	---	---	---	---	---	---	---	---	---	---	N	324	282.45	10	1.08	1.32	N	-
comp10628_c0	comp10628_c0_seq1	Y	---	---	---	---	---	---	---	---	---	---	---	---	---	---	---	---	---	---	---	---	---	---	---	---	---	N	415	373.42	28	2.27	2.78	N	-
comp10630_c0	comp10630_c0_seq2	Y	---	---	---	---	---	---	---	---	---	---	---	---	---	---	---	---	---	---	---	---	---	---	---	---	---	N	372	330.43	21	1.93	2.37	N	-
comp10641_c0	comp10641_c0_seq1	Y	---	---	---	---	---	---	---	---	---	---	---	---	---	---	---	---	---	---	---	---	---	---	---	---	---	N	352	310.44	14	1.37	1.68	N	-
comp10644_c0	comp10644_c0_seq1	Y	comp82511_c0_seq1	gi|684390264|ref|XP_009169624.1| hypothetical protein T265_13959, partial [Opisthorchis viverrini]	gi|684390264|ref|XP_009169624.1| hypothetical protein T265_13959, partial [Opisthorchis viverrini]	csin110523	KER26642.1	BN1106_s1018B000175.mRNA-1 BN1106_s2354B000024.mRNA-1	Pk44588_txpt2	---	---	---	---	---	---	IPR002172: Low-density lipoprotein (LDL) receptor class A repeat; IPR023415: Low-density lipoprotein (LDL) receptor class A, conserved site;	GO:0005515): protein binding;	---	---	---	K04550	ko05010 ko05144	---	---	---	---	---	Y	477	435.42	17	1.18	1.45	N	-
comp10646_c0	comp10646_c0_seq1	Y	comp86061_c0_seq1	gi|684394546|ref|XP_009170936.1| hypothetical protein T265_07216 [Opisthorchis viverrini]	gi|684394546|ref|XP_009170936.1| hypothetical protein T265_07216 [Opisthorchis viverrini]	csin102572	KER25344.1	---	---	---	---	---	---	---	---	---	---	---	---	---	K07903	---	---	---	---	---	---	Y	448	406.42	15	1.12	1.37	N	-
comp10646_c1	comp10646_c1_seq1	Y	---	---	---	---	---	---	---	---	---	---	---	---	---	---	---	---	---	---	---	---	---	---	---	---	---	N	382	340.43	15	1.34	1.64	N	-
comp10648_c0	comp10648_c0_seq1	Y	comp87975_c0_seq5	gi|607365935|gb|EZA60110.1| hypothetical protein X777_15268, partial [Cerapachys biroi]	gi|607365935|gb|EZA60110.1| hypothetical protein X777_15268, partial [Cerapachys biroi]	csin105464	KER30289.1	BN1106_s19874B000004.mRNA-1	---	---	---	---	---	---	---	---	---	---	---	---	K03283	ko03040 ko04010 ko04141 ko04144 ko04612 ko04915 ko05134 ko05145 ko05162 ko05164 ko05169	M00353 M00355	---	Y	---	---	Y	585	543.41	20	1.11	1.36	N	Y
comp10650_c0	comp10650_c0_seq1	Y	comp87668_c1_seq1	gi|684377871|ref|XP_009165845.1| hypothetical protein T265_03168 [Opisthorchis viverrini] gi|684377874|ref|XP_009165846.1| hypothetical protein T265_03169 [Opisthorchis viverrini]	gi|684377871|ref|XP_009165845.1| hypothetical protein T265_03168 [Opisthorchis viverrini] gi|684377874|ref|XP_009165846.1| hypothetical protein T265_03169 [Opisthorchis viverrini]	---	KER30437.1 KER30436.1	BN1106_s3486B000057.mRNA-1	---	---	---	---	---	---	---	---	---	---	---	---	K05766	ko04810	---	---	---	---	---	Y	532	490.42	19	1.17	1.43	N	-
comp10651_c0	comp10651_c0_seq1	Y	comp90352_c2_seq2	gi|674262851|emb|CDJ01501.1| methylthioadenosine phosphorylase [Echinococcus multilocularis]	gi|674262851|emb|CDJ01501.1| methylthioadenosine phosphorylase [Echinococcus multilocularis]	csin100688	KER30681.1	BN1106_s547B000278.mRNA-1	Pk45162_txpt1	---	47132622 S-methyl-5'-thioadenosine phosphorylase	58.88	Smed|mk4.006248.03	50	N	IPR000845: Nucleoside phosphorylase domain; IPR001369: Purine phosphorylase, family 2; IPR018099: Purine phosphorylase, family 2, conserved site;	GO:0003824): catalytic activity; GO:0016763): transferase activity, transferring pentosyl groups;	GO:0009116): nucleoside metabolic process;	---	2.4.2.28	K00772	ko00270	M00034	---	---	---	---	Y	390	348.43	71	6.18	7.58	N	-
comp10652_c0	comp10652_c0_seq1	Y	---	---	---	---	---	---	---	---	---	---	---	---	---	---	---	---	---	---	---	---	---	---	---	---	---	N	447	405.42	18	1.34	1.65	N	-
comp10653_c0	comp10653_c0_seq1	Y	comp47962_c0_seq1	gi|684410209|ref|XP_009175997.1| hypothetical protein T265_11151 [Opisthorchis viverrini]	gi|684410209|ref|XP_009175997.1| hypothetical protein T265_11151 [Opisthorchis viverrini]	csin111021	KER20245.1	BN1106_s2409B000122.mRNA-1	---	---	---	---	---	---	---	IPR002048: Calcium-binding EF-hand; IPR011992: EF-hand-like domain; IPR018247: EF-Hand 1, calcium-binding site; IPR018248: EF-hand; IPR018249: EF-HAND 2;	GO:0005509): calcium ion binding;	---	---	---	K12875	ko03013 ko03015 ko03040	M00430	---	---	---	---	Y	388	346.43	30	2.63	3.22	N	-
comp10654_c0	comp10654_c0_seq1	Y	comp67740_c0_seq1	---	---	---	---	---	---	---	---	---	---	---	---	---	---	---	---	---	---	---	---	---	---	---	---	N	312	270.46	19	2.14	2.63	N	-
comp10657_c0	comp10657_c0_seq2	Y	---	---	---	---	---	---	---	---	---	---	---	---	---	---	---	---	---	---	---	---	---	---	---	---	---	N	505	463.42	42	2.73	3.35	N	-
comp10659_c0	comp10659_c0_seq1	Y	---	---	---	---	---	---	---	---	---	---	---	---	---	---	---	---	---	---	---	---	---	---	---	---	---	N	518	476.42	17	1.08	1.32	N	-
comp10665_c0	comp10665_c0_seq1	Y	comp81858_c0_seq1	gi|226489797|emb|CAX75049.1| Pre-mRNA cleavage complex II protein Clp1 [Schistosoma japonicum]	gi|226489797|emb|CAX75049.1| Pre-mRNA cleavage complex II protein Clp1 [Schistosoma japonicum]	csin103693	KER19383.1	BN1106_s1804B000244.mRNA-1	---	---	---	---	---	---	---	---	---	---	---	2.7.1.78	K14399	ko03015	---	---	---	---	---	Y	223	181.71	19	3.23	3.95	N	-
comp10667_c0	comp10667_c0_seq1	Y	comp73039_c0_seq1	gi|358334650|dbj|GAA27739.2| chromobox protein homolog 2 [Clonorchis sinensis]	gi|358334650|dbj|GAA27739.2| chromobox protein homolog 2 [Clonorchis sinensis]	csin109559	KER25163.1	---	---	---	---	---	---	---	---	---	---	---	---	---	---	---	---	---	---	---	---	Y	928	886.41	36	1.22	1.49	N	-
comp10669_c0	comp10669_c0_seq1	Y	comp67641_c0_seq1	gi|358338484|dbj|GAA27712.2| intraflagellar transport protein 172 homolog, partial [Clonorchis sinensis]	gi|358338484|dbj|GAA27712.2| intraflagellar transport protein 172 homolog, partial [Clonorchis sinensis]	csin111715	KER27764.1	BN1106_s1466B000263.mRNA-1	---	---	46358428 intraflagellar transport protein 172 homolog	60.26	---	---	N	IPR001680: WD40 repeat; IPR011046: WD40 repeat-like-containing domain; IPR015943: WD40/YVTN repeat-like-containing domain; IPR019781: WD40 repeat, subgroup;	GO:0005515): protein binding;	---	---	---	K14416	ko03015 ko05134	---	---	---	---	---	Y	890	848.41	30	1.06	1.3	N	-
comp10674_c0	comp10674_c0_seq1	Y	---	---	---	---	---	---	---	---	---	---	---	---	---	---	---	---	---	---	---	---	---	---	---	---	---	N	577	535.42	24	1.35	1.66	N	-
comp10675_c0	comp10675_c0_seq1	Y	---	---	---	---	---	---	---	---	---	---	---	---	---	---	---	---	---	---	---	---	---	---	Y	---	---	Y	248	206.59	24	3.57	4.38	N	-
comp10676_c0	comp10676_c0_seq1	Y	---	gi|358334186|dbj|GAA52628.1| hypothetical protein CLF_108476 [Clonorchis sinensis]	gi|358334186|dbj|GAA52628.1| hypothetical protein CLF_108476 [Clonorchis sinensis]	csin108476	KER25146.1	BN1106_s101B000544.mRNA-1	---	---	---	---	---	---	---	IPR021712: Uncharacterised protein family UPF0506;	---	---	---	---	K14995	---	---	---	---	Y	Y	Y	351	309.44	703.6	69.13	84.77	Y	-
comp10677_c0	comp10677_c0_seq1	Y	comp82821_c1_seq2	gi|684389957|ref|XP_009169536.1| hypothetical protein T265_06094 [Opisthorchis viverrini]	gi|684389957|ref|XP_009169536.1| hypothetical protein T265_06094 [Opisthorchis viverrini]	csin111127	KER26731.1	BN1106_s2083B000139.mRNA-1	---	---	---	---	---	---	---	---	---	---	---	---	K17492	---	---	---	---	---	---	Y	500	458.42	28	1.84	2.26	N	-
comp10682_c0	comp10682_c0_seq1	Y	---	---	---	---	---	---	---	---	---	---	---	---	---	---	---	---	---	---	---	---	---	---	---	---	---	N	217	175.76	14	2.46	3.02	N	-
comp10689_c0	comp10689_c0_seq1	Y	---	---	---	---	---	---	---	---	---	---	---	---	---	---	---	---	---	---	---	---	---	---	---	---	---	N	558.14	516.56	54	3.15	3.86	N	-
comp10689_c0	comp10689_c0_seq2	N	---	---	---	---	---	---	---	---	---	---	---	---	---	---	---	---	---	---	---	---	---	---	---	---	---	N	558.14	516.56	54	3.15	3.86	N	-
comp10696_c0	comp10696_c0_seq1	Y	---	gi|684392403|ref|XP_009170276.1| hypothetical protein T265_06687 [Opisthorchis viverrini]	gi|684392403|ref|XP_009170276.1| hypothetical protein T265_06687 [Opisthorchis viverrini]	csin109790	KER25997.1	BN1106_s2738B000129.mRNA-1	---	---	---	---	---	---	---	---	---	---	---	2.3.1.181	K03801	ko00785	---	---	---	---	---	Y	375	333.43	21	1.91	2.34	N	-
comp10705_c0	comp10705_c0_seq1	Y	---	gi|684384241|ref|XP_009167789.1| hypothetical protein T265_04721 [Opisthorchis viverrini]	gi|684384241|ref|XP_009167789.1| hypothetical protein T265_04721 [Opisthorchis viverrini]	csin107086	KER28501.1	BN1106_s1377B000255.mRNA-1	---	---	---	---	---	---	---	---	---	---	---	2.6.1.1	K14454	ko00250 ko00270 ko00330 ko00350 ko00360 ko00400 ko00710 ko00950 ko00960 ko01210 ko01230	M00170 M00171	---	---	---	---	Y	321	279.45	20	2.18	2.67	N	-
comp10706_c0	comp10706_c0_seq1	Y	---	---	---	---	---	---	---	---	---	---	---	---	---	---	---	---	---	---	---	---	---	---	---	---	---	N	509	467.42	20	1.29	1.58	N	-
comp10708_c0	comp10708_c0_seq1	Y	comp90527_c0_seq8	gi|684374660|ref|XP_009164814.1| hypothetical protein T265_02336 [Opisthorchis viverrini]	gi|684374660|ref|XP_009164814.1| hypothetical protein T265_02336 [Opisthorchis viverrini]	csin108939	KER31427.1	BN1106_s3747B000110.mRNA-1	---	---	---	---	---	---	---	IPR000432: DNA mismatch repair protein MutS, C-terminal domain;	GO:0005524): ATP binding; GO:0030983): mismatched DNA binding;	GO:0006298): mismatch repair;	---	---	K08740	---	---	---	---	---	---	Y	621	579.41	25	1.3	1.59	N	-
comp10710_c0	comp10710_c0_seq1	Y	comp73146_c0_seq1	gi|358336533|dbj|GAA55016.1| LIM domain and actin-binding protein 1 [Clonorchis sinensis]	gi|358336533|dbj|GAA55016.1| LIM domain and actin-binding protein 1 [Clonorchis sinensis]	csin106432	KER27059.1	BN1106_s4440B000166.mRNA-1	---	---	---	---	---	---	---	---	---	---	---	---	---	---	---	---	---	---	---	Y	573	531.42	19	1.08	1.32	N	-
comp10718_c0	comp10718_c0_seq1	Y	---	---	---	---	---	---	---	---	---	---	---	---	---	---	---	---	---	---	---	---	---	---	---	---	---	N	726	684.41	27	1.18	1.45	N	-
comp10728_c0	comp10728_c0_seq1	Y	comp78339_c1_seq1	gi|684401425|ref|XP_009173149.1| hypothetical protein T265_08942 [Opisthorchis viverrini]	gi|684401425|ref|XP_009173149.1| hypothetical protein T265_08942 [Opisthorchis viverrini]	csin112348	KER23087.1	BN1106_s458B000349.mRNA-1	---	---	---	---	---	---	---	---	---	---	---	---	---	---	---	---	---	---	---	Y	1015	973.41	46	1.41	1.73	N	-
comp10729_c0	comp10729_c0_seq1	Y	---	---	---	---	---	---	---	---	---	---	---	---	---	---	---	---	---	---	---	---	---	---	---	---	---	N	418	376.42	16	1.29	1.58	N	-
comp10730_c0	comp10730_c0_seq1	Y	comp87605_c2_seq1	gi|358341617|dbj|GAA49245.1| tolloid-like protein 1, partial [Clonorchis sinensis]	gi|358341617|dbj|GAA49245.1| tolloid-like protein 1, partial [Clonorchis sinensis]	csin102753	KER25786.1	BN1106_s15B000249.mRNA-1	---	---	578809325 no description	51.35	---	---	N	IPR000152: EGF-type aspartate/asparagine hydroxylation site; IPR000742: Epidermal growth factor-like, type 3; IPR000859: CUB; IPR001881: EGF-like calcium-binding; IPR006210: Epidermal growth factor-like; IPR013032: EGF-like region, conserved site; IPR013091: EGF calcium-binding; IPR018097: EGF-like calcium-binding, conserved site;	GO:0005509): calcium ion binding; GO:0005515): protein binding;	---	---	---	K14815	---	---	---	---	---	---	Y	446	404.42	51	3.81	4.68	N	-
comp10731_c0	comp10731_c0_seq1	Y	comp76226_c0_seq1	gi|684393685|ref|XP_009170668.1| hypothetical protein T265_06987 [Opisthorchis viverrini]	gi|684393685|ref|XP_009170668.1| hypothetical protein T265_06987 [Opisthorchis viverrini]	csin100188	KER25584.1	BN1106_s754B000177.mRNA-1	---	---	---	---	---	---	---	---	---	---	---	---	---	---	---	---	---	---	---	Y	530	488.42	30	1.85	2.27	N	-
comp10732_c0	comp10732_c0_seq1	Y	comp83352_c0_seq1	gi|358338439|dbj|GAA36516.2| jun-related protein [Clonorchis sinensis]	gi|358338439|dbj|GAA36516.2| jun-related protein [Clonorchis sinensis]	csin111579	KER30687.1	---	---	---	---	---	---	---	---	IPR005643: Jun-like transcription factor;	---	---	---	---	K12831	ko03040	M00352	---	---	---	---	Y	505	463.42	31	2.02	2.48	N	-
comp10740_c0	comp10740_c0_seq1	Y	---	gi|358334422|dbj|GAA52863.1| hypothetical protein CLF_108978 [Clonorchis sinensis]	gi|358334422|dbj|GAA52863.1| hypothetical protein CLF_108978 [Clonorchis sinensis]	csin108978	KER20970.1	BN1106_s3809B000082.mRNA-1	---	---	---	---	---	---	---	IPR004878: Otopetrin;	---	---	---	---	K07935	---	---	---	Y	---	---	Y	469	427.42	23	1.63	1.99	N	-
comp10743_c0	comp10743_c0_seq1	Y	---	---	---	---	---	---	---	---	---	---	---	---	---	---	---	---	---	---	---	---	---	---	Y	---	---	Y	417	375.42	31	2.5	3.07	N	-
comp10744_c0	comp10744_c0_seq1	Y	comp80635_c1_seq1	gi|358333116|dbj|GAA32467.2| histone-lysine N-methyltransferase MLL3, partial [Clonorchis sinensis]	gi|358333116|dbj|GAA32467.2| histone-lysine N-methyltransferase MLL3, partial [Clonorchis sinensis]	csin106624	KER28349.1	BN1106_s5463B000018.mRNA-1	---	---	---	---	---	---	---	---	---	---	---	---	K11347	---	---	---	---	---	---	Y	1003	961.41	73	2.27	2.79	N	-
comp10746_c0	comp10746_c0_seq1	Y	---	---	---	---	---	---	---	---	---	---	---	---	---	---	---	---	---	---	---	---	---	---	---	---	---	N	272	230.52	9.97	1.32	1.62	N	-
comp10747_c0	comp10747_c0_seq1	Y	comp69173_c0_seq1	gi|684390814|ref|XP_009169792.1| hypothetical protein T265_06301 [Opisthorchis viverrini]	gi|684390814|ref|XP_009169792.1| hypothetical protein T265_06301 [Opisthorchis viverrini]	csin101270	KER26445.1	BN1106_s352B000508.mRNA-1	---	---	---	---	---	---	---	---	---	---	---	---	K05700	ko04510 ko04520 ko04670 ko04810 ko05100 ko05131 ko05146	---	---	---	---	---	Y	511	469.42	27	1.74	2.13	N	-
comp10750_c0	comp10750_c0_seq1	Y	---	gi|358340402|dbj|GAA48302.1| potassium channel subfamily K member 18 [Clonorchis sinensis]	gi|358340402|dbj|GAA48302.1| potassium channel subfamily K member 18 [Clonorchis sinensis]	csin101438	KER21527.1	BN1106_s763B000130.mRNA-1	---	---	---	---	---	---	---	IPR013099: Ion transport 2;	---	---	---	2.3.2.8	K00685	---	---	---	Y	---	---	Y	417	375.42	13	1.05	1.29	N	-
comp10753_c0	comp10753_c0_seq1	Y	---	---	---	---	---	---	---	---	---	---	---	---	---	---	---	---	---	---	---	---	---	---	---	---	---	N	348	306.44	18	1.79	2.19	N	-
comp10756_c0	comp10756_c0_seq1	Y	---	---	---	---	---	---	---	---	---	---	---	---	---	---	---	---	---	---	---	---	---	---	---	Y	Y	Y	753	711.41	34	1.43	1.76	N	-
comp10758_c0	comp10758_c0_seq1	Y	---	---	---	---	---	---	---	---	---	---	---	---	---	---	---	---	---	---	---	---	---	---	---	---	---	N	368	326.43	13	1.21	1.48	N	-
comp10761_c0	comp10761_c0_seq1	Y	comp86312_c0_seq1	gi|684383065|ref|XP_009167430.1| hypothetical protein T265_04421 [Opisthorchis viverrini]	gi|684383065|ref|XP_009167430.1| hypothetical protein T265_04421 [Opisthorchis viverrini]	csin109269	KER28811.1	BN1106_s90B000599.mRNA-1	---	---	197927452 dynein heavy chain 1, axonemal	76.72	Smed|mk4.001040.00	56.09	Y	---	---	---	---	---	K10408	ko05016	---	---	---	---	---	Y	1201	1159.41	56	1.44	1.77	N	-
comp10767_c0	comp10767_c0_seq1	Y	---	gi|684388205|ref|XP_009169000.1| hypothetical protein T265_05671 [Opisthorchis viverrini]	gi|684388205|ref|XP_009169000.1| hypothetical protein T265_05671 [Opisthorchis viverrini]	csin111010	KER27268.1	BN1106_s776B000184.mRNA-1	---	---	---	---	---	---	---	---	---	---	---	3.6.4.6	K06027	ko04721 ko04727 ko04962	---	---	---	---	---	Y	358	316.44	28	2.69	3.3	N	-
comp10770_c0	comp10770_c0_seq1	Y	comp85453_c2_seq2	gi|684377149|ref|XP_009165624.1| hypothetical protein T265_02981 [Opisthorchis viverrini]	gi|684377149|ref|XP_009165624.1| hypothetical protein T265_02981 [Opisthorchis viverrini]	csin102543	KER30630.1	BN1106_s3805B000163.mRNA-1	---	---	---	---	---	---	---	---	---	---	---	---	K10149	ko04391 ko05206	---	---	---	---	---	Y	560	518.42	27	1.57	1.92	N	-
comp10771_c0	comp10771_c0_seq1	Y	---	---	---	---	---	---	---	---	---	---	---	---	---	---	---	---	---	---	---	---	---	---	---	---	---	N	395	353.43	14	1.2	1.47	N	-
comp10780_c0	comp10780_c0_seq1	Y	---	gi|358255177|dbj|GAA56895.1| phospholipid-translocating ATPase [Clonorchis sinensis]	gi|358255177|dbj|GAA56895.1| phospholipid-translocating ATPase [Clonorchis sinensis]	csin111765	KER23540.1	BN1106_s253B000145.mRNA-1	---	---	---	---	---	---	---	IPR023299: ATPase, P-type, cytoplasmic domain N;	---	---	---	3.6.3.1	K01530	---	---	---	---	---	---	Y	260	218.55	15	2.1	2.58	N	-
comp10785_c0	comp10785_c0_seq1	Y	comp84254_c0_seq1	gi|226480020|emb|CAX73306.1| EF-hand calcium-binding domain-containing protein 1 [Schistosoma japonicum]	gi|226480020|emb|CAX73306.1| EF-hand calcium-binding domain-containing protein 1 [Schistosoma japonicum]	csin107883	KER26035.1	BN1106_s1644B000229.mRNA-1	---	---	---	---	---	---	---	IPR001125: Recoverin; IPR002048: Calcium-binding EF-hand; IPR011992: EF-hand-like domain; IPR018247: EF-Hand 1, calcium-binding site; IPR018249: EF-HAND 2;	GO:0005509): calcium ion binding;	---	---	4.2.1.22	K01697	ko00260 ko00270 ko01230	M00035 M00338	---	---	---	---	Y	1071	1029.41	70	2.03	2.49	N	Y
comp10786_c0	comp10786_c0_seq1	Y	---	---	---	---	---	---	---	---	---	---	---	---	---	---	---	---	---	---	---	---	---	---	---	---	---	N	264	222.54	8	1.1	1.35	N	-
comp10788_c0	comp10788_c0_seq1	Y	---	---	---	---	---	BN1106_s2246B000170.mRNA-1	---	---	---	---	---	---	---	---	---	---	---	---	---	---	---	---	---	---	---	Y	577	535.42	23	1.29	1.59	N	-
comp10790_c0	comp10790_c0_seq1	Y	---	---	---	---	---	---	---	---	---	---	---	---	---	---	---	---	---	---	---	---	---	---	---	---	---	N	279	237.5	9	1.16	1.42	N	-
comp10791_c0	comp10791_c0_seq1	Y	---	---	---	---	---	---	---	---	---	---	---	---	---	---	---	---	---	---	---	---	---	---	---	---	---	N	247	205.59	19	2.84	3.48	N	-
comp10795_c0	comp10795_c0_seq1	Y	---	---	---	---	---	---	---	---	---	---	---	---	---	---	---	---	---	---	---	---	---	---	---	---	---	N	495	453.42	16	1.07	1.31	N	-
comp10797_c0	comp10797_c0_seq1	Y	comp75298_c1_seq1	gi|684389957|ref|XP_009169536.1| hypothetical protein T265_06094 [Opisthorchis viverrini]	gi|684389957|ref|XP_009169536.1| hypothetical protein T265_06094 [Opisthorchis viverrini]	csin112144	KER26731.1	BN1106_s2083B000138.mRNA-1	---	---	---	---	---	---	---	---	---	---	---	---	K17492	---	---	---	---	---	---	Y	524	482.42	22	1.38	1.69	N	-
comp10798_c0	comp10798_c0_seq1	Y	---	---	---	---	---	---	---	---	---	---	---	---	---	---	---	---	---	---	---	---	---	---	---	---	---	N	291	249.49	11	1.35	1.65	N	-
comp10801_c0	comp10801_c0_seq1	Y	---	---	---	---	---	---	---	---	---	---	---	---	---	---	---	---	---	---	---	---	---	---	---	---	---	N	344	302.44	13	1.31	1.6	N	-
comp10803_c0	comp10803_c0_seq1	Y	---	---	---	---	---	---	---	---	---	---	---	---	---	---	---	---	---	---	---	---	---	---	Y	---	---	Y	613	571.41	232	12.22	14.98	N	-
comp10809_c0	comp10809_c0_seq1	Y	---	---	---	---	---	---	Pk10687_txpt1	---	---	---	---	---	---	---	---	---	---	---	---	---	---	---	---	---	---	Y	578	536.42	26	1.46	1.79	N	-
comp10810_c0	comp10810_c0_seq1	Y	---	---	---	---	---	---	---	---	---	---	---	---	---	---	---	---	---	---	---	---	---	---	---	---	---	N	498	456.42	17	1.12	1.38	N	-
comp10813_c0	comp10813_c0_seq1	Y	comp89989_c0_seq1	---	---	---	---	---	---	---	---	---	---	---	---	---	---	---	---	---	---	---	---	---	---	---	---	N	348	306.44	13	1.29	1.58	N	-
comp10814_c0	comp10814_c0_seq1	Y	---	gi|684403488|ref|XP_009173816.1| hypothetical protein T265_09472 [Opisthorchis viverrini]	gi|684403488|ref|XP_009173816.1| hypothetical protein T265_09472 [Opisthorchis viverrini]	csin110239	KER22425.1	BN1106_s2210B000191.mRNA-1	---	---	---	---	---	---	---	---	---	---	---	---	---	---	---	---	---	---	---	Y	664	622.41	21	1.01	1.24	N	-
comp10816_c0	comp10816_c0_seq1	Y	comp90221_c1_seq1	gi|358342466|dbj|GAA49923.1| netrin receptor unc-5 [Clonorchis sinensis]	gi|358342466|dbj|GAA49923.1| netrin receptor unc-5 [Clonorchis sinensis]	csin103785	KER26013.1	BN1106_s372B000114.mRNA-1	---	---	---	---	---	---	---	---	---	---	---	---	K07521	ko04360	---	---	---	---	---	Y	1319	1277.41	48	1.12	1.38	N	-
comp10817_c0	comp10817_c0_seq1	Y	---	---	---	---	---	---	---	---	---	---	---	---	---	---	---	---	---	---	---	---	---	---	---	---	---	N	430	388.42	15	1.17	1.43	N	-
comp10820_c0	comp10820_c0_seq1	Y	---	---	---	---	---	---	---	---	---	---	---	---	---	---	---	---	---	---	---	---	---	---	---	---	---	N	518	476.42	24	1.52	1.86	N	-
comp10823_c0	comp10823_c0_seq1	Y	---	---	---	---	---	---	---	---	---	---	---	---	---	---	---	---	---	---	---	---	---	---	---	---	---	N	383	341.43	15	1.33	1.63	N	-
comp10827_c0	comp10827_c0_seq1	Y	comp80750_c1_seq2	---	---	---	---	---	---	---	---	---	---	---	---	---	---	---	---	---	---	---	---	---	---	---	---	N	351	309.44	17	1.67	2.05	N	-
comp10837_c0	comp10837_c0_seq1	Y	comp81606_c0_seq1	gi|684402286|ref|XP_009173424.1| hypothetical protein T265_09154 [Opisthorchis viverrini]	gi|684402286|ref|XP_009173424.1| hypothetical protein T265_09154 [Opisthorchis viverrini]	csin103568	KER22816.1	BN1106_s8882B000038.mRNA-1	---	---	31543091 protein MAK16 homolog	59.38	Smed|mk4.013054.01	61.9	N	---	---	---	---	---	K14831	---	---	---	---	---	---	Y	224	182.71	92	15.53	19.04	N	-
comp10837_c1	comp10837_c1_seq1	Y	---	gi|684402286|ref|XP_009173424.1| hypothetical protein T265_09154 [Opisthorchis viverrini]	gi|684402286|ref|XP_009173424.1| hypothetical protein T265_09154 [Opisthorchis viverrini]	csin103568	KER22816.1	BN1106_s8882B000038.mRNA-1	---	---	---	---	---	---	---	---	---	---	---	---	K14831	---	---	---	---	---	---	Y	245	203.6	77	11.62	14.25	N	-
comp10837_c2	comp10837_c2_seq1	Y	---	gi|349938064|dbj|GAA27323.1| protein homolog (SmMAK16) K14831 protein MAK16 [Clonorchis sinensis]	gi|349938064|dbj|GAA27323.1| protein homolog (SmMAK16) K14831 protein MAK16 [Clonorchis sinensis]	csin103568	KER22816.1	BN1106_s8882B000038.mRNA-1	---	---	---	---	---	---	---	IPR006958: Mak16 protein;	---	---	---	---	K14831	---	---	---	---	---	---	Y	495	453.42	160	10.65	13.06	N	-
comp10839_c0	comp10839_c0_seq1	Y	comp73078_c1_seq1	gi|358337630|dbj|GAA33104.2| RING finger protein 38 [Clonorchis sinensis]	gi|358337630|dbj|GAA33104.2| RING finger protein 38 [Clonorchis sinensis]	csin109547	KER30741.1	---	---	---	---	---	---	---	---	---	---	---	---	---	---	---	---	---	---	---	---	Y	657	615.41	40	1.95	2.4	N	-
comp10839_c1	comp10839_c1_seq1	Y	---	---	---	---	---	---	---	---	---	---	---	---	---	---	---	---	---	---	---	---	---	---	---	---	---	N	329	287.45	11	1.17	1.43	N	-
comp10843_c0	comp10843_c0_seq1	Y	comp87883_c5_seq1	---	---	---	---	---	---	---	---	---	---	---	---	---	---	---	---	---	---	---	---	---	---	---	---	N	258	216.55	19	2.69	3.3	N	-
comp10848_c1	comp10848_c1_seq1	Y	comp63615_c0_seq1	gi|260802264|ref|XP_002596012.1| hypothetical protein BRAFLDRAFT_123740 [Branchiostoma floridae]	gi|260802264|ref|XP_002596012.1| hypothetical protein BRAFLDRAFT_123740 [Branchiostoma floridae]	csin106929	KER25786.1	BN1106_s185B000208.mRNA-1	---	---	---	---	---	---	---	IPR000859: CUB;	---	---	---	---	K14463	ko04975	---	---	---	---	---	Y	1171	1129.41	47	1.24	1.53	N	-
comp10849_c0	comp10849_c0_seq1	Y	---	---	---	---	---	---	---	---	---	---	---	---	---	---	---	---	---	---	---	---	---	---	---	---	---	N	536	494.42	21	1.28	1.57	N	-
comp10850_c0	comp10850_c0_seq1	Y	---	---	---	---	---	---	---	---	---	---	---	---	---	---	---	---	---	---	---	---	---	---	---	---	---	N	660	618.41	26	1.26	1.55	N	-
comp10854_c0	comp10854_c0_seq1	Y	---	---	---	---	---	---	---	---	---	---	---	---	---	---	---	---	---	---	---	---	---	---	---	---	---	N	396	354.43	12	1.03	1.26	N	-
comp10856_c0	comp10856_c0_seq1	Y	comp89322_c0_seq1	gi|358339903|dbj|GAA47875.1| ELAV like protein 2/3/4 [Clonorchis sinensis]	gi|358339903|dbj|GAA47875.1| ELAV like protein 2/3/4 [Clonorchis sinensis]	csin100912	KER28808.1	---	---	---	---	---	---	---	---	---	---	---	---	---	---	---	---	---	---	---	---	Y	675	633.41	38	1.8	2.21	N	-
comp10860_c0	comp10860_c0_seq1	Y	comp84936_c1_seq3	---	---	---	---	---	---	---	---	---	---	---	---	---	---	---	---	---	---	---	---	---	---	---	---	N	455	413.42	20	1.46	1.79	N	-
comp10861_c0	comp10861_c0_seq2	Y	comp83156_c0_seq2	gi|358332056|dbj|GAA50779.1| transient receptor potential cation channel subfamily M member 2, partial [Clonorchis sinensis]	gi|358332056|dbj|GAA50779.1| transient receptor potential cation channel subfamily M member 2, partial [Clonorchis sinensis]	csin105033	KER24789.1	BN1106_s1307B000310.mRNA-1	---	---	---	---	---	---	---	IPR005821: Ion transport;	GO:0005216): ion channel activity;	GO:0006811): ion transport; GO:0055085): transmembrane transport;	GO:0016020): membrane;	---	K10407	ko05132	---	---	Y	---	---	Y	811	769.41	28	1.09	1.34	N	-
comp10862_c0	comp10862_c0_seq1	Y	comp90421_c2_seq4	---	---	---	KER31114.1	---	---	---	---	---	---	---	---	---	---	---	---	---	---	---	---	---	---	---	---	Y	609	567.41	21	1.11	1.37	N	Y
comp10872_c0	comp10872_c0_seq1	Y	---	---	---	---	---	---	---	---	---	---	---	---	---	---	---	---	---	---	---	---	---	---	---	---	---	N	1181	1139.41	40	1.05	1.29	N	-
comp10874_c0	comp10874_c0_seq1	Y	---	---	---	---	---	---	---	---	---	---	---	---	---	---	---	---	---	---	---	---	---	---	---	Y	Y	Y	247	205.59	8	1.2	1.47	N	-
comp10879_c0	comp10879_c0_seq1	Y	---	---	---	---	---	---	---	---	---	---	---	---	---	---	---	---	---	---	---	---	---	---	---	---	---	N	509	467.42	19	1.23	1.5	N	-
comp10880_c0	comp10880_c0_seq1	Y	---	---	---	---	---	---	---	---	---	---	---	---	---	---	---	---	---	---	---	---	---	---	Y	---	---	Y	439	397.42	35	2.66	3.27	N	-
comp10881_c0	comp10881_c0_seq1	Y	---	---	---	---	---	---	---	---	---	---	---	---	---	---	---	---	---	---	---	---	---	---	---	---	---	N	470.66	429.08	47	3.31	4.06	N	-
comp10881_c0	comp10881_c0_seq2	N	---	---	---	---	---	---	---	---	---	---	---	---	---	---	---	---	---	---	---	---	---	---	---	---	---	N	470.66	429.08	47	3.31	4.06	N	-
comp10883_c0	comp10883_c0_seq1	Y	---	gi|358338282|dbj|GAA56616.1| integrin alpha-5 [Clonorchis sinensis]	gi|358338282|dbj|GAA56616.1| integrin alpha-5 [Clonorchis sinensis]	csin111216	KER21201.1	BN1106_s23B000358.mRNA-1	Pk40346_txpt1	---	---	---	---	---	---	IPR013517: FG-GAP;	---	---	---	---	K06584	ko04151 ko04510 ko04512 ko04514 ko04810 ko05410 ko05412 ko05414	---	---	---	---	---	Y	452	410.42	14	1.03	1.26	N	-
comp10888_c0	comp10888_c0_seq1	Y	comp90662_c0_seq2	gi|684373209|ref|XP_009164349.1| hypothetical protein T265_01947 [Opisthorchis viverrini]	gi|684373209|ref|XP_009164349.1| hypothetical protein T265_01947 [Opisthorchis viverrini]	---	KER31857.1	BN1106_s1846B000286.mRNA-1	---	---	---	---	---	---	---	IPR001300: Peptidase C2, calpain, catalytic domain;	GO:0004198): calcium-dependent cysteine-type endopeptidase activity;	GO:0006508): proteolysis;	GO:0005622): intracellular;	---	---	---	---	---	---	---	---	Y	220	178.73	18	3.11	3.81	N	-
comp10891_c0	comp10891_c0_seq1	Y	comp74956_c0_seq1	gi|358335706|dbj|GAA38112.2| kinesin-like protein KIF20A [Clonorchis sinensis]	gi|358335706|dbj|GAA38112.2| kinesin-like protein KIF20A [Clonorchis sinensis]	csin102312	KER20263.1	BN1106_s1066B000140.mRNA-1	---	---	5032013 kinesin-like protein KIF20A	53.62	Smed|mk4.002049.05	54.41	N	IPR001752: Kinesin, motor domain; IPR019821: Kinesin, motor region, conserved site;	GO:0003777): microtubule motor activity; GO:0005524): ATP binding;	GO:0007018): microtubule-based movement;	---	---	K10402	---	---	---	---	---	---	Y	476	434.42	19	1.32	1.62	N	-
comp10892_c0	comp10892_c0_seq1	Y	---	---	---	---	---	---	---	---	---	---	---	---	---	---	---	---	---	1.1.1.94	K00057	ko00564	---	---	---	---	---	Y	498	456.42	24	1.59	1.95	N	-
comp10893_c0	comp10893_c0_seq1	Y	---	gi|358256684|dbj|GAA57899.1| RNA methyltransferase-like protein 1B, partial [Clonorchis sinensis]	gi|358256684|dbj|GAA57899.1| RNA methyltransferase-like protein 1B, partial [Clonorchis sinensis]	csin113329	KER31196.1	BN1106_s10641B000032.mRNA-3	---	---	---	---	---	---	---	---	---	---	---	---	K15332	---	---	---	---	---	---	Y	283	241.5	48	6.08	7.45	N	-
comp10895_c0	comp10895_c0_seq1	Y	---	---	---	---	---	---	---	---	---	---	---	---	---	---	---	---	---	---	---	---	---	---	---	---	---	N	580	538.42	48	2.68	3.29	N	-
comp10897_c0	comp10897_c0_seq1	Y	---	gi|358337028|dbj|GAA43314.2| zinc finger protein 26 [Clonorchis sinensis]	gi|358337028|dbj|GAA43314.2| zinc finger protein 26 [Clonorchis sinensis]	csin107987	---	---	---	---	---	---	---	---	---	IPR007087: Zinc finger, C2H2-type;	GO:0008270): zinc ion binding;	---	GO:0005622): intracellular;	---	K08220	---	---	---	---	---	---	Y	513	471.42	44	2.82	3.45	N	-
comp10901_c0	comp10901_c0_seq1	Y	comp80526_c1_seq1	gi|358334397|dbj|GAA52847.1| double-strand break repair protein MRE11 [Clonorchis sinensis]	gi|358334397|dbj|GAA52847.1| double-strand break repair protein MRE11 [Clonorchis sinensis]	csin108899	KER27303.1	BN1106_s220B000623.mRNA-1	---	---	5031923 double-strand break repair protein MRE11A isoform 1	54.7	Smed|mk4.014816.00	53.04	N	IPR003701: DNA repair exonuclease; IPR004843: Metallo-dependent phosphatase; IPR007281: Mre11, DNA-binding;	GO:0004519): endonuclease activity; GO:0004527): exonuclease activity; GO:0016787): hydrolase activity; GO:0030145): manganese ion binding;	GO:0006259): DNA metabolic process; GO:0006302): double-strand break repair;	GO:0005634): nucleus;	---	K10865	ko03440 ko03450	M00291 M00292 M00295	---	---	---	---	Y	730	688.41	58	2.53	3.1	N	-
comp10913_c0	comp10913_c0_seq1	Y	---	---	---	---	---	---	---	---	---	---	---	---	---	---	---	---	---	---	---	---	---	---	---	---	---	N	317	275.46	13	1.44	1.76	N	-
comp10917_c0	comp10917_c0_seq1	Y	---	---	---	---	---	---	---	---	---	---	---	---	---	---	---	---	---	---	---	---	---	---	---	---	---	N	228	186.68	14	2.31	2.83	N	-
comp10919_c0	comp10919_c0_seq1	Y	comp87434_c2_seq1	gi|684366052|ref|XP_009162081.1| hypothetical protein T265_00160 [Opisthorchis viverrini]	gi|684366052|ref|XP_009162081.1| hypothetical protein T265_00160 [Opisthorchis viverrini]	---	KER34319.1	BN1106_s99B000254.mRNA-1	---	---	---	---	---	---	---	---	---	---	---	---	K14005	ko04141	M00404	---	---	---	---	Y	415	373.42	34	2.76	3.38	N	-
comp10919_c1	comp10919_c1_seq1	Y	comp87434_c3_seq1	gi|684366052|ref|XP_009162081.1| hypothetical protein T265_00160 [Opisthorchis viverrini]	gi|684366052|ref|XP_009162081.1| hypothetical protein T265_00160 [Opisthorchis viverrini]	---	KER34319.1	---	Pk39833_txpt1	---	---	---	---	---	---	---	---	---	---	---	---	---	---	---	---	---	---	Y	351	309.44	24	2.36	2.89	N	-
comp10921_c0	comp10921_c0_seq1	Y	comp85685_c2_seq3	gi|684400098|ref|XP_009172721.1| hypothetical protein T265_08602 [Opisthorchis viverrini]	gi|684400098|ref|XP_009172721.1| hypothetical protein T265_08602 [Opisthorchis viverrini]	---	KER23517.1	BN1106_s1980B000232.mRNA-1	---	---	---	---	---	---	---	---	---	---	---	---	---	---	---	---	---	---	---	Y	378	336.43	12	1.08	1.33	N	-
comp10925_c0	comp10925_c0_seq1	Y	---	---	---	---	---	---	---	---	---	---	---	---	---	---	---	---	---	---	---	---	---	---	---	---	---	N	256	214.56	10	1.43	1.75	N	-
comp10928_c0	comp10928_c0_seq1	Y	---	---	---	---	---	---	---	---	---	---	---	---	---	---	---	---	---	---	---	---	---	---	---	---	---	N	312	270.46	11	1.24	1.52	N	-
comp10930_c0	comp10930_c0_seq1	Y	---	---	---	---	---	---	---	---	---	---	---	---	---	---	---	---	---	---	---	---	---	---	---	---	---	N	883	841.41	30	1.07	1.31	N	-
comp10935_c0	comp10935_c0_seq1	Y	---	---	---	---	---	---	---	---	---	---	---	---	---	---	---	---	---	---	---	---	---	---	---	---	---	N	219	177.74	9	1.56	1.92	N	-
comp10936_c0	comp10936_c0_seq1	Y	---	---	---	---	---	---	---	---	---	---	---	---	---	---	---	---	---	---	---	---	---	---	---	---	---	N	463	421.42	15	1.08	1.32	N	-
comp10937_c0	comp10937_c0_seq1	Y	comp90601_c1_seq5	---	---	---	---	---	---	---	---	---	---	---	---	---	---	---	---	---	---	---	---	---	---	---	---	N	520	478.42	18	1.13	1.39	N	Y
comp10940_c0	comp10940_c0_seq1	Y	---	---	---	---	---	---	---	---	---	---	---	---	---	---	---	---	---	---	---	---	---	---	---	---	---	N	393	351.43	15	1.29	1.59	N	-
comp10941_c0	comp10941_c0_seq2	Y	---	---	---	---	---	---	---	---	---	---	---	---	---	---	---	---	---	---	---	---	---	---	---	---	---	N	258	216.55	8	1.13	1.39	N	-
comp10944_c0	comp10944_c0_seq1	Y	---	---	---	---	---	---	---	---	---	---	---	---	---	---	---	---	---	---	---	---	---	---	Y	---	---	Y	802	760.41	42	1.66	2.03	N	-
comp10945_c0	comp10945_c0_seq1	Y	---	gi|254587273|emb|CAX83693.1| Gap-Pol polyprotein [Schistosoma japonicum]	gi|254587273|emb|CAX83693.1| Gap-Pol polyprotein [Schistosoma japonicum]	csin108267	KER25570.1	BN1106_s3233B000188.mRNA-1	---	---	---	---	---	---	---	---	---	---	---	---	---	---	---	---	---	---	---	Y	428	386.42	23	1.8	2.21	N	-
comp10947_c0	comp10947_c0_seq1	Y	comp77895_c0_seq1	gi|684371159|ref|XP_009163686.1| hypothetical protein T265_01396 [Opisthorchis viverrini]	gi|684371159|ref|XP_009163686.1| hypothetical protein T265_01396 [Opisthorchis viverrini]	---	KER32518.1	BN1106_s152B000578.mRNA-1	---	---	---	---	---	---	---	---	---	---	---	---	---	---	---	---	---	---	---	Y	973	931.41	35	1.12	1.38	N	-
comp10948_c0	comp10948_c0_seq1	Y	---	---	---	---	---	---	---	---	---	---	---	---	---	---	---	---	---	---	---	---	---	---	---	---	---	N	315	273.46	20	2.23	2.73	N	-
comp10954_c0	comp10954_c0_seq1	Y	---	---	---	---	---	---	---	---	---	---	---	---	---	---	---	---	---	---	---	---	---	---	---	---	---	N	225	183.7	8	1.34	1.65	N	-
comp10955_c0	comp10955_c0_seq1	Y	---	---	---	---	---	---	---	---	---	---	---	---	---	---	---	---	---	---	---	---	---	---	---	---	---	N	740	698.41	36	1.55	1.9	N	-
comp10962_c0	comp10962_c0_seq1	Y	comp78314_c1_seq1	---	---	---	---	---	---	---	---	---	---	---	---	---	---	---	---	---	---	---	---	---	---	---	---	N	489	447.42	23	1.55	1.9	N	Y
comp10964_c0	comp10964_c0_seq1	Y	---	---	---	---	---	---	---	---	---	---	---	---	---	---	---	---	---	---	---	---	---	---	---	---	---	N	319	277.46	31	3.41	4.18	N	-
comp10967_c0	comp10967_c0_seq1	Y	comp79687_c3_seq1	---	---	csin102755	KER25787.1	BN1106_s15B000250.mRNA-1	---	---	---	---	---	---	---	---	---	---	---	---	---	---	---	---	---	---	---	Y	362	320.44	19	1.8	2.21	N	-
comp10969_c0	comp10969_c0_seq1	Y	---	---	---	---	---	---	---	---	---	---	---	---	---	IPR002172: Low-density lipoprotein (LDL) receptor class A repeat;	GO:0005515): protein binding;	---	---	---	---	---	---	---	---	---	---	Y	367	325.43	20	1.87	2.29	N	-
comp10972_c0	comp10972_c0_seq1	Y	---	---	---	---	---	---	---	---	---	---	---	---	---	---	---	---	---	---	---	---	---	---	---	---	---	N	448	406.42	20	1.49	1.82	N	-
comp10973_c0	comp10973_c0_seq1	Y	---	---	---	---	---	---	---	---	---	---	---	---	---	---	---	---	---	---	---	---	---	---	---	---	---	N	268	226.53	10	1.35	1.66	N	-
comp10977_c0	comp10977_c0_seq1	Y	comp72010_c0_seq3	gi|576695913|gb|EUB59474.1| sodium-dependent transporter [Echinococcus granulosus] gi|76155604|gb|AAX26895.2| SJCHGC08787 protein [Schistosoma japonicum]	gi|576695913|gb|EUB59474.1| sodium-dependent transporter [Echinococcus granulosus] gi|76155604|gb|AAX26895.2| SJCHGC08787 protein [Schistosoma japonicum]	csin106166	KER31998.1 KER23160.1	BN1106_s1597B000139.mRNA-1	---	---	---	---	---	---	---	---	---	---	---	---	K12624	ko03018 ko03040	M00354 M00396 M00397	---	Y	---	---	Y	594	552.41	30	1.63	2	N	-
comp10982_c0	comp10982_c0_seq1	Y	---	gi|684399597|ref|XP_009172557.1| hypothetical protein T265_08481 [Opisthorchis viverrini]	gi|684399597|ref|XP_009172557.1| hypothetical protein T265_08481 [Opisthorchis viverrini]	---	KER23716.1	---	---	---	---	---	---	---	---	---	---	---	---	---	---	---	---	---	---	---	---	Y	214	172.78	10	1.79	2.19	N	-
comp10983_c0	comp10983_c0_seq1	Y	comp79224_c0_seq1	---	---	---	---	---	---	---	---	---	---	---	---	---	---	---	---	---	---	---	---	---	---	---	---	N	443	401.42	22	1.66	2.03	N	-
comp10989_c0	comp10989_c0_seq1	Y	---	---	---	---	---	---	---	---	---	---	---	---	---	---	---	---	---	---	---	---	---	---	---	---	---	N	477	435.42	18	1.25	1.53	N	-
comp10992_c0	comp10992_c0_seq1	Y	---	---	---	---	---	---	---	---	---	---	---	---	---	---	---	---	---	---	---	---	---	---	---	---	---	N	254	212.57	17	2.45	3.01	N	-
comp10996_c0	comp10996_c0_seq1	Y	---	gi|684387073|ref|XP_009168661.1| hypothetical protein T265_05399 [Opisthorchis viverrini]	gi|684387073|ref|XP_009168661.1| hypothetical protein T265_05399 [Opisthorchis viverrini]	---	KER27582.1	BN1106_s8B000462.mRNA-1	---	---	---	---	---	---	---	---	---	---	---	2.1.1.229	K10770	---	---	---	---	---	---	Y	366	324.43	11	1.03	1.26	N	-
comp10997_c0	comp10997_c0_seq1	Y	comp89326_c1_seq1	gi|684369559|ref|XP_009163170.1| hypothetical protein T265_00991 [Opisthorchis viverrini]	gi|684369559|ref|XP_009163170.1| hypothetical protein T265_00991 [Opisthorchis viverrini]	csin107619	KER33092.1	BN1106_s188B000223.mRNA-1	---	---	---	---	---	---	---	---	---	---	---	2.4.2.29	K00773	---	---	---	---	---	---	Y	954	912.41	41	1.35	1.65	N	-
comp10997_c1	comp10997_c1_seq1	Y	comp38234_c0_seq1	---	---	---	---	---	---	---	---	---	---	---	---	---	---	---	---	---	---	---	---	---	---	---	---	N	441	399.42	20	1.51	1.86	N	-
comp10998_c0	comp10998_c0_seq1	Y	---	---	---	---	---	---	---	---	---	---	---	---	---	---	---	---	---	---	---	---	---	---	---	---	---	N	216	174.76	6	1.06	1.3	N	-
comp11001_c0	comp11001_c0_seq1	Y	comp33633_c0_seq1	gi|358340233|dbj|GAA48174.1| zinc finger SWIM domain-containing protein KIAA0913 [Clonorchis sinensis]	gi|358340233|dbj|GAA48174.1| zinc finger SWIM domain-containing protein KIAA0913 [Clonorchis sinensis]	csin101270	KER27750.1	BN1106_s352B000508.mRNA-1	---	---	---	---	---	---	---	---	---	---	---	---	---	---	---	---	---	---	---	Y	477	435.42	17	1.18	1.45	N	-
comp11018_c0	comp11018_c0_seq1	Y	---	---	---	csin103113	KER33951.1	---	---	---	---	---	---	---	---	---	---	---	---	---	---	---	---	---	---	---	---	Y	453	411.42	14	1.03	1.26	N	-
comp11022_c0	comp11022_c0_seq1	Y	comp88558_c1_seq1	gi|684409328|ref|XP_009175712.1| hypothetical protein T265_10932 [Opisthorchis viverrini]	gi|684409328|ref|XP_009175712.1| hypothetical protein T265_10932 [Opisthorchis viverrini]	csin112069	KER20545.1	BN1106_s1113B000385.mRNA-1	---	---	---	---	---	---	---	---	---	---	---	---	K05463	ko04360	---	---	---	---	---	Y	691	649.41	30	1.39	1.7	N	Y
comp11026_c0	comp11026_c0_seq1	Y	---	---	---	---	---	---	---	---	---	---	---	---	---	---	---	---	---	---	---	---	---	---	---	---	---	N	331	289.45	19	2	2.45	N	-
comp11026_c1	comp11026_c1_seq1	Y	---	---	---	---	---	---	---	---	---	---	---	---	---	---	---	---	---	---	---	---	---	---	Y	---	---	Y	218	176.75	11	1.92	2.36	N	-
comp11027_c0	comp11027_c0_seq1	Y	comp87506_c0_seq2	gi|684410289|ref|XP_009176023.1| hypothetical protein T265_11170 [Opisthorchis viverrini]	gi|684410289|ref|XP_009176023.1| hypothetical protein T265_11170 [Opisthorchis viverrini]	---	KER20230.1	---	---	---	---	---	---	---	---	---	---	---	---	---	---	---	---	---	---	---	---	Y	734	692.41	31	1.34	1.65	N	-
comp11030_c0	comp11030_c0_seq1	Y	---	gi|684389714|ref|XP_009169463.1| hypothetical protein T265_13931 [Opisthorchis viverrini]	gi|684389714|ref|XP_009169463.1| hypothetical protein T265_13931 [Opisthorchis viverrini]	csin112549	KER26815.1	BN1106_s6036B000046.mRNA-1	Pk40762_txpt1	---	---	---	---	---	---	---	---	---	---	---	K04936	ko04270 ko04911 ko04970 ko04972	---	---	---	---	---	Y	439	397.42	14	1.07	1.31	N	-
comp11035_c0	comp11035_c0_seq1	Y	---	---	---	---	---	---	---	---	---	---	---	---	---	---	---	---	---	---	---	---	---	---	---	---	---	N	309	267.46	19	2.17	2.66	N	-
comp11036_c0	comp11036_c0_seq1	Y	---	---	---	---	---	---	---	---	---	---	---	---	---	---	---	---	---	---	---	---	---	---	Y	---	---	Y	281	239.5	8	1.02	1.25	N	-
comp11038_c0	comp11038_c0_seq1	Y	comp80658_c0_seq1	---	---	---	---	---	---	---	---	---	---	---	---	---	---	---	---	---	---	---	---	---	---	---	---	N	365	323.43	21	1.97	2.42	N	-
comp11043_c0	comp11043_c0_seq1	Y	comp81423_c0_seq1	gi|358340406|dbj|GAA48306.1| hypothetical protein CLF_101442 [Clonorchis sinensis]	gi|358340406|dbj|GAA48306.1| hypothetical protein CLF_101442 [Clonorchis sinensis]	csin101442	KER24759.1	BN1106_s943B000289.mRNA-1	---	---	---	---	---	---	---	---	---	---	---	2.1.1.204	K15336	---	---	---	---	---	---	Y	427	385.42	21	1.65	2.02	N	-
comp11045_c0	comp11045_c0_seq1	Y	comp78336_c1_seq1	gi|684388948|ref|XP_009169224.1| hypothetical protein T265_05839 [Opisthorchis viverrini]	gi|684388948|ref|XP_009169224.1| hypothetical protein T265_05839 [Opisthorchis viverrini]	csin105401	KER27006.1	BN1106_s2984B000190.mRNA-1	---	---	---	---	---	---	---	IPR001680: WD40 repeat; IPR011046: WD40 repeat-like-containing domain; IPR015943: WD40/YVTN repeat-like-containing domain; IPR017986: WD40-repeat-containing domain; IPR019781: WD40 repeat, subgroup; IPR019782: WD40 repeat 2;	GO:0005515): protein binding;	---	---	---	K02911	ko03010	M00178	---	---	---	---	Y	490	448.42	16	1.08	1.32	N	-
comp11049_c0	comp11049_c0_seq1	Y	---	gi|685958886|gb|KGB34761.1| hypothetical protein MS3_02985 [Schistosoma haematobium]	gi|685958886|gb|KGB34761.1| hypothetical protein MS3_02985 [Schistosoma haematobium]	---	---	BN1106_s4338B000154.mRNA-1	---	---	---	---	---	---	---	---	---	---	---	---	K06220	---	---	---	---	---	---	Y	517	475.42	21	1.33	1.63	N	-
comp11053_c0	comp11053_c0_seq1	Y	---	---	---	---	---	---	---	---	---	---	---	---	---	---	---	---	---	---	---	---	---	---	Y	---	---	Y	314	272.46	16	1.79	2.2	N	-
comp11054_c0	comp11054_c0_seq1	Y	---	---	---	---	---	---	---	---	---	---	---	---	---	---	---	---	---	---	---	---	---	---	---	---	---	N	723	681.41	27	1.19	1.46	N	-
comp11055_c0	comp11055_c0_seq1	Y	---	---	---	---	---	---	---	---	---	---	---	---	---	---	---	---	---	---	---	---	---	---	---	---	---	N	377	335.43	23	2.08	2.55	N	-
comp11056_c0	comp11056_c0_seq1	Y	---	---	---	---	---	---	---	---	---	---	---	---	---	---	---	---	---	---	---	---	---	---	---	---	---	N	308	266.47	19	2.18	2.67	N	-
comp11063_c0	comp11063_c0_seq1	Y	comp77590_c0_seq1	gi|358334519|dbj|GAA52983.1| dynein heavy chain axonemal [Clonorchis sinensis]	gi|358334519|dbj|GAA52983.1| dynein heavy chain axonemal [Clonorchis sinensis]	csin109269	KER28811.1	BN1106_s90B000599.mRNA-1	---	---	197927452 dynein heavy chain 1, axonemal	71.05	Smed|mk4.000477.03	69.82	N	IPR013602: Dynein heavy chain, N-terminal domain-2;	---	---	---	---	K10408	ko05016	---	---	---	---	---	Y	573	531.42	25	1.42	1.74	N	-
comp11066_c0	comp11066_c0_seq1	Y	comp33677_c0_seq1	gi|358332441|dbj|GAA51102.1| lysine-specific demethylase 5A, partial [Clonorchis sinensis]	gi|358332441|dbj|GAA51102.1| lysine-specific demethylase 5A, partial [Clonorchis sinensis]	csin105587	KER27895.1	---	---	---	---	---	---	---	---	IPR001965: Zinc finger, PHD-type; IPR011011: Zinc finger, FYVE/PHD-type; IPR013083: Zinc finger, RING/FYVE/PHD-type; IPR019787: Zinc finger, PHD-finger;	GO:0005515): protein binding; GO:0008270): zinc ion binding;	---	---	---	K11446	---	---	---	---	---	---	Y	533	491.42	28	1.72	2.11	N	-
comp11072_c0	comp11072_c0_seq1	Y	---	---	---	---	---	---	---	---	---	---	---	---	---	---	---	---	---	---	---	---	---	---	---	---	---	N	368	326.43	13	1.21	1.48	N	-
comp11073_c0	comp11073_c0_seq1	Y	---	---	---	---	---	---	---	---	---	---	---	---	---	---	---	---	---	---	---	---	---	---	---	---	---	N	328	286.45	13	1.38	1.69	N	-
comp11083_c0	comp11083_c0_seq1	Y	comp74687_c0_seq1	---	---	---	---	---	---	---	---	---	---	---	---	---	---	---	---	---	---	---	---	---	---	---	---	N	302	260.47	14	1.64	2.01	N	-
comp11084_c0	comp11084_c0_seq1	Y	comp88454_c2_seq1	gi|358331926|dbj|GAA50678.1| hypothetical protein CLF_104899 [Clonorchis sinensis]	gi|358331926|dbj|GAA50678.1| hypothetical protein CLF_104899 [Clonorchis sinensis]	csin104899	KER31398.1	BN1106_s1189B000338.mRNA-1	---	---	---	---	---	---	---	IPR022188: Protein of unknown function DUF3715;	---	---	---	---	K16769	---	---	---	---	---	---	Y	325	283.45	10	1.07	1.32	N	-
comp11085_c0	comp11085_c0_seq1	Y	---	---	---	---	---	---	---	---	---	---	---	---	---	---	---	---	---	---	---	---	---	---	Y	---	---	Y	233	191.65	102	16.39	20.1	N	-
comp11086_c0	comp11086_c0_seq1	Y	comp77600_c0_seq2	gi|358340583|dbj|GAA48441.1| 3' 5'-cyclic-nucleotide phosphodiesterase [Clonorchis sinensis]	gi|358340583|dbj|GAA48441.1| 3' 5'-cyclic-nucleotide phosphodiesterase [Clonorchis sinensis]	csin101615	KER32404.1	BN1106_s1124B000123.mRNA-1	---	---	---	---	---	---	---	---	---	---	---	---	---	---	---	---	---	---	---	Y	730	688.41	33	1.44	1.76	N	-
comp11087_c1	comp11087_c1_seq1	Y	comp82133_c0_seq1	gi|358332589|dbj|GAA51224.1| down syndrome cell adhesion molecule homolog [Clonorchis sinensis]	gi|358332589|dbj|GAA51224.1| down syndrome cell adhesion molecule homolog [Clonorchis sinensis]	csin105737	KER27241.1	BN1106_s27B000380.mRNA-1	---	---	---	---	---	---	---	IPR003961: Fibronectin, type III; IPR008957: Fibronectin type III domain; IPR013783: Immunoglobulin-like fold;	GO:0005515): protein binding;	---	---	2.7.1.35	K00868	ko00750	---	---	---	---	---	Y	882	840.41	35	1.25	1.53	N	-
comp11091_c0	comp11091_c0_seq1	Y	comp77327_c1_seq1	---	---	---	KER31094.1	---	---	---	---	---	---	---	---	---	---	---	---	---	---	---	---	---	---	---	---	Y	722	680.41	29	1.28	1.57	N	-
comp11092_c0	comp11092_c0_seq1	Y	comp70235_c0_seq1	gi|684382204|ref|XP_009167162.1| hypothetical protein T265_13443, partial [Opisthorchis viverrini]	gi|684382204|ref|XP_009167162.1| hypothetical protein T265_13443, partial [Opisthorchis viverrini]	csin103404	KER29095.1	BN1106_s321B000301.mRNA-1	---	---	---	---	---	---	---	---	---	---	---	---	K17599	---	---	---	---	---	---	Y	238	196.63	8	1.25	1.53	N	-
comp11093_c0	comp11093_c0_seq1	Y	comp85372_c0_seq1	gi|684409298|ref|XP_009175702.1| hypothetical protein T265_10922 [Opisthorchis viverrini]	gi|684409298|ref|XP_009175702.1| hypothetical protein T265_10922 [Opisthorchis viverrini]	csin101566	KER20551.1	BN1106_s3730B000088.mRNA-1	---	---	116536083 dual 3',5'-cyclic-AMP and -GMP phosphodiesterase 11A isoform 1	50.41	---	---	N	IPR003018: GAF;	GO:0005515): protein binding;	---	---	3.1.3.62	K03103	ko00562	---	---	---	---	---	Y	412	370.43	23	1.88	2.31	N	-
comp11096_c0	comp11096_c0_seq1	Y	---	---	---	---	---	---	---	---	---	---	---	---	---	---	---	---	---	---	---	---	---	---	---	---	---	N	218	176.75	23	4.02	4.93	N	-
comp11097_c0	comp11097_c0_seq1	Y	---	---	---	---	---	---	---	---	---	---	---	---	---	---	---	---	---	---	---	---	---	---	---	---	---	N	713	671.41	33	1.48	1.81	N	-
comp11097_c1	comp11097_c1_seq1	Y	---	---	---	---	---	---	---	---	---	---	---	---	---	---	---	---	---	---	---	---	---	---	---	---	---	N	513	471.42	19	1.22	1.49	N	-
comp11099_c0	comp11099_c0_seq1	Y	---	---	---	---	---	---	---	---	---	---	---	---	---	---	---	---	---	---	---	---	---	---	---	---	---	N	296	254.48	12	1.44	1.77	N	-
comp11110_c0	comp11110_c0_seq1	Y	comp69377_c0_seq1	gi|684370117|ref|XP_009163356.1| hypothetical protein T265_01131 [Opisthorchis viverrini]	gi|684370117|ref|XP_009163356.1| hypothetical protein T265_01131 [Opisthorchis viverrini]	csin101494	KER32841.1	BN1106_s296B000186.mRNA-1	---	---	---	---	---	---	---	---	---	---	---	---	K04437	ko04010 ko04510 ko05132 ko05205	---	---	---	---	---	Y	443	401.42	22	1.66	2.03	N	-
comp11113_c0	comp11113_c0_seq2	Y	comp81404_c0_seq1	---	---	---	---	BN1106_s2184B000173.mRNA-2	---	---	---	---	---	---	---	---	---	---	---	---	---	---	---	---	---	---	---	Y	418	376.42	92	7.4	9.08	N	-
comp11115_c0	comp11115_c0_seq1	Y	comp66224_c0_seq1	gi|358333454|dbj|GAA51961.1| transient receptor potential cation channel CG34123 [Clonorchis sinensis]	gi|358333454|dbj|GAA51961.1| transient receptor potential cation channel CG34123 [Clonorchis sinensis]	csin107142	KER22279.1	BN1106_s2910B000083.mRNA-1	---	---	---	---	---	---	---	---	---	---	---	---	K14995	---	---	---	---	---	---	Y	815	773.41	38	1.47	1.81	N	-
comp11128_c0	comp11128_c0_seq1	Y	comp82201_c0_seq1	gi|76157250|gb|AAX28230.2| SJCHGC09198 protein [Schistosoma japonicum]	gi|76157250|gb|AAX28230.2| SJCHGC09198 protein [Schistosoma japonicum]	csin112169	---	BN1106_s6709B000070.mRNA-1	---	---	---	---	---	---	---	IPR014812: Vps51/Vps67;	---	---	---	6.3.2.19	K10580	ko04120	---	---	---	---	---	Y	397	355.43	36	3.07	3.77	N	-
comp11131_c0	comp11131_c0_seq1	Y	comp90911_c0_seq2	gi|358333139|dbj|GAA51703.1| clasp1 cytoplasmic linker associated protein 1, partial [Clonorchis sinensis]	gi|358333139|dbj|GAA51703.1| clasp1 cytoplasmic linker associated protein 1, partial [Clonorchis sinensis]	csin106666	KER27123.1	BN1106_s1091B000126.mRNA-2	---	---	---	---	---	---	---	---	---	---	---	---	---	---	---	---	---	---	---	Y	612	570.41	24	1.27	1.55	N	Y
comp11134_c0	comp11134_c0_seq1	Y	comp72571_c0_seq1	gi|358334209|dbj|GAA52643.1| hypothetical protein CLF_108505 [Clonorchis sinensis]	gi|358334209|dbj|GAA52643.1| hypothetical protein CLF_108505 [Clonorchis sinensis]	csin108505	KER27833.1	BN1106_s5137B000150.mRNA-1	---	---	---	---	---	---	---	IPR015157: Translation machinery associated TMA7;	---	---	---	---	K12386	ko04142	---	---	---	---	---	Y	273	231.52	1006.65	133.13	163.26	Y	-
comp11136_c0	comp11136_c0_seq1	Y	---	---	---	---	---	---	---	---	---	---	---	---	---	---	---	---	---	---	---	---	---	---	---	---	---	N	270	228.52	12	1.61	1.97	N	-
comp11137_c0	comp11137_c0_seq1	Y	---	gi|358341237|dbj|GAA48967.1| GTPase-activating protein and VPS9 domain-containing protein 1 [Clonorchis sinensis]	gi|358341237|dbj|GAA48967.1| GTPase-activating protein and VPS9 domain-containing protein 1 [Clonorchis sinensis]	csin102276	KER32609.1	BN1106_s506B000252.mRNA-1	---	---	---	---	---	---	---	---	---	---	---	---	---	---	---	---	---	---	---	Y	1171	1129.41	178	4.71	5.78	N	-
comp11139_c0	comp11139_c0_seq1	Y	comp84394_c0_seq1	gi|358332966|dbj|GAA39847.2| hypothetical protein CLF_106370 [Clonorchis sinensis]	gi|358332966|dbj|GAA39847.2| hypothetical protein CLF_106370 [Clonorchis sinensis]	csin106370	KER26153.1	BN1106_s17380B000008.mRNA-1	---	---	---	---	---	---	---	IPR016186: C-type lectin-like;	GO:0005488): binding;	---	---	---	---	---	---	---	---	---	---	Y	471	429.42	26	1.83	2.24	N	-
comp11142_c0	comp11142_c0_seq1	Y	---	---	---	---	---	---	---	---	---	---	---	---	---	---	---	---	---	---	---	---	---	---	---	---	---	N	252	210.57	8	1.17	1.43	N	-
comp11145_c0	comp11145_c0_seq1	Y	comp89426_c1_seq1	gi|684393658|ref|XP_009170659.1| hypothetical protein T265_06978 [Opisthorchis viverrini]	gi|684393658|ref|XP_009170659.1| hypothetical protein T265_06978 [Opisthorchis viverrini]	csin100202	KER25574.1	---	---	---	---	---	---	---	---	---	---	---	---	---	---	---	---	---	---	---	---	Y	842	800.41	33	1.24	1.52	N	-
comp11147_c0	comp11147_c0_seq1	Y	comp87612_c1_seq1	gi|684371842|ref|XP_009163906.1| hypothetical protein T265_01583 [Opisthorchis viverrini]	gi|684371842|ref|XP_009163906.1| hypothetical protein T265_01583 [Opisthorchis viverrini]	csin105669	KER32358.1	BN1106_s2805B000084.mRNA-1	---	---	---	---	---	---	---	---	---	---	---	---	K12666	ko00510 ko00513 ko04141	M00072	---	---	Y	Y	Y	407	365.43	43	3.57	4.37	N	-
comp11147_c1	comp11147_c1_seq1	Y	---	---	---	---	---	---	Pk50807_txpt3	---	---	---	---	---	---	---	---	---	---	---	---	---	---	---	---	---	---	Y	235	193.64	12	1.91	2.34	N	-
comp11150_c0	comp11150_c0_seq1	Y	---	---	---	---	---	---	---	---	---	---	---	---	---	---	---	---	---	---	---	---	---	---	---	---	---	N	317	275.46	13	1.44	1.76	N	-
comp11151_c0	comp11151_c0_seq1	Y	---	---	---	---	---	---	---	---	---	---	---	---	---	---	---	---	---	---	---	---	---	---	Y	---	---	Y	532	490.42	21	1.29	1.58	N	-
comp11155_c0	comp11155_c0_seq1	Y	comp71384_c0_seq2	gi|684411332|ref|XP_009176359.1| hypothetical protein T265_11439 [Opisthorchis viverrini]	gi|684411332|ref|XP_009176359.1| hypothetical protein T265_11439 [Opisthorchis viverrini]	---	KER19899.1	BN1106_s2007B000411.mRNA-1	Pk51036_txpt1	---	---	---	---	---	---	---	---	---	---	---	---	---	---	---	---	---	---	Y	372	330.43	50.07	4.6	5.64	N	-
comp11162_c0	comp11162_c0_seq1	Y	---	---	---	---	---	---	---	---	---	---	---	---	---	---	---	---	---	---	---	---	---	---	Y	---	---	Y	326	284.45	10	1.07	1.31	N	-
comp11163_c0	comp11163_c0_seq1	Y	comp83934_c0_seq1	gi|684406538|ref|XP_009174813.1| hypothetical protein T265_10234 [Opisthorchis viverrini]	gi|684406538|ref|XP_009174813.1| hypothetical protein T265_10234 [Opisthorchis viverrini]	csin113570	KER21444.1	BN1106_s1536B000291.mRNA-1	---	---	---	---	---	---	---	---	---	---	---	---	K16746	---	---	---	---	---	---	Y	778	736.41	30	1.22	1.5	N	-
comp11168_c0	comp11168_c0_seq1	Y	---	---	---	---	---	---	---	---	---	---	---	---	---	---	---	---	---	---	---	---	---	---	---	---	---	N	645	603.41	21	1.05	1.28	N	-
comp11172_c0	comp11172_c0_seq1	Y	---	gi|358338772|dbj|GAA57328.1| kinesin family member 1/13/14, partial [Clonorchis sinensis]	gi|358338772|dbj|GAA57328.1| kinesin family member 1/13/14, partial [Clonorchis sinensis]	csin112535	KER27224.1	BN1106_s421B000201.mRNA-1	---	---	---	---	---	---	---	IPR022164: Kinesin-like;	---	---	---	---	K10392	---	---	---	---	---	---	Y	894	852.41	38	1.34	1.64	N	-
comp11175_c0	comp11175_c0_seq1	Y	---	gi|684405996|ref|XP_009174636.1| hypothetical protein T265_10100 [Opisthorchis viverrini]	gi|684405996|ref|XP_009174636.1| hypothetical protein T265_10100 [Opisthorchis viverrini]	csin103304	KER21605.1	---	---	---	---	---	---	---	---	---	---	---	---	---	---	---	---	---	---	---	---	Y	893	851.41	38	1.34	1.64	N	-
comp11177_c0	comp11177_c0_seq1	Y	---	---	---	---	---	---	---	---	---	---	---	---	---	---	---	---	---	---	---	---	---	---	---	---	---	N	437	395.42	31	2.37	2.91	N	-
comp11179_c0	comp11179_c0_seq1	Y	---	---	---	---	---	---	---	---	---	---	---	---	---	---	---	---	---	---	---	---	---	---	---	---	---	N	328	286.45	14	1.49	1.83	N	-
comp11182_c0	comp11182_c0_seq1	Y	---	---	---	---	---	---	---	---	---	---	---	---	---	---	---	---	---	---	---	---	---	---	---	---	---	N	366	324.43	11	1.03	1.26	N	-
comp11190_c0	comp11190_c0_seq1	Y	---	gi|358332966|dbj|GAA39847.2| hypothetical protein CLF_106370 [Clonorchis sinensis]	gi|358332966|dbj|GAA39847.2| hypothetical protein CLF_106370 [Clonorchis sinensis]	csin106370	KER18690.1	---	---	---	---	---	---	---	---	---	---	---	---	---	---	---	---	---	---	---	---	Y	379	337.43	14	1.26	1.54	N	-
comp11194_c0	comp11194_c0_seq1	Y	---	---	---	---	---	---	---	---	---	---	---	---	---	---	---	---	---	---	---	---	---	---	---	---	---	N	612	570.41	29	1.53	1.88	N	-
comp11195_c0	comp11195_c0_seq1	Y	---	---	---	---	---	---	---	---	---	---	---	---	---	---	---	---	---	---	---	---	---	---	---	---	---	N	256	214.56	8	1.14	1.4	N	-
comp11196_c0	comp11196_c0_seq1	Y	---	gi|358340184|dbj|GAA43228.2| lysophospholipid acyltransferase 1/2 [Clonorchis sinensis]	gi|358340184|dbj|GAA43228.2| lysophospholipid acyltransferase 1/2 [Clonorchis sinensis]	csin101216	KER25911.1	BN1106_s706B000206.mRNA-1	---	---	---	---	---	---	---	---	---	---	---	2.3.1.51	K13517	ko00561 ko00564	M00089	---	---	---	---	Y	222	180.72	25	4.27	5.23	N	-
comp11197_c0	comp11197_c0_seq1	Y	---	---	---	---	---	---	---	---	---	---	---	---	---	---	---	---	---	---	---	---	---	---	---	---	---	N	238	196.63	21	3.29	4.03	N	-
comp11197_c1	comp11197_c1_seq1	Y	---	---	---	---	---	---	---	---	---	---	---	---	---	---	---	---	---	---	---	---	---	---	---	---	---	N	439	397.42	17	1.29	1.59	N	-
comp11203_c0	comp11203_c0_seq1	Y	---	---	---	---	---	---	---	---	---	---	---	---	---	---	---	---	---	---	---	---	---	---	---	---	---	N	911	869.41	31	1.07	1.31	N	-
comp11204_c0	comp11204_c0_seq1	Y	comp81498_c0_seq1	gi|684386460|ref|XP_009168473.1| hypothetical protein T265_05240 [Opisthorchis viverrini]	gi|684386460|ref|XP_009168473.1| hypothetical protein T265_05240 [Opisthorchis viverrini]	---	KER27750.1	BN1106_s352B000508.mRNA-1	---	---	---	---	---	---	---	---	---	---	---	---	K17637	ko04014	---	---	---	---	---	Y	287	245.49	14	1.74	2.14	N	-
comp11211_c0	comp11211_c0_seq3	Y	---	gi|76156525|gb|AAX27717.2| SJCHGC02404 protein [Schistosoma japonicum]	gi|76156525|gb|AAX27717.2| SJCHGC02404 protein [Schistosoma japonicum]	---	---	---	---	---	109134332 ubiquitin carboxyl-terminal hydrolase 44	52.63	---	---	N	IPR013083: Zinc finger, RING/FYVE/PHD-type;	---	---	---	3.1.2.15	K11834	---	---	---	---	---	---	Y	263	221.54	12	1.66	2.04	N	-
comp11216_c0	comp11216_c0_seq1	Y	---	---	---	---	---	---	---	---	---	---	---	---	---	---	---	---	---	---	---	---	---	---	---	---	---	N	276	234.51	39	5.09	6.24	N	-
comp11217_c0	comp11217_c0_seq1	Y	---	---	---	---	---	---	---	---	---	---	---	---	---	---	---	---	---	---	---	---	---	---	---	---	---	N	790	748.41	52	2.08	2.56	N	-
comp11217_c1	comp11217_c1_seq1	Y	---	---	---	---	---	---	---	---	---	---	---	---	---	---	---	---	---	---	---	---	---	---	---	---	---	N	270	228.52	10	1.34	1.64	N	-
comp11219_c0	comp11219_c0_seq3	Y	comp90809_c1_seq1	---	---	---	---	---	---	---	---	---	---	---	---	---	---	---	---	---	---	---	---	---	Y	---	---	Y	426	384.42	20	1.57	1.93	N	Y
comp11220_c0	comp11220_c0_seq1	Y	comp90033_c2_seq1	gi|358335508|dbj|GAA54114.1| EF-hand calcium-binding domain-containing protein 5, partial [Clonorchis sinensis]	gi|358335508|dbj|GAA54114.1| EF-hand calcium-binding domain-containing protein 5, partial [Clonorchis sinensis]	csin112196	KER25740.1	BN1106_s1425B000081.mRNA-1	---	---	---	---	---	---	---	---	---	---	---	5.99.1.2	K03165	ko03440 ko03460	M00414	---	---	---	---	Y	661	619.41	33	1.6	1.96	N	-
comp11222_c0	comp11222_c0_seq1	Y	comp99169_c0_seq1	gi|358336342|dbj|GAA34048.2| transcriptional activator cubitus interruptus [Clonorchis sinensis]	gi|358336342|dbj|GAA34048.2| transcriptional activator cubitus interruptus [Clonorchis sinensis]	csin105947	KER24725.1	BN1106_s385B000475.mRNA-1	Pk19825_txpt1	---	578804078 no description	65.24	Smed|mk4.000403.07	75	N	IPR007087: Zinc finger, C2H2-type; IPR013087: Zinc finger, C2H2-type/integrase, DNA-binding; IPR015880: Zinc finger, C2H2-like;	GO:0003676): nucleic acid binding; GO:0008270): zinc ion binding;	---	GO:0005622): intracellular;	---	K03252	ko03013	---	---	---	---	---	Y	860	818.41	32	1.17	1.44	N	-
comp11226_c0	comp11226_c0_seq1	Y	---	---	---	---	---	---	---	---	---	---	---	---	---	---	---	---	---	---	---	---	---	---	---	---	---	N	281	239.5	23	2.94	3.6	N	-
comp11226_c1	comp11226_c1_seq1	Y	---	---	---	---	---	---	---	---	---	---	---	---	---	---	---	---	---	---	---	---	---	---	---	---	---	N	685	643.41	36	1.68	2.06	N	-
comp11228_c0	comp11228_c0_seq1	Y	---	---	---	---	---	---	---	---	---	---	---	---	---	---	---	---	---	---	---	---	---	---	---	---	---	N	241	199.62	7	1.08	1.32	N	-
comp11232_c0	comp11232_c0_seq1	Y	---	---	---	csin108808	KER20752.1	---	---	---	---	---	---	---	---	---	---	---	---	---	---	---	---	---	---	---	---	Y	362	320.44	13	1.23	1.51	N	-
comp11234_c0	comp11234_c0_seq1	Y	---	---	---	---	---	---	---	---	---	---	---	---	---	---	---	---	---	---	---	---	---	---	---	---	---	N	331	289.45	10	1.05	1.29	N	-
comp11236_c0	comp11236_c0_seq1	Y	---	---	---	---	---	---	---	---	---	---	---	---	---	---	---	---	---	---	---	---	---	---	---	---	---	N	233	191.65	8	1.29	1.58	N	-
comp11237_c0	comp11237_c0_seq1	Y	comp81125_c0_seq1	---	---	---	---	---	---	---	---	---	---	---	---	---	---	---	---	---	---	---	---	---	Y	---	---	Y	427	385.42	21.97	1.73	2.12	N	-
comp11238_c0	comp11238_c0_seq1	Y	---	---	---	---	---	---	---	---	---	---	---	---	---	---	---	---	---	---	---	---	---	---	---	---	---	N	207	165.84	11	2.05	2.52	N	-
comp11241_c0	comp11241_c0_seq1	Y	---	gi|358334547|dbj|GAA53018.1| hypothetical protein CLF_109343 [Clonorchis sinensis]	gi|358334547|dbj|GAA53018.1| hypothetical protein CLF_109343 [Clonorchis sinensis]	csin109343	KER29310.1	BN1106_s2135B000088.mRNA-1	---	---	---	---	---	---	---	---	---	---	---	---	K15442	---	---	---	---	Y	Y	Y	510	468.42	21	1.35	1.66	N	-
comp11245_c0	comp11245_c0_seq1	Y	---	---	---	---	---	---	---	---	---	---	---	---	---	---	---	---	---	---	---	---	---	---	---	---	---	N	335	293.45	16	1.66	2.04	N	-
comp11247_c0	comp11247_c0_seq1	Y	---	---	---	---	---	---	---	---	---	---	---	---	---	---	---	---	---	---	---	---	---	---	---	---	---	N	408	366.43	15	1.24	1.52	N	-
comp11252_c0	comp11252_c0_seq1	Y	---	gi|358337966|dbj|GAA56292.1| nipped-B-like protein [Clonorchis sinensis]	gi|358337966|dbj|GAA56292.1| nipped-B-like protein [Clonorchis sinensis]	csin110522	KER26644.1	BN1106_s2721B000155.mRNA-1	---	---	---	---	---	---	---	---	---	---	---	3.4.22.49	K02365	ko04110 ko04111 ko04113 ko04114	---	---	---	---	---	Y	952	910.41	43	1.41	1.73	N	-
comp11256_c0	comp11256_c0_seq1	Y	---	---	---	---	---	---	---	---	---	---	---	---	---	---	---	---	---	---	---	---	---	---	---	---	---	N	359	317.44	12	1.15	1.41	N	-
comp11257_c0	comp11257_c0_seq1	Y	---	---	---	---	---	---	---	---	---	---	---	---	---	---	---	---	---	---	---	---	---	---	---	---	---	N	961	919.41	46	1.5	1.84	N	-
comp11257_c1	comp11257_c1_seq1	Y	---	---	---	---	---	---	---	---	---	---	---	---	---	---	---	---	---	---	---	---	---	---	---	---	---	N	970	928.41	37	1.19	1.46	N	-
comp11260_c0	comp11260_c0_seq1	Y	---	---	---	---	---	---	---	---	---	---	---	---	---	---	---	---	---	---	---	---	---	---	---	---	---	N	362	320.44	11	1.04	1.28	N	-
comp11265_c0	comp11265_c0_seq1	Y	comp81884_c0_seq1	---	---	---	---	---	---	---	---	---	---	---	---	---	---	---	---	---	---	---	---	---	---	---	---	N	382	340.43	19	1.69	2.08	N	-
comp11266_c0	comp11266_c0_seq1	Y	---	gi|358338747|dbj|GAA57283.1| zinc finger CCCH domain-containing protein 10 [Clonorchis sinensis]	gi|358338747|dbj|GAA57283.1| zinc finger CCCH domain-containing protein 10 [Clonorchis sinensis]	csin112470	KER23495.1	BN1106_s640B000143.mRNA-1	---	---	---	---	---	---	---	---	---	---	---	3.1.3.2	K14395	ko00740	---	---	---	---	---	Y	601	559.41	42	2.26	2.77	N	-
comp11272_c0	comp11272_c0_seq1	Y	comp89830_c1_seq3	gi|684404937|ref|XP_009174291.1| hypothetical protein T265_09841 [Opisthorchis viverrini]	gi|684404937|ref|XP_009174291.1| hypothetical protein T265_09841 [Opisthorchis viverrini]	csin104496	KER21973.1	BN1106_s1183B000224.mRNA-1	---	---	---	---	---	---	---	---	---	---	---	---	K13539	---	---	M	---	---	---	Y	748	706.41	26	1.1	1.35	N	-
comp11273_c0	comp11273_c0_seq1	Y	comp76669_c0_seq2	gi|685965719|gb|KGB40269.1| Coiled-coil domain-containing protein 19, mitochondrial [Schistosoma haematobium]	gi|685965719|gb|KGB40269.1| Coiled-coil domain-containing protein 19, mitochondrial [Schistosoma haematobium]	csin105137	KER20327.1	BN1106_s3599B000069.mRNA-1	---	---	---	---	---	---	---	---	---	---	---	---	K04706	ko04120 ko04630 ko05160	---	---	---	---	---	Y	1608	1566.41	69	1.31	1.61	N	Y
comp11274_c0	comp11274_c0_seq1	Y	---	---	---	---	---	---	---	---	---	---	---	---	---	---	---	---	---	---	---	---	---	---	---	---	---	N	301	259.47	9	1.06	1.3	N	-
comp11275_c0	comp11275_c0_seq1	Y	---	---	---	---	---	---	---	---	---	---	---	---	---	---	---	---	---	---	---	---	---	---	---	---	---	N	270	228.52	23	3.08	3.78	N	-
comp11277_c0	comp11277_c0_seq1	Y	---	gi|684376846|ref|XP_009165525.1| hypothetical protein T265_02908 [Opisthorchis viverrini]	gi|684376846|ref|XP_009165525.1| hypothetical protein T265_02908 [Opisthorchis viverrini]	---	KER30765.1	---	Pk39357_txpt1	---	---	---	---	---	---	---	---	---	---	---	---	---	---	---	---	---	---	Y	458	416.42	15	1.09	1.34	N	-
comp11282_c0	comp11282_c0_seq1	Y	---	---	---	---	---	---	---	---	---	---	---	---	---	---	---	---	---	---	---	---	---	---	---	---	---	N	333	291.45	31	3.24	3.97	N	-
comp11285_c0	comp11285_c0_seq1	Y	---	---	---	---	---	---	---	---	---	---	---	---	---	---	---	---	---	---	---	---	---	---	---	---	---	N	405	363.43	23	1.92	2.35	N	-
comp11286_c0	comp11286_c0_seq1	Y	comp71711_c0_seq1	---	---	csin101958	KER27486.1	---	---	---	---	---	---	---	---	---	---	---	---	---	---	---	---	---	---	---	---	Y	681	639.41	22	1.03	1.27	N	-
comp11293_c0	comp11293_c0_seq1	Y	---	---	---	---	---	---	---	---	---	---	---	---	---	---	---	---	---	---	---	---	---	---	---	---	---	N	282	240.5	20	2.54	3.12	N	-
comp11295_c0	comp11295_c0_seq1	Y	---	---	---	---	---	---	---	---	---	---	---	---	---	---	---	---	---	---	K09322	---	---	---	---	---	---	Y	474	432.42	21	1.47	1.8	N	-
comp11296_c0	comp11296_c0_seq1	Y	comp79055_c0_seq1	---	---	---	---	---	---	---	---	---	---	---	---	---	---	---	---	---	---	---	---	---	---	---	---	N	208	166.83	15	2.78	3.41	N	-
comp11298_c0	comp11298_c0_seq1	Y	---	---	---	---	---	---	---	---	---	---	---	---	---	---	---	---	---	---	---	---	---	---	---	---	---	N	416	374.42	48	3.88	4.76	N	-
comp11299_c0	comp11299_c0_seq1	Y	---	---	---	---	---	---	---	---	---	---	---	---	---	---	---	---	---	---	---	---	---	---	---	---	---	N	299	257.48	36	4.27	5.24	N	-
comp11302_c0	comp11302_c0_seq1	Y	comp82766_c0_seq2	gi|684409681|ref|XP_009175828.1| hypothetical protein T265_11024 [Opisthorchis viverrini]	gi|684409681|ref|XP_009175828.1| hypothetical protein T265_11024 [Opisthorchis viverrini]	csin110325	KER20424.1	BN1106_s1251B000326.mRNA-1	---	---	---	---	---	---	---	---	---	---	---	---	---	---	---	---	---	---	---	Y	999	957.41	56	1.75	2.15	N	-
comp11303_c0	comp11303_c0_seq2	Y	---	---	---	---	---	---	---	---	---	---	---	---	---	---	---	---	---	---	---	---	---	---	---	---	---	N	276	234.51	8	1.04	1.28	N	-
comp11306_c1	comp11306_c1_seq1	Y	---	gi|358256076|dbj|GAA57630.1| UPF0378 protein KIAA0100 [Clonorchis sinensis]	gi|358256076|dbj|GAA57630.1| UPF0378 protein KIAA0100 [Clonorchis sinensis]	csin112994	KER28136.1	BN1106_s2516B000153.mRNA-1	---	---	---	---	---	---	---	---	---	---	---	---	K05315	ko04010	---	---	---	---	---	Y	583	541.41	23	1.28	1.57	N	-
comp11310_c0	comp11310_c0_seq1	Y	---	---	---	---	---	---	---	---	---	---	---	---	---	---	---	---	---	---	---	---	---	---	---	---	---	N	396	354.43	49	4.19	5.14	N	-
comp11312_c0	comp11312_c0_seq1	Y	comp85209_c1_seq1	gi|684367799|ref|XP_009162631.1| hypothetical protein T265_00563 [Opisthorchis viverrini]	gi|684367799|ref|XP_009162631.1| hypothetical protein T265_00563 [Opisthorchis viverrini]	csin100947	KER33681.1	BN1106_s3236B000258.mRNA-1	---	---	---	---	---	---	---	---	---	---	---	2.3.2.8	K00685	---	---	---	---	---	---	Y	701	659.41	85	3.87	4.75	N	-
comp11313_c0	comp11313_c0_seq1	Y	comp82303_c2_seq1	gi|684369542|ref|XP_009163164.1| hypothetical protein T265_00985 [Opisthorchis viverrini]	gi|684369542|ref|XP_009163164.1| hypothetical protein T265_00985 [Opisthorchis viverrini]	csin112213	KER33087.1	BN1106_s2279B000132.mRNA-1 BN1106_s2279B000136.mRNA-1	Pk06628_txpt2	---	---	---	---	---	---	---	---	---	---	---	K07189	ko04910	---	---	---	---	---	Y	317	275.46	18	1.99	2.44	N	-
comp11315_c0	comp11315_c0_seq1	Y	---	---	---	---	---	---	---	---	---	---	---	---	---	---	---	---	---	---	---	---	---	---	---	---	---	N	205	163.86	7	1.32	1.62	N	-
comp11316_c0	comp11316_c0_seq1	Y	---	---	---	---	---	---	---	---	---	---	---	---	---	---	---	---	---	---	---	---	---	---	---	---	---	N	755	713.41	32	1.35	1.65	N	-
comp11320_c0	comp11320_c0_seq1	Y	comp86245_c1_seq1	gi|684368898|ref|XP_009162967.1| hypothetical protein T265_00831 [Opisthorchis viverrini]	gi|684368898|ref|XP_009162967.1| hypothetical protein T265_00831 [Opisthorchis viverrini]	csin103928	KER33341.1	BN1106_s2663B000057.mRNA-1	---	---	---	---	---	---	---	IPR002528: Multi antimicrobial extrusion protein;	GO:0015238): drug transmembrane transporter activity; GO:0015297): antiporter activity;	GO:0006855): drug transmembrane transport; GO:0055085): transmembrane transport;	GO:0016020): membrane;	---	K03327	---	---	---	---	---	---	Y	345	303.44	17	1.7	2.09	N	-
comp11322_c0	comp11322_c0_seq1	Y	comp87701_c0_seq1	---	---	---	---	---	---	---	---	---	---	---	---	---	---	---	---	---	---	---	---	---	---	---	---	N	313	271.46	18	2.02	2.48	N	-
comp11323_c0	comp11323_c0_seq1	Y	---	---	---	---	---	---	---	---	---	---	---	---	---	---	---	---	---	---	---	---	---	---	---	---	---	N	519	477.42	22	1.39	1.7	N	-
comp11327_c0	comp11327_c0_seq1	Y	---	---	---	---	---	---	---	---	---	---	---	---	---	---	---	---	---	---	---	---	---	---	---	---	---	N	443	401.42	19	1.43	1.76	N	-
comp11330_c0	comp11330_c0_seq1	Y	comp89946_c1_seq1	gi|358341488|dbj|GAA49156.1| dynein beta chain ciliary [Clonorchis sinensis]	gi|358341488|dbj|GAA49156.1| dynein beta chain ciliary [Clonorchis sinensis]	csin102597	KER25251.1	BN1106_s1995B000317.mRNA-1	---	---	459642365 dynein heavy chain 11, axonemal	62.5	Smed|mk4.025309.00	65.13	N	IPR004273: Dynein heavy chain;	GO:0003777): microtubule motor activity;	GO:0007018): microtubule-based movement;	GO:0030286): dynein complex;	---	K09396	---	---	---	---	---	---	Y	551	509.42	23	1.36	1.67	N	Y
comp11331_c0	comp11331_c0_seq1	Y	comp82543_c0_seq1	gi|358253258|dbj|GAA52669.1| lipoxygenase homology domain-containing protein 1, partial [Clonorchis sinensis]	gi|358253258|dbj|GAA52669.1| lipoxygenase homology domain-containing protein 1, partial [Clonorchis sinensis]	csin108593	KER28254.1	BN1106_s1846B000282.mRNA-1	---	---	---	---	---	---	---	IPR001024: Lipoxygenase, LH2; IPR008976: Lipase/lipooxygenase, PLAT/LH2;	GO:0005515): protein binding;	---	---	---	K10398	---	---	---	---	---	---	Y	816	774.41	34	1.32	1.61	N	-
comp11337_c0	comp11337_c0_seq2	Y	---	---	---	---	---	---	---	---	---	---	---	---	---	---	---	---	---	---	---	---	---	---	---	---	---	N	963	921.41	36	1.17	1.43	N	-
comp11341_c0	comp11341_c0_seq1	Y	comp84076_c0_seq1	---	---	csin100896	KER27617.1	---	---	---	---	---	---	---	---	---	---	---	---	---	---	---	---	---	---	---	---	Y	321	279.45	37	4.03	4.95	N	-
comp11343_c0	comp11343_c0_seq1	Y	---	---	---	---	---	---	---	---	---	---	---	---	---	---	---	---	---	---	---	---	---	---	---	---	---	N	465	423.42	17	1.21	1.49	N	-
comp11344_c1	comp11344_c1_seq1	Y	---	---	---	---	---	---	---	---	---	---	---	---	---	---	---	---	---	---	---	---	---	---	---	---	---	N	250	208.58	7	1.03	1.26	N	-
comp11345_c0	comp11345_c0_seq1	Y	---	gi|685958063|gb|KGB34096.1| hypothetical protein MS3_02296 [Schistosoma haematobium]	gi|685958063|gb|KGB34096.1| hypothetical protein MS3_02296 [Schistosoma haematobium]	csin105284	KER28071.1	---	Pk48533_txpt2	---	---	---	---	---	---	---	---	---	---	---	---	---	---	---	---	---	---	Y	751	709.41	32	1.35	1.66	N	-
comp11352_c0	comp11352_c0_seq1	Y	---	---	---	---	---	---	---	---	---	---	---	---	---	---	---	---	---	---	---	---	---	---	---	---	---	N	229	187.68	7	1.15	1.41	N	-
comp11353_c0	comp11353_c0_seq1	Y	comp82740_c0_seq1	---	---	---	---	---	---	---	---	---	---	---	---	---	---	---	---	---	---	---	---	---	Y	---	---	Y	491	449.42	20	1.34	1.65	N	-
comp11356_c0	comp11356_c0_seq1	Y	---	gi|358340472|dbj|GAA48356.1| spectrin beta chain brain 2 [Clonorchis sinensis]	gi|358340472|dbj|GAA48356.1| spectrin beta chain brain 2 [Clonorchis sinensis]	csin101508	KER28622.1	BN1106_s515B000273.mRNA-1	---	---	---	---	---	---	---	---	---	---	---	---	---	---	---	---	---	---	---	Y	412	370.43	19	1.55	1.91	N	-
comp11359_c0	comp11359_c0_seq1	Y	---	---	---	---	---	---	---	---	---	---	---	---	---	---	---	---	---	---	---	---	---	---	Y	---	---	Y	731	689.41	38	1.65	2.03	N	-
comp11362_c0	comp11362_c0_seq1	Y	comp88541_c0_seq1	gi|76154441|gb|AAX25922.2| SJCHGC04234 protein [Schistosoma japonicum]	gi|76154441|gb|AAX25922.2| SJCHGC04234 protein [Schistosoma japonicum]	---	---	---	---	---	---	---	---	---	---	---	---	---	---	---	---	---	---	---	---	Y	Y	Y	253	211.57	24	3.48	4.27	N	-
comp11364_c0	comp11364_c0_seq1	Y	comp71830_c0_seq1	gi|684404828|ref|XP_009174255.1| hypothetical protein T265_14960, partial [Opisthorchis viverrini]	gi|684404828|ref|XP_009174255.1| hypothetical protein T265_14960, partial [Opisthorchis viverrini]	csin113557	KER22011.1	---	---	---	---	---	---	---	---	---	---	---	---	---	---	---	---	---	---	---	---	Y	428	386.42	14	1.1	1.34	N	-
comp11368_c0	comp11368_c0_seq1	Y	comp89330_c2_seq1	gi|684388895|ref|XP_009169207.1| hypothetical protein T265_13875, partial [Opisthorchis viverrini]	gi|684388895|ref|XP_009169207.1| hypothetical protein T265_13875, partial [Opisthorchis viverrini]	csin103030	KER27049.1	BN1106_s137B000318.mRNA-1	---	---	---	---	---	---	---	---	---	---	---	---	---	---	---	---	---	---	---	Y	1347	1305.41	54	1.24	1.51	N	-
comp11374_c0	comp11374_c0_seq1	Y	---	---	---	---	---	---	---	---	---	---	---	---	---	---	---	---	---	---	---	---	---	---	---	---	---	N	491	449.42	58	3.9	4.78	N	-
comp11382_c0	comp11382_c0_seq1	Y	---	---	---	---	---	---	---	---	---	---	---	---	---	---	---	---	---	---	---	---	---	---	---	---	---	N	397	355.43	54	4.61	5.65	N	-
comp11384_c0	comp11384_c0_seq1	Y	---	---	---	---	---	---	---	---	---	---	---	---	---	---	---	---	---	---	---	---	---	---	---	---	---	N	511	469.42	19	1.22	1.5	N	-
comp11385_c0	comp11385_c0_seq1	Y	comp83769_c0_seq2	gi|684390761|ref|XP_009169776.1| hypothetical protein T265_06292 [Opisthorchis viverrini]	gi|684390761|ref|XP_009169776.1| hypothetical protein T265_06292 [Opisthorchis viverrini]	csin100850	KER26505.1	BN1106_s3672B000200.mRNA-1	---	---	---	---	---	---	---	IPR000719: Protein kinase, catalytic domain; IPR002290: Serine/threonine-protein kinase domain; IPR008266: Tyrosine-protein kinase, active site; IPR011009: Protein kinase-like domain; IPR017441: Protein kinase, ATP binding site; IPR017442: Serine/threonine-protein kinase-like domain; IPR020635: Tyrosine-protein kinase, catalytic domain;	GO:0004672): protein kinase activity; GO:0004674): protein serine/threonine kinase activity; GO:0004713): protein tyrosine kinase activity; GO:0005524): ATP binding; GO:0016772): transferase activity, transferring phosphorus-containing groups;	GO:0006468): protein phosphorylation;	---	2.7.12.1	K08841	---	---	---	---	---	---	Y	869	827.41	143	5.18	6.35	N	-
comp11385_c1	comp11385_c1_seq1	Y	---	gi|684390761|ref|XP_009169776.1| hypothetical protein T265_06292 [Opisthorchis viverrini]	gi|684390761|ref|XP_009169776.1| hypothetical protein T265_06292 [Opisthorchis viverrini]	---	KER26505.1	BN1106_s3672B000200.mRNA-1	---	---	---	---	---	---	---	---	---	---	---	---	K15139	---	---	---	---	---	---	Y	216	174.76	15	2.65	3.25	N	-
comp11387_c0	comp11387_c0_seq1	Y	comp72303_c0_seq1	---	gi|13625985|gb|AAK35218.1| unknown [Paragonimus westermani]	csin112757	---	---	---	Y	---	---	---	---	---	IPR007856: Saposin-like type B, 1; IPR008139: Saposin B; IPR011001: Saposin-like;	---	GO:0006629): lipid metabolic process;	---	---	---	---	---	---	---	---	---	Y	294	252.48	324086	39211.4	48084.3	Y	-
comp11390_c0	comp11390_c0_seq1	Y	comp88313_c0_seq1	gi|684382361|ref|XP_009167211.1| hypothetical protein T265_04258 [Opisthorchis viverrini]	gi|684382361|ref|XP_009167211.1| hypothetical protein T265_04258 [Opisthorchis viverrini]	csin102557	KER29072.1	BN1106_s2780B000077.mRNA-1	---	---	---	---	---	---	---	---	---	---	---	---	K01025	---	---	---	---	---	---	Y	503	461.42	24	1.57	1.92	N	-
comp11396_c0	comp11396_c0_seq1	Y	comp87954_c1_seq1	gi|684401308|ref|XP_009173111.1| hypothetical protein T265_08916 [Opisthorchis viverrini]	gi|684401308|ref|XP_009173111.1| hypothetical protein T265_08916 [Opisthorchis viverrini]	csin103440	KER23147.1	BN1106_s991B000159.mRNA-1	---	---	6912584 cyclin-dependent kinase 14 isoform b	71.79	Smed|mk4.000640.02	69.19	N	IPR000719: Protein kinase, catalytic domain; IPR002290: Serine/threonine-protein kinase domain; IPR008271: Serine/threonine-protein kinase, active site; IPR011009: Protein kinase-like domain; IPR017442: Serine/threonine-protein kinase-like domain; IPR020635: Tyrosine-protein kinase, catalytic domain;	GO:0004672): protein kinase activity; GO:0004674): protein serine/threonine kinase activity; GO:0005524): ATP binding; GO:0016772): transferase activity, transferring phosphorus-containing groups;	GO:0006468): protein phosphorylation;	---	2.7.11.22	K08821	ko05202	---	---	---	---	---	Y	992	950.41	43	1.35	1.66	N	Y
comp11399_c0	comp11399_c0_seq1	Y	comp69096_c0_seq1	gi|353232986|emb|CCD80341.1| hypothetical protein Smp_123690 [Schistosoma mansoni]	gi|353232986|emb|CCD80341.1| hypothetical protein Smp_123690 [Schistosoma mansoni]	csin107052	KER26665.1	BN1106_s4973B000047.mRNA-1	---	---	---	---	---	---	---	---	---	---	---	---	K15326	---	---	---	---	---	---	Y	287	245.49	44	5.48	6.72	N	-
comp11401_c0	comp11401_c0_seq1	Y	comp88527_c1_seq1	---	---	---	---	---	---	---	---	---	---	---	---	---	---	---	---	---	---	---	---	---	---	---	---	N	711	669.41	24	1.08	1.32	N	-
comp11403_c0	comp11403_c0_seq1	Y	comp86980_c0_seq1	gi|684410638|ref|XP_009176133.1| hypothetical protein T265_15387 [Opisthorchis viverrini]	gi|684410638|ref|XP_009176133.1| hypothetical protein T265_15387 [Opisthorchis viverrini]	csin105395	KER20127.1	BN1106_s1934B000184.mRNA-1	---	---	---	---	---	---	---	IPR011547: Sulphate transporter;	GO:0005215): transporter activity;	GO:0006810): transport; GO:0055085): transmembrane transport;	GO:0016021): integral to membrane;	---	K14453	---	---	---	Y	---	---	Y	415	373.42	50	4.06	4.97	N	-
comp11404_c0	comp11404_c0_seq1	Y	comp85968_c0_seq2	gi|684365711|ref|XP_009161971.1| hypothetical protein T265_00050 [Opisthorchis viverrini]	gi|684365711|ref|XP_009161971.1| hypothetical protein T265_00050 [Opisthorchis viverrini]	csin103815	KER34185.1	BN1106_s1255B000313.mRNA-1	---	---	---	---	---	---	---	IPR000719: Protein kinase, catalytic domain; IPR002290: Serine/threonine-protein kinase domain; IPR008271: Serine/threonine-protein kinase, active site; IPR011009: Protein kinase-like domain; IPR017442: Serine/threonine-protein kinase-like domain;	GO:0004672): protein kinase activity; GO:0004674): protein serine/threonine kinase activity; GO:0005524): ATP binding; GO:0016772): transferase activity, transferring phosphorus-containing groups;	GO:0006468): protein phosphorylation;	---	2.7.11.1	K17529	---	---	---	---	---	---	Y	563	521.42	57	3.29	4.04	N	-
comp11407_c0	comp11407_c0_seq1	Y	---	---	---	---	---	---	---	---	---	---	---	---	---	---	---	---	---	---	---	---	---	---	Y	---	---	Y	248	206.59	7	1.04	1.28	N	-
comp11411_c0	comp11411_c0_seq1	Y	---	---	---	---	---	---	---	---	---	---	---	---	---	---	---	---	---	---	---	---	---	---	---	---	---	N	321	279.45	11	1.2	1.47	N	-
comp11413_c0	comp11413_c0_seq1	Y	---	---	---	---	---	---	Pk46278_txpt1	---	---	---	---	---	---	---	---	---	---	---	---	---	---	---	---	---	---	Y	904	862.41	31	1.08	1.32	N	-
comp11418_c0	comp11418_c0_seq1	Y	comp83195_c0_seq3	gi|532012145|ref|XP_005349861.1| PREDICTED: transmembrane protein 107 isoform X1 [Microtus ochrogaster]	gi|532012145|ref|XP_005349861.1| PREDICTED: transmembrane protein 107 isoform X1 [Microtus ochrogaster]	---	---	---	---	---	---	---	---	---	---	---	---	---	---	---	K04257	ko04740	---	---	Y	---	---	Y	348	306.44	16.99	1.69	2.07	N	-
comp11419_c0	comp11419_c0_seq1	Y	comp77145_c0_seq1	---	---	---	---	---	---	---	---	---	---	---	---	---	---	---	---	---	---	---	---	---	---	---	---	N	480	438.42	15	1.03	1.27	N	-
comp11422_c0	comp11422_c0_seq1	Y	comp82835_c0_seq1	---	---	---	---	---	---	---	---	---	---	---	---	---	---	---	---	---	---	---	---	---	---	---	---	N	354	312.44	19	1.85	2.27	N	-
comp11425_c0	comp11425_c0_seq1	Y	---	---	---	---	---	---	---	---	---	---	---	---	---	---	---	---	---	---	---	---	---	---	---	---	---	N	358	316.44	27	2.59	3.18	N	-
comp11426_c0	comp11426_c0_seq1	Y	---	---	---	---	---	---	---	---	---	---	---	---	---	---	---	---	---	---	---	---	---	---	---	---	---	N	245	203.6	7	1.06	1.3	N	-
comp11429_c0	comp11429_c0_seq1	Y	comp80476_c0_seq1	---	---	csin104486	---	---	---	---	---	---	---	---	---	---	---	---	---	---	---	---	---	---	---	---	---	Y	661	619.41	28	1.36	1.67	N	-
comp11431_c0	comp11431_c0_seq1	Y	comp78577_c2_seq1	gi|684387407|ref|XP_009168762.1| hypothetical protein T265_13777, partial [Opisthorchis viverrini]	gi|684387407|ref|XP_009168762.1| hypothetical protein T265_13777, partial [Opisthorchis viverrini]	csin108668	KER27489.1	BN1106_s2923B000045.mRNA-1	---	---	---	---	---	---	---	---	---	---	---	---	---	---	---	---	---	---	---	Y	213	171.79	20	3.6	4.41	N	-
comp11433_c0	comp11433_c0_seq1	Y	comp83374_c1_seq1	---	---	---	---	---	---	---	---	---	---	---	---	---	---	---	---	---	---	---	---	---	---	---	---	N	347	305.44	12	1.19	1.47	N	-
comp11436_c0	comp11436_c0_seq1	Y	---	---	---	---	---	---	---	---	---	---	---	---	---	---	---	---	---	---	---	---	---	---	Y	---	---	Y	694	652.41	60	2.76	3.39	N	-
comp11442_c0	comp11442_c0_seq1	Y	comp86045_c2_seq1	---	---	---	---	---	---	---	---	---	---	---	---	---	---	---	---	---	---	---	---	---	---	---	---	N	444	402.42	16	1.2	1.47	N	Y
comp11445_c0	comp11445_c0_seq1	Y	---	gi|358341559|dbj|GAA29349.2| adenylate kinase [Clonorchis sinensis]	gi|358341559|dbj|GAA29349.2| adenylate kinase [Clonorchis sinensis]	csin102667	KER27229.1	BN1106_s910B000186.mRNA-1	---	---	---	---	---	---	---	---	---	---	---	2.7.4.3	K00939	ko00230	M00049	---	---	---	---	Y	340	298.44	15	1.53	1.88	N	-
comp11447_c0	comp11447_c0_seq1	Y	---	gi|358332626|dbj|GAA51265.1| breast cancer 2 susceptibility protein [Clonorchis sinensis]	gi|358332626|dbj|GAA51265.1| breast cancer 2 susceptibility protein [Clonorchis sinensis]	csin105802	KER33782.1	BN1106_s1294B000142.mRNA-1	---	---	---	---	---	---	---	---	---	---	---	---	K08775	ko03440 ko03460 ko05200 ko05212	---	---	---	---	---	Y	1126	1084.41	43	1.19	1.45	N	-
comp11448_c0	comp11448_c0_seq1	Y	---	---	---	---	---	---	---	---	---	---	---	---	---	---	---	---	---	---	---	---	---	---	---	---	---	N	454	412.42	17	1.25	1.53	N	-
comp11462_c0	comp11462_c0_seq1	Y	---	---	---	---	---	---	---	---	---	---	---	---	---	---	---	---	---	---	---	---	---	---	---	---	---	N	403	361.43	17	1.43	1.75	N	-
comp11463_c0	comp11463_c0_seq1	Y	---	---	---	---	---	---	---	---	---	---	---	---	---	---	---	---	---	---	---	---	---	---	---	---	---	N	278	236.51	11	1.42	1.75	N	-
comp11464_c0	comp11464_c0_seq1	Y	---	gi|358339512|dbj|GAA47563.1| FERM domain-containing protein 7 [Clonorchis sinensis]	gi|358339512|dbj|GAA47563.1| FERM domain-containing protein 7 [Clonorchis sinensis]	csin100518	KER28103.1	BN1106_s2045B000206.mRNA-1	---	---	530371676 PREDICTED: FERM, RhoGEF and pleckstrin domain-containing protein 2 isoform X4	55	Smed|mk4.001573.05	54.29	N	IPR000299: FERM domain; IPR011993: Pleckstrin homology-type; IPR018980: FERM, C-terminal PH-like domain;	GO:0005515): protein binding;	---	GO:0005856): cytoskeleton;	---	K06082	ko04015 ko04520	---	---	---	---	---	Y	332	290.45	12	1.26	1.54	N	-
comp11466_c0	comp11466_c0_seq1	Y	comp83006_c0_seq1	---	---	---	---	---	---	---	---	---	---	---	---	---	---	---	---	---	---	---	---	---	---	---	---	N	245	203.6	7	1.06	1.3	N	-
comp11475_c0	comp11475_c0_seq1	Y	---	---	---	---	---	---	---	---	---	---	---	---	---	---	---	---	---	---	---	---	---	---	---	---	---	N	400	358.43	14	1.18	1.45	N	-
comp11476_c0	comp11476_c0_seq1	Y	---	gi|684392482|ref|XP_009170302.1| hypothetical protein T265_06704 [Opisthorchis viverrini]	gi|684392482|ref|XP_009170302.1| hypothetical protein T265_06704 [Opisthorchis viverrini]	csin105999	KER25953.1	---	---	---	---	---	---	---	---	---	---	---	---	---	K14784	---	---	---	---	---	---	Y	547	505.42	26	1.55	1.9	N	-
comp11480_c0	comp11480_c0_seq1	Y	comp82016_c2_seq1	gi|684385922|ref|XP_009168311.1| hypothetical protein T265_05123 [Opisthorchis viverrini]	gi|684385922|ref|XP_009168311.1| hypothetical protein T265_05123 [Opisthorchis viverrini]	csin105307	KER27918.1	BN1106_s454B000163.mRNA-1	---	---	578812010 no description	72.44	Smed|mk4.004938.01	68.89	N	IPR000719: Protein kinase, catalytic domain; IPR011009: Protein kinase-like domain; IPR017441: Protein kinase, ATP binding site; IPR017442: Serine/threonine-protein kinase-like domain;	GO:0004672): protein kinase activity; GO:0005524): ATP binding; GO:0016772): transferase activity, transferring phosphorus-containing groups;	GO:0006468): protein phosphorylation;	---	2.7.11.26	K08815	---	---	---	---	---	---	Y	506	464.42	50	3.25	3.98	N	-
comp11481_c0	comp11481_c0_seq1	Y	---	---	---	---	---	---	---	---	---	---	---	---	---	---	---	---	---	---	---	---	---	---	---	---	---	N	237	195.63	7	1.1	1.35	N	-
comp11490_c0	comp11490_c0_seq1	Y	---	gi|684404858|ref|XP_009174265.1| hypothetical protein T265_09818 [Opisthorchis viverrini]	gi|684404858|ref|XP_009174265.1| hypothetical protein T265_09818 [Opisthorchis viverrini]	csin103452	KER21988.1	BN1106_s366B000440.mRNA-1	---	---	---	---	---	---	---	---	---	---	---	2.7.10.2	K07364	ko04380 ko04660	---	---	---	---	---	Y	701	659.41	28	1.28	1.56	N	-
comp11495_c0	comp11495_c0_seq1	Y	---	---	---	---	---	---	---	---	---	---	---	---	---	---	---	---	---	3.1.1.29	K04794	---	---	---	---	---	---	Y	701	659.41	28	1.28	1.56	N	-
comp11498_c0	comp11498_c0_seq1	Y	---	---	---	---	---	---	---	---	---	---	---	---	---	---	---	---	---	---	---	---	---	---	---	---	---	N	204	162.87	11	2.09	2.56	N	-
comp11502_c0	comp11502_c0_seq1	Y	comp67743_c0_seq1	gi|358256076|dbj|GAA57630.1| UPF0378 protein KIAA0100 [Clonorchis sinensis]	gi|358256076|dbj|GAA57630.1| UPF0378 protein KIAA0100 [Clonorchis sinensis]	csin112994	KER28136.1	---	---	---	---	---	---	---	---	IPR019441: Domain of unknown function FMP27, domain-4;	---	---	---	---	K05315	ko04010	---	---	---	---	---	Y	1072	1030.41	41	1.19	1.46	N	-
comp11503_c0	comp11503_c0_seq1	Y	---	gi|684372855|ref|XP_009164236.1| hypothetical protein T265_12870, partial [Opisthorchis viverrini]	gi|684372855|ref|XP_009164236.1| hypothetical protein T265_12870, partial [Opisthorchis viverrini]	csin100318	KER32012.1	BN1106_s1203B000212.mRNA-1	---	---	---	---	---	---	---	IPR000494: EGF receptor, L domain; IPR006212: Furin-like repeat;	---	---	GO:0016020): membrane;	2.7.10.1	K04361	ko04010 ko04012 ko04013 ko04014 ko04015 ko04020 ko04060 ko04066 ko04144 ko04151 ko04320 ko04510 ko04520 ko04540 ko04810 ko04912 ko04915 ko05120 ko05160 ko05200 ko05205 ko05206 ko05212 ko05213 ko05214 ko05215 ko05218 ko05219 ko05223	---	---	---	---	---	Y	842	800.41	31	1.16	1.42	N	-
comp11504_c0	comp11504_c0_seq1	Y	comp86775_c0_seq1	gi|684392682|ref|XP_009170362.1| hypothetical protein T265_06753 [Opisthorchis viverrini]	gi|684392682|ref|XP_009170362.1| hypothetical protein T265_06753 [Opisthorchis viverrini]	csin104329	KER25900.1	BN1106_s2581B000043.mRNA-1	Pk46000_txpt1	---	---	---	---	---	---	IPR000301: Tetraspanin, subgroup; IPR018499: Tetraspanin; IPR018503: Tetraspanin, conserved site;	---	---	GO:0016021): integral to membrane;	---	K17797	---	---	---	Y	---	---	Y	859	817.41	33	1.21	1.48	N	-
comp11507_c0	comp11507_c0_seq1	Y	---	gi|358336170|dbj|GAA29417.2| hypothetical protein CLF_105268 [Clonorchis sinensis]	gi|358336170|dbj|GAA29417.2| hypothetical protein CLF_105268 [Clonorchis sinensis]	csin105268	KER31492.1	BN1106_s651B000447.mRNA-1	---	---	---	---	---	---	---	---	---	---	---	---	---	---	---	---	---	---	---	Y	671	629.41	22	1.05	1.29	N	-
comp11511_c0	comp11511_c0_seq1	Y	---	---	---	---	---	---	---	---	---	---	---	---	---	---	---	---	---	---	---	---	---	---	---	---	---	N	479	437.42	16	1.1	1.35	N	-
comp11513_c0	comp11513_c0_seq1	Y	comp64828_c0_seq1	gi|684383849|ref|XP_009167667.1| hypothetical protein T265_04621 [Opisthorchis viverrini]	gi|684383849|ref|XP_009167667.1| hypothetical protein T265_04621 [Opisthorchis viverrini]	csin100026	KER28576.1	BN1106_s48B000383.mRNA-1	---	---	578816361 no description	52.69	Smed|mk4.000347.19	57.14	N	---	---	---	---	---	K15293	ko04721	---	---	---	---	---	Y	461	419.42	55	3.96	4.86	N	-
comp11515_c1	comp11515_c1_seq1	Y	---	---	---	---	---	---	---	---	---	---	---	---	---	---	---	---	---	---	---	---	---	---	---	---	---	N	293	251.48	9	1.09	1.34	N	-
comp11519_c0	comp11519_c0_seq1	Y	comp61413_c0_seq1	gi|684398138|ref|XP_009172076.1| hypothetical protein T265_08105 [Opisthorchis viverrini]	gi|684398138|ref|XP_009172076.1| hypothetical protein T265_08105 [Opisthorchis viverrini]	csin103505	KER24167.1	BN1106_s2585B000107.mRNA-1 BN1106_s2585B000106.mRNA-1	---	---	---	---	---	---	---	IPR001478: PDZ/DHR/GLGF;	GO:0005515): protein binding;	---	---	---	K13133	ko03013	M00426	---	---	---	---	Y	1051	1009.41	52	1.54	1.89	N	-
comp11520_c0	comp11520_c0_seq1	Y	comp79464_c0_seq1	gi|358341191|dbj|GAA48931.1| frizzled [Clonorchis sinensis]	gi|358341191|dbj|GAA48931.1| frizzled [Clonorchis sinensis]	csin102231	KER18492.1	BN1106_s905B000185.mRNA-1	---	---	4503825 frizzled-1	50.98	Smed|mk4.000018.07	50.79	N	IPR015526: Frizzled-related; IPR020067: Frizzled domain;	GO:0005515): protein binding;	---	---	---	K14859	---	---	---	---	Y	Y	Y	297	255.48	30	3.59	4.4	N	-
comp11524_c0	comp11524_c0_seq1	Y	---	gi|358333578|dbj|GAA52067.1| minichromosome maintenance complex component 3 associated protein [Clonorchis sinensis]	gi|358333578|dbj|GAA52067.1| minichromosome maintenance complex component 3 associated protein [Clonorchis sinensis]	csin107286	KER26678.1	BN1106_s133B000440.mRNA-1	---	---	---	---	---	---	---	---	---	---	---	---	K07377	ko04514	---	---	---	---	---	Y	247	205.59	9	1.34	1.65	N	-
comp11527_c0	comp11527_c0_seq1	Y	comp72098_c0_seq1	---	---	---	---	---	---	---	---	---	---	---	---	---	---	---	---	---	---	---	---	---	---	---	---	N	337	295.45	10	1.03	1.26	N	-
comp11534_c0	comp11534_c0_seq1	Y	---	---	---	---	---	---	---	---	---	---	---	---	---	---	---	---	---	---	---	---	---	---	---	---	---	N	239	197.62	7	1.09	1.34	N	-
comp11537_c0	comp11537_c0_seq1	Y	---	---	---	---	---	---	---	---	---	---	---	---	---	---	---	---	---	---	---	---	---	---	---	---	---	N	293	251.48	12	1.46	1.79	N	-
comp11541_c0	comp11541_c0_seq1	Y	comp33872_c0_seq1	gi|358255487|dbj|GAA57184.1| chromodomain-helicase-DNA-binding protein 3 [Clonorchis sinensis]	gi|358255487|dbj|GAA57184.1| chromodomain-helicase-DNA-binding protein 3 [Clonorchis sinensis]	csin112301	KER24322.1	BN1106_s1255B000314.mRNA-1	---	---	---	---	---	---	---	---	---	---	---	---	K03454	---	---	---	---	---	---	Y	435	393.42	28	2.15	2.64	N	-
comp11546_c0	comp11546_c0_seq1	Y	---	---	---	---	---	---	---	---	---	---	---	---	---	---	---	---	---	---	---	---	---	---	---	---	---	N	263	221.54	8	1.11	1.36	N	-
comp11552_c0	comp11552_c0_seq1	Y	---	---	---	---	---	---	---	---	---	---	---	---	---	---	---	---	---	---	---	---	---	---	---	---	---	N	300	258.47	9	1.06	1.3	N	-
comp11554_c1	comp11554_c1_seq1	Y	---	---	---	---	---	---	---	---	---	---	---	---	---	---	---	---	---	---	---	---	---	---	---	---	---	N	326	284.45	11	1.18	1.44	N	-
comp11557_c0	comp11557_c0_seq1	Y	---	---	---	---	---	---	---	---	---	---	---	---	---	---	---	---	---	---	---	---	---	---	---	---	---	N	341	299.44	10	1.02	1.25	N	-
comp11558_c0	comp11558_c0_seq1	Y	---	---	---	---	---	---	---	---	---	---	---	---	---	---	---	---	---	---	---	---	---	---	---	---	---	N	537	495.42	34	2.07	2.54	N	-
comp11562_c0	comp11562_c0_seq3	Y	---	---	---	---	---	---	---	---	---	---	---	---	---	---	---	---	---	---	---	---	---	---	---	---	---	N	575	533.42	31	1.75	2.15	N	-
comp11564_c0	comp11564_c0_seq1	Y	---	---	---	csin111195	KER27206.1	---	---	---	---	---	---	---	---	IPR002126: Cadherin;	GO:0005509): calcium ion binding;	GO:0007156): homophilic cell adhesion;	GO:0016020): membrane;	---	---	---	---	---	---	---	---	Y	231	189.67	10	1.62	1.99	N	-
comp11574_c0	comp11574_c0_seq1	Y	---	---	---	---	---	---	---	---	---	---	---	---	---	---	---	---	---	---	---	---	---	---	---	---	---	N	216	174.76	18	3.18	3.9	N	-
comp11578_c0	comp11578_c0_seq1	Y	comp81920_c0_seq1	gi|358335754|dbj|GAA54380.1| protein SMG6 [Clonorchis sinensis]	gi|358335754|dbj|GAA54380.1| protein SMG6 [Clonorchis sinensis]	csin102542	KER33804.1	BN1106_s2800B000128.mRNA-1	---	---	---	---	---	---	---	---	---	---	---	---	K11124	ko03015	---	---	---	---	---	Y	944	902.41	36	1.19	1.46	N	-
comp11589_c0	comp11589_c0_seq1	Y	---	---	---	---	---	---	---	---	---	---	---	---	---	---	---	---	---	---	---	---	---	---	Y	---	---	Y	337	295.45	37	3.81	4.67	N	-
comp11591_c0	comp11591_c0_seq1	Y	comp72023_c2_seq1	gi|358255425|dbj|GAA57126.1| hypothetical protein CLF_112213 [Clonorchis sinensis]	gi|358255425|dbj|GAA57126.1| hypothetical protein CLF_112213 [Clonorchis sinensis]	csin112213	KER33087.1	BN1106_s2279B000133.mRNA-1	---	---	---	---	---	---	---	---	---	---	---	---	K07189	ko04910	---	---	---	---	---	Y	1021	979.41	63	1.92	2.36	N	-
comp11597_c0	comp11597_c0_seq1	Y	---	---	---	---	---	---	---	---	---	---	---	---	---	---	---	---	---	---	---	---	---	---	Y	---	---	Y	244	202.6	24	3.64	4.46	N	-
comp11600_c0	comp11600_c0_seq2	Y	---	---	---	---	---	---	---	---	---	---	---	---	---	---	---	---	---	---	---	---	---	---	---	---	---	N	325	283.45	13	1.4	1.71	N	-
comp11602_c0	comp11602_c0_seq1	Y	comp82567_c0_seq1	---	---	---	---	---	---	---	---	---	---	---	---	---	---	---	---	---	---	---	---	---	---	---	---	N	264	222.54	16	2.2	2.7	N	-
comp11603_c0	comp11603_c0_seq2	Y	---	---	---	---	---	---	---	---	---	---	---	---	---	---	---	---	---	---	---	---	---	---	---	---	---	N	337	295.45	11	1.13	1.39	N	-
comp11604_c0	comp11604_c0_seq1	Y	---	---	---	---	---	---	---	---	---	---	---	---	---	---	---	---	---	---	---	---	---	---	---	---	---	N	364	322.43	15	1.41	1.73	N	-
comp11608_c0	comp11608_c0_seq1	Y	---	---	---	---	---	---	---	---	---	---	---	---	---	---	---	---	---	---	---	---	---	---	---	---	---	N	845	803.41	31	1.16	1.42	N	-
comp11609_c0	comp11609_c0_seq1	Y	comp79833_c1_seq1	---	---	---	---	---	---	---	---	---	---	---	---	---	---	---	---	---	---	---	---	---	---	---	---	N	341	299.44	37	3.76	4.61	N	-
comp11622_c0	comp11622_c0_seq1	Y	---	---	---	---	---	---	---	---	---	---	---	---	---	---	---	---	---	---	---	---	---	---	Y	---	---	Y	342	300.44	18	1.82	2.24	N	-
comp11625_c0	comp11625_c0_seq1	Y	---	gi|684366052|ref|XP_009162081.1| hypothetical protein T265_00160 [Opisthorchis viverrini]	gi|684366052|ref|XP_009162081.1| hypothetical protein T265_00160 [Opisthorchis viverrini]	csin102915	KER34319.1	---	---	---	---	---	---	---	---	---	---	---	---	6.3.2.5	K01922	ko00770	M00120	---	---	---	---	Y	528.55	486.97	66	4.09	5.01	N	-
comp11625_c0	comp11625_c0_seq2	N	---	gi|684366052|ref|XP_009162081.1| hypothetical protein T265_00160 [Opisthorchis viverrini]	gi|684366052|ref|XP_009162081.1| hypothetical protein T265_00160 [Opisthorchis viverrini]	csin102915	KER34319.1	---	---	---	---	---	---	---	---	---	---	---	---	6.3.2.5	K01922	ko00770	M00120	---	---	---	---	Y	528.55	486.97	66	4.09	5.01	N	-
comp11626_c0	comp11626_c0_seq1	Y	---	---	---	---	---	---	---	---	---	---	---	---	---	---	---	---	---	---	---	---	---	---	---	---	---	N	265	223.53	12	1.65	2.02	N	-
comp11629_c0	comp11629_c0_seq1	Y	---	---	---	---	---	---	---	---	---	---	---	---	---	---	---	---	---	---	---	---	---	---	---	---	---	N	297	255.48	15	1.79	2.2	N	-
comp11630_c0	comp11630_c0_seq1	Y	---	---	---	---	---	---	---	---	---	---	---	---	---	---	---	---	---	---	---	---	---	---	Y	---	---	Y	428	386.42	14	1.1	1.34	N	-
comp11631_c0	comp11631_c0_seq1	Y	comp82008_c0_seq2	gi|684380599|ref|XP_009166680.1| hypothetical protein T265_03835 [Opisthorchis viverrini]	gi|684380599|ref|XP_009166680.1| hypothetical protein T265_03835 [Opisthorchis viverrini]	csin110940	KER29530.1	---	---	---	---	---	---	---	---	IPR004012: RUN;	---	---	---	2.7.11.1	K08857	---	---	---	---	---	---	Y	323	281.45	15	1.62	1.99	N	-
comp11633_c0	comp11633_c0_seq1	Y	---	---	---	---	---	---	---	---	---	---	---	---	---	---	---	---	---	---	---	---	---	---	---	---	---	N	279	237.5	8	1.03	1.26	N	-
comp11635_c0	comp11635_c0_seq1	Y	comp76675_c2_seq1	gi|358337951|dbj|GAA56273.1| intraflagellar transport 81 [Clonorchis sinensis]	gi|358337951|dbj|GAA56273.1| intraflagellar transport 81 [Clonorchis sinensis]	csin110487	KER25984.1	BN1106_s880B000146.mRNA-1	---	---	---	---	---	---	---	---	---	---	---	---	---	---	---	---	---	---	---	Y	208	166.83	7	1.3	1.59	N	Y
comp11637_c0	comp11637_c0_seq1	Y	---	---	---	---	---	---	---	---	---	---	---	---	---	---	---	---	---	---	---	---	---	---	---	---	---	N	314	272.46	32	3.58	4.39	N	-
comp11640_c0	comp11640_c0_seq1	Y	comp53910_c0_seq1	gi|358339638|dbj|GAA47660.1| hepatocyte nuclear factor 4 [Clonorchis sinensis]	gi|358339638|dbj|GAA47660.1| hepatocyte nuclear factor 4 [Clonorchis sinensis]	csin100643	KER29578.1	BN1106_s411B000226.mRNA-1	---	---	71725341 hepatocyte nuclear factor 4-alpha isoform HNF4alpha7	77.01	Smed|mk4.016829.00	51.72	Y	IPR001628: Zinc finger, nuclear hormone receptor-type; IPR008946: Nuclear hormone receptor, ligand-binding; IPR013088: Zinc finger, NHR/GATA-type;	GO:0003700): sequence-specific DNA binding transcription factor activity; GO:0003707): steroid hormone receptor activity; GO:0008270): zinc ion binding; GO:0043565): sequence-specific DNA binding;	GO:0006355): regulation of transcription, DNA-dependent; GO:0043401): steroid hormone mediated signaling pathway;	GO:0005634): nucleus;	6.3.2.19	K10578	ko04120 ko04141 ko05012	---	---	---	---	---	Y	999	957.41	44	1.38	1.69	N	-
comp11642_c0	comp11642_c0_seq1	Y	comp70675_c0_seq1	gi|358254716|dbj|GAA56202.1| hypothetical protein CLF_110263 [Clonorchis sinensis]	gi|358254716|dbj|GAA56202.1| hypothetical protein CLF_110263 [Clonorchis sinensis]	csin110263	KER20118.1	BN1106_s1656B000239.mRNA-1	---	---	---	---	---	---	---	---	---	---	---	---	K17601	---	---	---	---	---	---	Y	700	658.41	59	2.69	3.3	N	-
comp11647_c0	comp11647_c0_seq1	Y	---	gi|684408650|ref|XP_009175491.1| hypothetical protein T265_10761 [Opisthorchis viverrini]	gi|684408650|ref|XP_009175491.1| hypothetical protein T265_10761 [Opisthorchis viverrini]	csin108440	KER20762.1	---	Pk05926_txpt1	---	---	---	---	---	---	---	---	---	---	---	---	---	---	---	Y	---	---	Y	511	469.42	18	1.16	1.42	N	-
comp11648_c0	comp11648_c0_seq1	Y	comp85748_c0_seq2	gi|684378606|ref|XP_009166062.1| hypothetical protein T265_03337 [Opisthorchis viverrini]	gi|684378606|ref|XP_009166062.1| hypothetical protein T265_03337 [Opisthorchis viverrini]	csin109775	KER30183.1	BN1106_s4164B000080.mRNA-1 BN1106_s3020B000133.mRNA-1	---	---	---	---	---	---	---	---	---	---	---	---	K13138	---	---	---	---	---	---	Y	1485	1443.41	53	1.1	1.34	N	-
comp11654_c0	comp11654_c0_seq1	Y	---	---	---	---	---	---	---	---	---	---	---	---	---	---	---	---	---	---	---	---	---	---	---	---	---	N	624	582.41	72	3.72	4.56	N	-
comp11655_c0	comp11655_c0_seq1	Y	---	gi|684383254|ref|XP_009167491.1| hypothetical protein T265_04478 [Opisthorchis viverrini]	gi|684383254|ref|XP_009167491.1| hypothetical protein T265_04478 [Opisthorchis viverrini]	csin111173	KER28790.1	BN1106_s4172B000085.mRNA-1	---	---	---	---	---	---	---	---	---	---	---	---	K05613	ko04724 ko05014	---	---	---	---	---	Y	455	413.42	15	1.1	1.35	N	-
comp11655_c1	comp11655_c1_seq1	Y	comp83160_c0_seq1	gi|350645517|emb|CCD59757.1| hepatoma derived growth factor, putative [Schistosoma mansoni]	gi|350645517|emb|CCD59757.1| hepatoma derived growth factor, putative [Schistosoma mansoni]	csin111173	KER28790.1	BN1106_s5129B000026.mRNA-1	---	---	578827046 PREDICTED: hepatoma-derived growth factor-related protein 3 isoform X1	57.78	Smed|mk4.000316.02	51.24	N	IPR000313: PWWP;	---	---	---	3.4.24.57	K01409	---	---	---	---	---	---	Y	511	469.42	19	1.22	1.5	N	-
comp11656_c0	comp11656_c0_seq1	Y	comp55623_c0_seq1	---	---	---	---	---	---	---	---	---	---	---	---	---	---	---	---	---	---	---	---	---	---	---	---	N	514	472.42	17	1.09	1.33	N	-
comp11657_c0	comp11657_c0_seq1	Y	comp81884_c2_seq1	gi|684371571|ref|XP_009163820.1| hypothetical protein T265_01515 [Opisthorchis viverrini]	gi|684371571|ref|XP_009163820.1| hypothetical protein T265_01515 [Opisthorchis viverrini]	csin102778	KER32463.1	BN1106_s888B000332.mRNA-1	---	---	---	---	---	---	---	---	---	---	---	---	K02984	ko03010	M00177 M00179	---	---	---	---	Y	973	931.41	44	1.41	1.73	N	-
comp11659_c0	comp11659_c0_seq1	Y	---	---	---	---	---	---	---	---	---	---	---	---	---	---	---	---	---	---	---	---	---	---	---	---	---	N	339	297.44	13	1.33	1.63	N	-
comp11660_c0	comp11660_c0_seq1	Y	---	---	---	---	---	---	---	---	---	---	---	---	---	---	---	---	---	---	---	---	---	---	---	---	---	N	353	311.44	23	2.24	2.75	N	-
comp11661_c0	comp11661_c0_seq1	Y	---	gi|684386928|ref|XP_009168617.1| hypothetical protein T265_05362 [Opisthorchis viverrini]	gi|684386928|ref|XP_009168617.1| hypothetical protein T265_05362 [Opisthorchis viverrini]	---	KER27643.1	BN1106_s2937B000223.mRNA-1	---	---	---	---	---	---	---	---	---	---	---	---	K16756	---	---	---	---	---	---	Y	357	315.44	13	1.25	1.54	N	-
comp11665_c0	comp11665_c0_seq1	Y	comp66663_c1_seq1	gi|685960573|gb|KGB36261.1| Aromatic-L-amino-acid decarboxylase [Schistosoma haematobium]	gi|685960573|gb|KGB36261.1| Aromatic-L-amino-acid decarboxylase [Schistosoma haematobium]	csin112231	KER33938.1	BN1106_s1888B000147.mRNA-1	---	---	---	---	---	---	---	IPR002129: Pyridoxal phosphate-dependent decarboxylase; IPR010977: Aromatic-L-amino-acid decarboxylase; IPR015421: Pyridoxal phosphate-dependent transferase, major region, subdomain 1; IPR015422: Pyridoxal phosphate-dependent transferase, major region, subdomain 2; IPR015424: Pyridoxal phosphate-dependent transferase, major domain;	GO:0003824): catalytic activity; GO:0016831): carboxy-lyase activity; GO:0030170): pyridoxal phosphate binding;	GO:0006520): cellular amino acid metabolic process; GO:0019752): carboxylic acid metabolic process;	---	4.1.1.28	K01593	ko00340 ko00350 ko00360 ko00380 ko00901 ko00950 ko00965 ko04726 ko04728 ko05030 ko05031 ko05034	M00037 M00042	---	---	---	---	Y	597	555.41	26	1.41	1.73	N	-
comp11666_c0	comp11666_c0_seq1	Y	comp90262_c5_seq1	gi|684383065|ref|XP_009167430.1| hypothetical protein T265_04421 [Opisthorchis viverrini]	gi|684383065|ref|XP_009167430.1| hypothetical protein T265_04421 [Opisthorchis viverrini]	csin109269	KER28811.1	BN1106_s90B000599.mRNA-1	---	---	197927452 dynein heavy chain 1, axonemal	55.98	---	---	N	---	---	---	---	---	K10408	ko05016	---	---	---	---	---	Y	940	898.41	62	2.07	2.53	N	-
comp11673_c0	comp11673_c0_seq1	Y	comp82318_c0_seq1	gi|358253873|dbj|GAA53880.1| endoribonuclease Dicer [Clonorchis sinensis]	gi|358253873|dbj|GAA53880.1| endoribonuclease Dicer [Clonorchis sinensis]	csin111519	KER29170.1	BN1106_s1520B000104.mRNA-1	---	---	---	---	---	---	---	---	---	---	---	---	---	---	---	---	---	---	---	Y	379	337.43	16	1.44	1.76	N	-
comp11681_c0	comp11681_c0_seq1	Y	---	---	---	---	---	---	---	---	---	---	---	---	---	---	---	---	---	---	---	---	---	---	---	---	---	N	406	364.43	24	2	2.45	N	-
comp11682_c0	comp11682_c0_seq1	Y	---	---	---	---	---	---	---	---	---	---	---	---	---	---	---	---	---	---	---	---	---	---	---	---	---	N	965	923.41	56	1.82	2.23	N	-
comp11684_c0	comp11684_c0_seq1	Y	comp85056_c1_seq1	gi|684366350|ref|XP_009162177.1| hypothetical protein T265_00205 [Opisthorchis viverrini]	gi|684366350|ref|XP_009162177.1| hypothetical protein T265_00205 [Opisthorchis viverrini]	csin101579	KER34015.1	BN1106_s465B000282.mRNA-1	---	---	---	---	---	---	---	---	---	---	---	2.7.11.1	K04728	ko04064 ko04110 ko04115 ko04210 ko05166 ko05202 ko05206	M00295	---	---	Y	Y	Y	846	804.41	34	1.27	1.55	N	-
comp11686_c0	comp11686_c0_seq1	Y	---	---	---	---	---	---	---	---	---	---	---	---	---	---	---	---	---	---	---	---	---	---	---	---	---	N	224	182.71	7	1.18	1.45	N	-
comp11687_c0	comp11687_c0_seq1	Y	---	---	---	---	---	---	---	---	---	---	---	---	---	---	---	---	---	---	---	---	---	---	---	---	---	N	254	212.57	11	1.59	1.95	N	-
comp11690_c0	comp11690_c0_seq1	Y	comp65671_c0_seq1	---	---	---	---	BN1106_s2207B000110.mRNA-1	Pk07594_txpt2	---	---	---	---	---	---	---	---	---	---	---	---	---	---	---	---	---	---	Y	596	554.41	23	1.25	1.53	N	-
comp11694_c0	comp11694_c0_seq1	Y	---	---	---	---	---	---	---	---	---	---	---	---	---	---	---	---	---	---	---	---	---	---	---	---	---	N	252	210.57	10	1.46	1.79	N	-
comp11695_c0	comp11695_c0_seq1	Y	---	---	---	---	---	---	---	---	---	---	---	---	---	---	---	---	---	---	---	---	---	---	Y	---	---	Y	387	345.43	13	1.14	1.4	N	-
comp11695_c1	comp11695_c1_seq1	Y	---	---	---	csin105515	---	---	Pk08797_txpt1	---	---	---	---	---	---	---	---	---	---	---	---	---	---	---	---	---	---	Y	233	191.65	9	1.45	1.77	N	-
comp11697_c0	comp11697_c0_seq1	Y	---	---	---	---	---	---	---	---	---	---	---	---	---	---	---	---	---	---	---	---	---	---	Y	---	---	Y	392	350.43	88	7.62	9.34	N	-
comp11699_c0	comp11699_c0_seq1	Y	---	gi|684394914|ref|XP_009171051.1| hypothetical protein T265_07300 [Opisthorchis viverrini]	gi|684394914|ref|XP_009171051.1| hypothetical protein T265_07300 [Opisthorchis viverrini]	csin104726	KER25196.1	BN1106_s2170B000106.mRNA-1	---	---	---	---	---	---	---	IPR006904: Protein of unknown function DUF716, TMEM45;	---	---	---	2.7.1.160	K10669	---	---	---	Y	---	---	Y	343	301.44	22	2.22	2.72	N	-
comp11703_c0	comp11703_c0_seq1	Y	comp78743_c2_seq1	gi|358254151|dbj|GAA54178.1| 3-hydroxyacyl-CoA dehydrogenase [Clonorchis sinensis]	gi|358254151|dbj|GAA54178.1| 3-hydroxyacyl-CoA dehydrogenase [Clonorchis sinensis]	csin112499	KER26473.1	BN1106_s8173B000028.mRNA-1	---	---	296179427 hydroxyacyl-coenzyme A dehydrogenase, mitochondrial isoform 1 precursor	54.05	---	---	N	IPR006176: 3-hydroxyacyl-CoA dehydrogenase, NAD binding; IPR016040: NAD(P)-binding domain;	GO:0005488): binding; GO:0016491): oxidoreductase activity;	GO:0006631): fatty acid metabolic process;	---	1.1.1.35	K00022	ko00062 ko00071 ko00280 ko00281 ko00310 ko00380 ko00650 ko00930 ko01212	M00032 M00085 M00087	---	---	---	---	Y	223	181.71	9	1.53	1.87	N	-
comp11705_c0	comp11705_c0_seq1	Y	comp87421_c1_seq1	gi|684412642|ref|XP_009176885.1| hypothetical protein T265_11837 [Opisthorchis viverrini]	gi|684412642|ref|XP_009176885.1| hypothetical protein T265_11837 [Opisthorchis viverrini]	csin101705	KER19370.1	BN1106_s215B000584.mRNA-1	---	---	---	---	---	---	---	---	---	---	---	---	---	---	---	---	---	---	---	Y	384	342.43	19	1.68	2.06	N	-
comp11708_c0	comp11708_c0_seq1	Y	---	---	---	---	---	---	---	---	---	---	---	---	---	---	---	---	---	---	---	---	---	---	Y	---	---	Y	285	243.49	31	3.89	4.77	N	-
comp11710_c0	comp11710_c0_seq1	Y	---	---	---	---	---	---	---	---	---	---	---	---	---	---	---	---	---	---	---	---	---	---	---	---	---	N	317	275.46	11	1.22	1.49	N	-
comp11714_c0	comp11714_c0_seq1	Y	---	gi|358341436|dbj|GAA49118.1| hypothetical protein CLF_102543, partial [Clonorchis sinensis]	gi|358341436|dbj|GAA49118.1| hypothetical protein CLF_102543, partial [Clonorchis sinensis]	csin102543	KER30630.1	BN1106_s3805B000163.mRNA-1	---	---	---	---	---	---	---	---	---	---	---	---	K10149	ko04391 ko05206	---	---	---	---	---	Y	252	210.57	11	1.6	1.97	N	-
comp11715_c0	comp11715_c0_seq1	Y	comp87804_c1_seq1	gi|358253210|dbj|GAA52507.1| frizzled 4 protein, partial [Clonorchis sinensis]	gi|358253210|dbj|GAA52507.1| frizzled 4 protein, partial [Clonorchis sinensis]	csin108189	KER31080.1	BN1106_s33B000335.mRNA-1	---	---	22547161 frizzled-4 precursor	56.59	Smed|mk4.010027.02	58.46	N	IPR015526: Frizzled-related; IPR020067: Frizzled domain;	GO:0005515): protein binding;	---	---	---	K02354	ko04310 ko04390 ko04916 ko05166 ko05200 ko05205 ko05217	---	I	---	---	---	Y	930	888.41	31	1.04	1.28	N	-
comp11717_c0	comp11717_c0_seq1	Y	comp82060_c2_seq1	gi|353233376|emb|CCD80731.1| putative glutaminase [Schistosoma mansoni]	gi|353233376|emb|CCD80731.1| putative glutaminase [Schistosoma mansoni]	csin105636	KER23531.1	BN1106_s2402B000129.mRNA-1	---	---	---	---	---	---	---	---	---	---	---	3.5.1.2	K01425	ko00250 ko00330 ko00471 ko04724 ko04727 ko04964 ko05206	---	---	---	---	---	Y	456	414.42	42	3.06	3.76	N	-
comp11718_c0	comp11718_c0_seq1	Y	comp89397_c1_seq1	gi|684403548|ref|XP_009173836.1| hypothetical protein T265_09490 [Opisthorchis viverrini]	gi|684403548|ref|XP_009173836.1| hypothetical protein T265_09490 [Opisthorchis viverrini]	csin108944	KER22411.1	BN1106_s6194B000166.mRNA-1	---	---	---	---	---	---	---	---	---	---	---	---	K13127	---	---	---	---	---	---	Y	438	396.42	38	2.9	3.56	N	-
comp11719_c0	comp11719_c0_seq1	Y	---	---	---	---	---	---	---	---	---	---	---	---	---	---	---	---	---	---	---	---	---	---	---	---	---	N	371	329.43	34	3.13	3.84	N	-
comp11725_c0	comp11725_c0_seq1	Y	---	---	---	---	---	---	---	---	---	---	---	---	---	---	---	---	---	---	---	---	---	---	---	---	---	N	408	366.43	109	9.01	11.05	N	-
comp11729_c0	comp11729_c0_seq1	Y	comp90009_c3_seq1	gi|684386321|ref|XP_009168432.1| hypothetical protein T265_13718 [Opisthorchis viverrini]	gi|684386321|ref|XP_009168432.1| hypothetical protein T265_13718 [Opisthorchis viverrini]	csin100929	KER27859.1	BN1106_s1964B000119.mRNA-1	---	---	---	---	---	---	---	---	---	---	---	6.3.2.19	K10586	ko04120	---	---	---	---	---	Y	1068	1026.41	44	1.28	1.57	N	-
comp11733_c0	comp11733_c0_seq2	Y	---	---	---	---	---	---	---	---	---	---	---	---	---	---	---	---	---	---	---	---	---	---	---	---	---	N	265	223.53	11	1.51	1.85	N	-
comp11737_c0	comp11737_c0_seq1	Y	---	---	---	---	---	---	---	---	---	---	---	---	---	---	---	---	---	---	---	---	---	---	---	---	---	N	277	235.51	12	1.56	1.91	N	-
comp11738_c0	comp11738_c0_seq1	Y	comp72785_c0_seq1	---	---	---	---	---	---	---	---	---	---	---	---	---	---	---	---	---	---	---	---	---	---	---	---	N	252	210.57	7	1.02	1.25	N	-
comp11739_c0	comp11739_c0_seq1	Y	comp73240_c0_seq1	gi|238666176|emb|CAZ36825.1| hypothetical protein Smp_175390 [Schistosoma mansoni]	gi|238666176|emb|CAZ36825.1| hypothetical protein Smp_175390 [Schistosoma mansoni]	csin103976	KER30969.1	BN1106_s343B000613.mRNA-1	---	---	---	---	---	---	---	---	---	---	---	---	K14951	---	---	---	---	---	---	Y	560	518.42	19	1.1	1.35	N	-
comp11743_c0	comp11743_c0_seq1	Y	comp77163_c0_seq1	---	---	---	---	---	---	---	---	---	---	---	---	---	---	---	---	---	---	---	---	---	---	---	---	N	378	336.43	27	2.44	2.99	N	-
comp11752_c0	comp11752_c0_seq1	Y	---	gi|684377828|ref|XP_009165832.1| hypothetical protein T265_03155 [Opisthorchis viverrini]	gi|684377828|ref|XP_009165832.1| hypothetical protein T265_03155 [Opisthorchis viverrini]	---	KER30422.1	---	---	---	---	---	---	---	---	---	---	---	---	---	---	---	---	---	---	---	---	Y	322	280.45	15	1.63	2	N	-
comp11753_c0	comp11753_c0_seq1	Y	comp82814_c2_seq1	gi|684404777|ref|XP_009174239.1| hypothetical protein T265_09798 [Opisthorchis viverrini]	gi|684404777|ref|XP_009174239.1| hypothetical protein T265_09798 [Opisthorchis viverrini]	csin108780	KER22003.1	BN1106_s1281B000187.mRNA-1	---	---	---	---	---	---	---	---	---	---	---	---	K03122	ko03022 ko05203	---	---	---	---	---	Y	340	298.44	14	1.43	1.75	N	-
comp11754_c0	comp11754_c0_seq1	Y	comp77662_c2_seq1	gi|358332846|dbj|GAA28022.2| F-box protein 38 [Clonorchis sinensis]	gi|358332846|dbj|GAA28022.2| F-box protein 38 [Clonorchis sinensis]	csin106158	KER27562.1	BN1106_s1978B000192.mRNA-1	---	---	---	---	---	---	---	IPR001810: F-box domain, cyclin-like; IPR022364: F-box domain, Skp2-like;	GO:0005515): protein binding;	---	---	---	K10313	---	---	---	---	---	---	Y	646	604.41	39	1.94	2.38	N	-
comp11759_c0	comp11759_c0_seq1	Y	comp73403_c0_seq1	---	---	---	---	BN1106_s195B000213.mRNA-1	---	---	---	---	---	---	---	---	---	---	---	---	---	---	---	---	---	---	---	Y	1232	1190.41	47	1.18	1.45	N	-
comp11762_c0	comp11762_c0_seq1	Y	comp89487_c1_seq1	gi|684366497|ref|XP_009162225.1| hypothetical protein T265_00253 [Opisthorchis viverrini]	gi|684366497|ref|XP_009162225.1| hypothetical protein T265_00253 [Opisthorchis viverrini]	csin103979	KER34078.1	BN1106_s1254B000150.mRNA-1 BN1106_s380B000255.mRNA-1	---	---	20127450 protein kinase C beta type isoform 2	63.11	Smed|mk4.000091.04	53.23	N	IPR002219: Protein kinase C-like, phorbol ester/diacylglycerol binding; IPR020454: Diacylglycerol/phorbol-ester binding;	---	GO:0035556): intracellular signal transduction;	---	---	K12482	ko04144	---	---	---	---	---	Y	376	334.43	14	1.27	1.56	N	-
comp11763_c0	comp11763_c0_seq1	Y	---	---	---	---	---	---	---	---	---	---	---	---	---	---	---	---	---	---	---	---	---	---	---	Y	Y	Y	347	305.44	39	3.88	4.76	N	-
comp11765_c0	comp11765_c0_seq1	Y	---	---	---	---	---	---	---	---	---	---	---	---	---	---	---	---	---	---	---	---	---	---	---	---	---	N	328	286.45	25	2.66	3.26	N	-
comp11770_c0	comp11770_c0_seq1	Y	---	gi|684410715|ref|XP_009176161.1| hypothetical protein T265_11281 [Opisthorchis viverrini]	gi|684410715|ref|XP_009176161.1| hypothetical protein T265_11281 [Opisthorchis viverrini]	csin105010	KER20084.1	---	---	---	---	---	---	---	---	---	---	---	---	3.6.4.13	K14805	---	---	---	---	---	---	Y	325	283.45	10	1.07	1.32	N	-
comp11772_c0	comp11772_c0_seq1	Y	comp84839_c1_seq1	---	---	---	---	---	---	---	---	---	---	---	---	---	---	---	---	---	---	---	---	---	---	---	---	N	543	501.42	56	3.37	4.13	N	-
comp11773_c0	comp11773_c0_seq1	Y	---	gi|684395027|ref|XP_009171084.1| hypothetical protein T265_07328 [Opisthorchis viverrini]	gi|684395027|ref|XP_009171084.1| hypothetical protein T265_07328 [Opisthorchis viverrini]	csin109559	KER25163.1	BN1106_s1604B000186.mRNA-1	---	---	---	---	---	---	---	---	---	---	---	---	K03649	ko03410	---	---	---	---	---	Y	445	403.42	17	1.27	1.56	N	-
comp11777_c0	comp11777_c0_seq1	Y	comp89114_c0_seq3	---	---	---	KER20040.1	---	---	---	---	---	---	---	---	---	---	---	---	---	---	---	---	---	---	---	---	Y	203	161.88	6	1.15	1.41	N	Y
comp11780_c0	comp11780_c0_seq1	Y	---	---	---	---	---	---	---	---	---	---	---	---	---	---	---	---	---	---	---	---	---	---	---	---	---	N	362	320.44	11	1.04	1.28	N	-
comp11786_c0	comp11786_c0_seq1	Y	comp80307_c0_seq1	gi|684382204|ref|XP_009167162.1| hypothetical protein T265_13443, partial [Opisthorchis viverrini]	gi|684382204|ref|XP_009167162.1| hypothetical protein T265_13443, partial [Opisthorchis viverrini]	csin103404	KER29095.1	BN1106_s321B000302.mRNA-1	---	---	---	---	---	---	---	---	---	---	---	---	K17599	---	---	---	---	---	---	Y	1523	1481.41	59	1.19	1.46	N	-
comp11787_c0	comp11787_c0_seq1	Y	comp84253_c1_seq1	gi|353228811|emb|CCD74982.1| hypothetical protein Smp_035500 [Schistosoma mansoni]	gi|353228811|emb|CCD74982.1| hypothetical protein Smp_035500 [Schistosoma mansoni]	---	KER27609.1	BN1106_s2697B000089.mRNA-1	---	---	578812409 no description	52.31	Smed|mk4.000483.00	79.57	N	IPR019399: Parkin co-regulated protein;	---	---	---	---	K13173	---	---	---	---	---	---	Y	386	344.43	20	1.76	2.16	N	-
comp11789_c0	comp11789_c0_seq1	Y	---	---	---	---	---	---	---	---	---	---	---	---	---	---	---	---	---	---	---	---	---	---	---	---	---	N	325	283.45	14	1.5	1.84	N	-
comp11796_c0	comp11796_c0_seq1	Y	---	gi|684373985|ref|XP_009164597.1| hypothetical protein T265_02159 [Opisthorchis viverrini]	gi|684373985|ref|XP_009164597.1| hypothetical protein T265_02159 [Opisthorchis viverrini]	csin108751	KER31653.1	BN1106_s873B000245.mRNA-1	Pk04102_txpt1	---	---	---	---	---	---	---	---	---	---	---	K11662	---	---	---	---	---	---	Y	726	684.41	28	1.23	1.51	N	-
comp11797_c0	comp11797_c0_seq1	Y	comp80091_c0_seq1	---	---	---	---	---	---	---	---	---	---	---	---	---	---	---	---	---	---	---	---	---	---	---	---	N	465	423.42	21	1.5	1.84	N	-
comp11798_c0	comp11798_c0_seq1	Y	comp83983_c0_seq1	gi|684384251|ref|XP_009167792.1| hypothetical protein T265_13569, partial [Opisthorchis viverrini]	gi|684384251|ref|XP_009167792.1| hypothetical protein T265_13569, partial [Opisthorchis viverrini]	csin101926	KER28474.1	---	---	---	---	---	---	---	---	---	---	---	---	3.6.4.13	K12818	ko03040	---	---	---	---	---	Y	1077	1035.41	38	1.1	1.35	N	-
comp11800_c0	comp11800_c0_seq1	Y	---	---	---	---	---	---	---	---	---	---	---	---	---	---	---	---	---	---	---	---	---	---	Y	---	---	Y	385	343.43	14	1.24	1.52	N	-
comp11805_c0	comp11805_c0_seq1	Y	---	gi|684411667|ref|XP_009176467.1| hypothetical protein T265_11524 [Opisthorchis viverrini]	gi|684411667|ref|XP_009176467.1| hypothetical protein T265_11524 [Opisthorchis viverrini]	csin111940	KER19790.1	BN1106_s112B001251.mRNA-1	---	---	38569460 serine/threonine-protein kinase SIK2	51.72	---	---	N	IPR000719: Protein kinase, catalytic domain; IPR002290: Serine/threonine-protein kinase domain; IPR011009: Protein kinase-like domain; IPR017442: Serine/threonine-protein kinase-like domain;	GO:0004672): protein kinase activity; GO:0004674): protein serine/threonine kinase activity; GO:0005524): ATP binding; GO:0016772): transferase activity, transferring phosphorus-containing groups;	GO:0006468): protein phosphorylation;	---	3.6.4.6	K06027	ko04721 ko04727 ko04962	---	---	---	---	---	Y	280	238.5	10	1.28	1.57	N	-
comp11808_c0	comp11808_c0_seq1	Y	---	---	---	---	---	---	---	---	---	---	---	---	---	---	---	---	---	---	---	---	---	---	---	---	---	N	252	210.57	14	2.04	2.5	N	-
comp11811_c0	comp11811_c0_seq1	Y	---	---	---	---	---	---	---	---	---	---	---	---	---	---	---	---	---	---	---	---	---	---	---	---	---	N	401	359.43	14	1.18	1.45	N	-
comp11814_c0	comp11814_c0_seq1	Y	---	gi|358340933|dbj|GAA48726.1| hypothetical protein CLF_101958 [Clonorchis sinensis]	gi|358340933|dbj|GAA48726.1| hypothetical protein CLF_101958 [Clonorchis sinensis]	csin101958	KER27486.1	---	---	---	---	---	---	---	---	---	---	---	---	---	---	---	---	---	---	---	---	Y	744	702.41	24	1.03	1.26	N	-
comp11815_c0	comp11815_c0_seq1	Y	---	---	---	---	---	---	---	---	---	---	---	---	---	---	---	---	---	---	---	---	---	---	---	---	---	N	245	203.6	9	1.36	1.67	N	-
comp11817_c0	comp11817_c0_seq1	Y	comp83367_c0_seq2	gi|684408397|ref|XP_009175410.1| hypothetical protein T265_10692 [Opisthorchis viverrini]	gi|684408397|ref|XP_009175410.1| hypothetical protein T265_10692 [Opisthorchis viverrini]	csin106564	KER20846.1	---	---	---	---	---	---	---	---	---	---	---	---	---	---	---	---	---	---	---	---	Y	407	365.43	19	1.58	1.93	N	-
comp11823_c0	comp11823_c0_seq1	Y	---	---	---	---	---	---	---	---	---	---	---	---	---	---	---	---	---	---	---	---	---	---	Y	---	---	Y	665	623.41	33	1.59	1.95	N	-
comp11824_c0	comp11824_c0_seq1	Y	---	---	---	csin101618	---	BN1106_s884B000134.mRNA-1	---	---	---	---	---	---	---	---	---	---	---	---	---	---	---	---	---	---	---	Y	515	473.42	17	1.08	1.33	N	-
comp11831_c0	comp11831_c0_seq1	Y	comp88085_c4_seq2	gi|762080884|ref|XP_011419430.1| PREDICTED: GPI inositol-deacylase-like [Crassostrea gigas]	gi|762080884|ref|XP_011419430.1| PREDICTED: GPI inositol-deacylase-like [Crassostrea gigas]	---	KER21366.1	BN1106_s4993B000045.mRNA-1	---	---	---	---	---	---	---	---	---	---	---	---	K05294	ko00563	---	---	---	Y	Y	Y	344	302.44	26.88	2.7	3.32	N	-
comp11832_c0	comp11832_c0_seq1	Y	---	---	---	---	---	BN1106_s1866B000127.mRNA-1	---	---	---	---	---	---	---	---	---	---	---	---	---	---	---	---	---	---	---	Y	232	190.66	9	1.45	1.78	N	-
comp11835_c0	comp11835_c0_seq1	Y	---	---	---	---	---	---	---	---	---	---	---	---	---	---	---	---	---	---	---	---	---	---	---	---	---	N	275	233.51	9	1.18	1.45	N	-
comp11838_c0	comp11838_c0_seq1	Y	---	---	---	---	---	---	---	---	---	---	---	---	---	---	---	---	---	---	---	---	---	---	---	---	---	N	406	364.43	15	1.25	1.53	N	-
comp11841_c0	comp11841_c0_seq1	Y	---	---	---	---	---	---	---	---	---	---	---	---	---	---	---	---	---	---	---	---	---	---	---	---	---	N	380	338.43	14	1.26	1.54	N	-
comp11844_c0	comp11844_c0_seq1	Y	---	---	---	---	---	---	---	---	---	---	---	---	---	---	---	---	---	---	---	---	---	---	---	---	---	N	416	374.42	45	3.64	4.46	N	-
comp11851_c1	comp11851_c1_seq1	Y	---	gi|685936130|gb|KGB31286.1| hypothetical protein MS3_11375 [Schistosoma haematobium]	gi|685936130|gb|KGB31286.1| hypothetical protein MS3_11375 [Schistosoma haematobium]	---	KER33235.1	BN1106_s819B000384.mRNA-1	---	---	---	---	---	---	---	---	---	---	---	---	---	---	---	---	---	---	---	Y	355	313.44	16	1.55	1.9	N	-
comp11852_c0	comp11852_c0_seq1	Y	comp83886_c1_seq1	---	---	---	---	---	---	---	---	---	---	---	---	---	---	---	---	---	---	---	---	---	---	---	---	N	435	393.42	16	1.23	1.51	N	-
comp11856_c0	comp11856_c0_seq1	Y	---	---	---	---	---	---	---	---	---	---	---	---	---	---	---	---	---	---	---	---	---	---	---	---	---	N	475	433.42	19	1.32	1.62	N	-
comp11857_c0	comp11857_c0_seq1	Y	---	gi|358253655|dbj|GAA53571.1| 1-phosphatidylinositol-3-phosphate 5-kinase [Clonorchis sinensis]	gi|358253655|dbj|GAA53571.1| 1-phosphatidylinositol-3-phosphate 5-kinase [Clonorchis sinensis]	csin110539	---	BN1106_s622B000183.mRNA-1	---	---	---	---	---	---	---	---	---	---	---	2.7.1.150	K00921	ko00562 ko04070 ko04145 ko04810	---	---	---	---	---	Y	504	462.42	33	2.15	2.64	N	-
comp11860_c0	comp11860_c0_seq1	Y	comp87552_c0_seq1	gi|684393577|ref|XP_009170633.1| hypothetical protein T265_06963 [Opisthorchis viverrini]	gi|684393577|ref|XP_009170633.1| hypothetical protein T265_06963 [Opisthorchis viverrini]	csin112554	KER25614.1	BN1106_s17380B000008.mRNA-1	---	---	---	---	---	---	---	---	---	---	---	---	---	---	---	---	---	Y	Y	Y	947	905.41	44	1.46	1.78	N	-
comp11865_c0	comp11865_c0_seq1	Y	comp75298_c0_seq1	gi|358253791|dbj|GAA53782.1| ubinuclein/yemanuclein, partial [Clonorchis sinensis]	gi|358253791|dbj|GAA53782.1| ubinuclein/yemanuclein, partial [Clonorchis sinensis]	csin111127	---	---	---	---	---	---	---	---	---	---	---	---	---	---	---	---	---	---	---	---	---	Y	341	299.44	15	1.52	1.87	N	-
comp11870_c0	comp11870_c0_seq1	Y	comp89382_c1_seq1	gi|350854709|emb|CAZ30871.2| protein kinase [Schistosoma mansoni]	gi|350854709|emb|CAZ30871.2| protein kinase [Schistosoma mansoni]	csin104644	KER30626.1	BN1106_s3451B000192.mRNA-1	---	---	---	---	---	---	---	IPR000719: Protein kinase, catalytic domain; IPR011009: Protein kinase-like domain; IPR017442: Serine/threonine-protein kinase-like domain;	GO:0004672): protein kinase activity; GO:0005524): ATP binding; GO:0016772): transferase activity, transferring phosphorus-containing groups;	GO:0006468): protein phosphorylation;	---	---	K10373	ko04260 ko05206 ko05410 ko05414	---	---	---	---	---	Y	679	637.41	89	4.2	5.14	N	-
comp11873_c0	comp11873_c0_seq1	Y	comp86419_c0_seq1	gi|684406559|ref|XP_009174820.1| hypothetical protein T265_10239 [Opisthorchis viverrini]	gi|684406559|ref|XP_009174820.1| hypothetical protein T265_10239 [Opisthorchis viverrini]	csin103544	KER21421.1	BN1106_s4952B000039.mRNA-1	---	---	---	---	---	---	---	---	---	---	---	---	---	---	---	---	---	---	---	Y	332	290.45	16	1.68	2.06	N	-
comp11875_c0	comp11875_c0_seq1	Y	comp84920_c0_seq1	gi|684394154|ref|XP_009170815.1| hypothetical protein T265_07108 [Opisthorchis viverrini]	gi|684394154|ref|XP_009170815.1| hypothetical protein T265_07108 [Opisthorchis viverrini]	csin109129	KER25425.1	BN1106_s836B000211.mRNA-1	---	---	---	---	---	---	---	IPR013848: Methylthiotransferase, N-terminal; IPR023970: Methylthiotransferase/B12-binding/radical SAM-type;	GO:0003824): catalytic activity; GO:0051539): 4 iron, 4 sulfur cluster binding;	GO:0009451): RNA modification;	---	---	K10882	ko03440 ko03460	---	---	---	---	---	Y	388	346.43	57	4.99	6.12	N	-
comp11877_c0	comp11877_c0_seq1	Y	---	gi|684402439|ref|XP_009173474.1| hypothetical protein T265_09198 [Opisthorchis viverrini]	gi|684402439|ref|XP_009173474.1| hypothetical protein T265_09198 [Opisthorchis viverrini]	csin109352	KER22793.1	BN1106_s7273B000042.mRNA-1	---	---	---	---	---	---	---	---	---	---	---	---	K17266	---	---	---	---	---	---	Y	441	399.42	14	1.06	1.3	N	-
comp11882_c0	comp11882_c0_seq1	N	---	gi|353233685|emb|CCD81039.1| boule-related [Schistosoma mansoni]	gi|353233685|emb|CCD81039.1| boule-related [Schistosoma mansoni]	csin111487	KER28569.1	BN1106_s48B000384.mRNA-1	---	---	578804814 no description	57.14	---	---	N	IPR000504: RNA recognition motif domain; IPR012677: Nucleotide-binding, alpha-beta plait;	GO:0000166): nucleotide binding; GO:0003676): nucleic acid binding;	---	---	---	K17264	---	---	---	---	---	---	Y	311.13	269.6	27	3.05	3.75	N	-
comp11882_c0	comp11882_c0_seq2	Y	comp87394_c1_seq1	gi|353233685|emb|CCD81039.1| boule-related [Schistosoma mansoni]	gi|353233685|emb|CCD81039.1| boule-related [Schistosoma mansoni]	csin111487	KER28569.1	BN1106_s48B000384.mRNA-1	---	---	---	---	---	---	---	IPR000504: RNA recognition motif domain; IPR012677: Nucleotide-binding, alpha-beta plait;	GO:0000166): nucleotide binding; GO:0003676): nucleic acid binding;	---	---	---	K17264	---	---	---	---	---	---	Y	311.13	269.6	27	3.05	3.75	N	-
comp11884_c0	comp11884_c0_seq1	Y	---	---	---	---	---	---	---	---	---	---	---	---	---	---	---	---	---	---	---	---	---	---	---	---	---	N	451	409.42	36	2.66	3.26	N	-
comp11895_c0	comp11895_c0_seq1	Y	comp85212_c0_seq1	gi|358253308|dbj|GAA52786.1| coiled-coil domain-containing protein 162, partial [Clonorchis sinensis]	gi|358253308|dbj|GAA52786.1| coiled-coil domain-containing protein 162, partial [Clonorchis sinensis]	csin108811	KER30997.1	BN1106_s3539B000115.mRNA-1	---	---	---	---	---	---	---	---	---	---	---	1.8.4.12	K07305	---	---	---	---	---	---	Y	371	329.43	14	1.29	1.58	N	-
comp11905_c0	comp11905_c0_seq1	Y	---	---	---	---	---	---	---	---	---	---	---	---	---	---	---	---	---	---	---	---	---	---	---	---	---	N	333	291.45	24	2.51	3.07	N	-
comp11906_c0	comp11906_c0_seq1	Y	---	---	---	---	---	---	---	---	---	---	---	---	---	---	---	---	---	---	---	---	---	---	---	---	---	N	354	312.44	15	1.46	1.79	N	-
comp11908_c0	comp11908_c0_seq1	Y	comp56715_c0_seq1	---	---	csin106338	KER32777.1	BN1106_s2627B000249.mRNA-1	---	---	---	---	---	---	---	---	---	---	---	---	---	---	---	---	---	---	---	Y	361	319.44	29	2.76	3.38	N	-
comp11908_c1	comp11908_c1_seq1	Y	comp81484_c2_seq1	gi|684370712|ref|XP_009163542.1| hypothetical protein T265_12755, partial [Opisthorchis viverrini]	gi|684370712|ref|XP_009163542.1| hypothetical protein T265_12755, partial [Opisthorchis viverrini]	csin106338	KER32777.1	BN1106_s2627B000249.mRNA-1	---	---	---	---	---	---	---	IPR006578: MADF domain; IPR017877: MYB-like;	---	---	---	---	K05655	ko02010	---	---	---	---	---	Y	386	344.43	36	3.17	3.89	N	-
comp1191_c0	comp1191_c0_seq1	Y	---	---	---	---	---	---	---	---	---	---	---	---	---	---	---	---	---	---	---	---	---	---	Y	---	---	Y	280	238.5	8	1.03	1.26	N	-
comp11911_c0	comp11911_c0_seq1	Y	---	---	---	---	---	---	---	---	---	---	---	---	---	---	---	---	---	---	---	---	---	---	---	---	---	N	650	608.41	26	1.28	1.58	N	-
comp11912_c0	comp11912_c0_seq1	Y	comp81514_c0_seq1	gi|675385094|gb|KFM77991.1| hypothetical protein X975_19031, partial [Stegodyphus mimosarum]	gi|675385094|gb|KFM77991.1| hypothetical protein X975_19031, partial [Stegodyphus mimosarum]	---	---	---	---	---	---	---	---	---	---	---	---	---	---	---	---	---	---	---	---	---	---	Y	331	289.45	94	9.89	12.13	N	-
comp11913_c0	comp11913_c0_seq1	Y	---	---	---	---	---	---	---	---	---	---	---	---	---	---	---	---	---	---	---	---	---	---	---	---	---	N	257	215.56	13	1.85	2.27	N	-
comp11914_c0	comp11914_c0_seq1	Y	comp85961_c0_seq1	gi|358337449|dbj|GAA55811.1| pre-mRNA-splicing factor ATP-dependent RNA helicase DHX16, partial [Clonorchis sinensis]	gi|358337449|dbj|GAA55811.1| pre-mRNA-splicing factor ATP-dependent RNA helicase DHX16, partial [Clonorchis sinensis]	csin109095	KER23198.1	BN1106_s7092B000034.mRNA-1	---	---	---	---	---	---	---	---	---	---	---	3.6.4.13	K12813	ko03040	---	---	---	---	---	Y	572	530.42	64	3.63	4.46	N	-
comp11915_c0	comp11915_c0_seq1	Y	comp78029_c0_seq3	gi|358333551|dbj|GAA52040.1| hypothetical protein CLF_107255 [Clonorchis sinensis]	gi|358333551|dbj|GAA52040.1| hypothetical protein CLF_107255 [Clonorchis sinensis]	csin107255	KER29103.1	BN1106_s1697B000216.mRNA-1 BN1106_s628B000156.mRNA-1	---	---	---	---	---	---	---	---	---	---	---	---	K16748	---	---	---	---	---	---	Y	991	949.41	57	1.8	2.2	N	-
comp11918_c0	comp11918_c0_seq1	Y	comp65579_c0_seq1	---	---	---	---	---	---	---	---	---	---	---	---	---	---	---	---	---	---	---	---	---	---	---	---	N	332	290.45	41	4.3	5.27	N	-
comp11919_c0	comp11919_c0_seq1	Y	---	---	---	---	---	---	---	---	---	---	---	---	---	---	---	---	---	---	---	---	---	---	---	---	---	N	360	318.44	19	1.81	2.22	N	-
comp11920_c0	comp11920_c0_seq1	Y	comp89922_c0_seq1	gi|684396355|ref|XP_009171497.1| hypothetical protein T265_07660 [Opisthorchis viverrini]	gi|684396355|ref|XP_009171497.1| hypothetical protein T265_07660 [Opisthorchis viverrini]	csin109401	KER24774.1	---	---	---	---	---	---	---	---	---	---	---	---	---	---	---	---	---	---	---	---	Y	242	200.61	13	1.99	2.44	N	-
comp11925_c0	comp11925_c0_seq1	Y	---	gi|358333490|dbj|GAA51996.1| thyroid adenoma-associated protein homolog [Clonorchis sinensis]	gi|358333490|dbj|GAA51996.1| thyroid adenoma-associated protein homolog [Clonorchis sinensis]	csin107195	KER19797.1	---	---	---	---	---	---	---	---	---	---	---	---	---	---	---	---	---	---	---	---	Y	322	280.45	16	1.74	2.13	N	-
comp11926_c0	comp11926_c0_seq1	Y	---	---	---	---	---	---	---	---	---	---	---	---	---	---	---	---	---	---	---	---	---	---	---	---	---	N	303	261.47	17	1.98	2.43	N	-
comp11932_c0	comp11932_c0_seq1	Y	---	---	---	---	---	---	---	---	---	---	---	---	---	---	---	---	---	---	---	---	---	---	---	---	---	N	255	213.56	16	2.3	2.82	N	-
comp11937_c0	comp11937_c0_seq1	Y	comp76784_c1_seq1	gi|358332226|dbj|GAA50912.1| hypothetical protein CLF_105216 [Clonorchis sinensis]	gi|358332226|dbj|GAA50912.1| hypothetical protein CLF_105216 [Clonorchis sinensis]	csin105216	KER23509.1	---	---	---	---	---	---	---	---	IPR021712: Uncharacterised protein family UPF0506;	---	---	---	---	K16465	---	---	---	---	---	---	Y	435	393.42	15	1.15	1.41	N	Y
comp11940_c0	comp11940_c0_seq1	Y	---	---	---	---	---	---	---	---	---	---	---	---	---	---	---	---	---	---	---	---	---	---	---	---	---	N	416	374.42	18	1.46	1.79	N	-
comp11943_c0	comp11943_c0_seq1	Y	---	---	---	---	---	---	---	---	---	---	---	---	---	---	---	---	---	---	---	---	---	---	---	Y	Y	Y	221	179.73	8	1.37	1.68	N	-
comp11948_c0	comp11948_c0_seq1	Y	comp79115_c0_seq1	gi|684405116|ref|XP_009174347.1| hypothetical protein T265_09876 [Opisthorchis viverrini]	gi|684405116|ref|XP_009174347.1| hypothetical protein T265_09876 [Opisthorchis viverrini]	csin103631	KER21894.1	BN1106_s2327B000080.mRNA-1	---	---	---	---	---	---	---	---	---	---	---	---	K14536	ko03008	---	---	---	---	---	Y	381	339.43	24	2.15	2.63	N	-
comp11950_c0	comp11950_c0_seq1	Y	---	---	---	---	---	---	---	---	---	---	---	---	---	---	---	---	---	---	---	---	---	---	---	---	---	N	424	382.42	18	1.42	1.75	N	-
comp11952_c0	comp11952_c0_seq2	Y	---	---	---	---	---	---	---	---	---	---	---	---	---	---	---	---	---	---	---	---	---	---	Y	---	---	Y	600	558.41	28	1.51	1.85	N	-
comp11953_c0	comp11953_c0_seq1	Y	---	gi|358341500|dbj|GAA49164.1| headcase protein [Clonorchis sinensis]	gi|358341500|dbj|GAA49164.1| headcase protein [Clonorchis sinensis]	csin102608	KER20457.1	BN1106_s1404B000632.mRNA-1	---	---	---	---	---	---	---	---	---	---	---	---	K07945	---	---	---	---	---	---	Y	420	378.42	15	1.2	1.47	N	-
comp11955_c0	comp11955_c0_seq1	Y	---	---	---	---	---	---	---	---	---	---	---	---	---	---	---	---	---	---	---	---	---	---	---	---	---	N	451	409.42	20	1.48	1.81	N	-
comp11957_c0	comp11957_c0_seq1	Y	---	---	---	---	---	---	---	---	---	---	---	---	---	---	---	---	---	---	---	---	---	---	---	---	---	N	277	235.51	12	1.56	1.91	N	-
comp11962_c0	comp11962_c0_seq1	Y	---	---	---	---	---	---	---	---	---	---	---	---	---	---	---	---	---	---	---	---	---	---	---	---	---	N	357	315.44	28	2.7	3.31	N	-
comp11968_c0	comp11968_c0_seq1	Y	comp80258_c0_seq1	gi|358255635|dbj|GAA57323.1| high affinity cGMP-specific 3' 5'-cyclic phosphodiesterase 9 [Clonorchis sinensis]	gi|358255635|dbj|GAA57323.1| high affinity cGMP-specific 3' 5'-cyclic phosphodiesterase 9 [Clonorchis sinensis]	csin112530	KER29935.1	BN1106_s560B000222.mRNA-1	---	---	---	---	---	---	---	IPR002073: 3'5'-cyclic nucleotide phosphodiesterase, catalytic domain; IPR023088: 3'5'-cyclic nucleotide phosphodiesterase; IPR023174: 3'5'-cyclic nucleotide phosphodiesterase, conserved site;	GO:0004114): 3',5'-cyclic-nucleotide phosphodiesterase activity; GO:0008081): phosphoric diester hydrolase activity;	GO:0007165): signal transduction;	---	3.1.4.35	K13761	ko00230	---	---	---	---	---	Y	1615	1573.41	76	1.44	1.77	N	-
comp11971_c1	comp11971_c1_seq1	Y	---	---	---	csin106832	KER20146.1	BN1106_s1784B000454.mRNA-1	---	---	---	---	---	---	---	---	---	---	---	---	---	---	---	---	---	---	---	Y	508	466.42	18	1.16	1.43	N	-
comp11973_c0	comp11973_c0_seq1	Y	comp88580_c0_seq1	gi|358333142|dbj|GAA51705.1| polyhomeotic-proximal chromatin protein [Clonorchis sinensis]	gi|358333142|dbj|GAA51705.1| polyhomeotic-proximal chromatin protein [Clonorchis sinensis]	csin106669	KER29786.1	BN1106_s455B000328.mRNA-1	---	---	---	---	---	---	---	---	---	---	---	3.2.1.96	K01227	ko00511	---	---	---	---	---	Y	1073	1031.41	61	1.77	2.17	N	-
comp11985_c0	comp11985_c0_seq1	Y	---	gi|358334292|dbj|GAA52719.1| hypothetical protein CLF_108671 [Clonorchis sinensis]	gi|358334292|dbj|GAA52719.1| hypothetical protein CLF_108671 [Clonorchis sinensis]	csin108671	---	BN1106_s4588B000072.mRNA-1	---	---	---	---	---	---	---	---	---	---	---	---	---	---	---	---	---	---	---	Y	465	423.42	106	7.57	9.28	N	-
comp11987_c0	comp11987_c0_seq1	Y	---	---	---	---	---	---	---	---	---	---	---	---	---	---	---	---	---	---	---	---	---	---	---	---	---	N	334	292.45	16	1.67	2.04	N	-
comp11988_c0	comp11988_c0_seq1	Y	---	gi|358341940|dbj|GAA49512.1| hypothetical protein CLF_103171 [Clonorchis sinensis]	gi|358341940|dbj|GAA49512.1| hypothetical protein CLF_103171 [Clonorchis sinensis]	csin103171	KER30629.1	---	---	---	---	---	---	---	---	---	---	---	---	---	---	---	---	---	---	---	---	Y	336	294.45	14	1.45	1.77	N	-
comp11989_c0	comp11989_c0_seq1	Y	---	---	---	---	---	---	---	---	---	---	---	---	---	---	---	---	---	---	---	---	---	---	---	---	---	N	871	829.41	52	1.88	2.3	N	-
comp11990_c0	comp11990_c0_seq1	Y	---	---	---	---	---	---	---	---	---	---	---	---	---	---	---	---	---	---	---	---	---	---	---	---	---	N	304	262.47	84	9.77	11.98	N	-
comp11994_c0	comp11994_c0_seq1	Y	comp68868_c0_seq1	gi|76155428|gb|AAX26717.2| SJCHGC05694 protein [Schistosoma japonicum]	gi|76155428|gb|AAX26717.2| SJCHGC05694 protein [Schistosoma japonicum]	csin104755	KER30505.1	BN1106_s6949B000018.mRNA-1	---	---	---	---	---	---	---	---	---	---	---	3.6.4.13	K14807	---	---	---	---	---	---	Y	742	700.41	34	1.46	1.79	N	-
comp11995_c0	comp11995_c0_seq1	Y	---	---	---	---	---	---	---	---	---	---	---	---	---	---	---	---	---	---	---	---	---	---	---	---	---	N	271	229.52	14	1.87	2.29	N	-
comp11996_c0	comp11996_c0_seq1	Y	---	---	---	---	---	---	---	---	---	---	---	---	---	---	---	---	---	---	---	---	---	---	Y	---	---	Y	337	295.45	21	2.16	2.65	N	-
comp11998_c0	comp11998_c0_seq1	Y	---	---	---	---	---	---	---	---	---	---	---	---	---	---	---	---	---	---	---	---	---	---	Y	---	---	Y	1045	1003.41	41	1.22	1.5	N	-
comp12007_c0	comp12007_c0_seq1	Y	comp84648_c1_seq1	gi|358339534|dbj|GAA47580.1| glutamate receptor AMPA [Clonorchis sinensis]	gi|358339534|dbj|GAA47580.1| glutamate receptor AMPA [Clonorchis sinensis]	csin100539	KER24684.1	BN1106_s893B000194.mRNA-1	---	---	---	---	---	---	---	IPR013083: Zinc finger, RING/FYVE/PHD-type;	---	---	---	---	---	---	---	---	---	---	---	Y	300	258.47	19	2.24	2.75	N	-
comp12012_c0	comp12012_c0_seq1	Y	comp82092_c1_seq1	gi|358335453|dbj|GAA54006.1| fascin [Clonorchis sinensis]	gi|358335453|dbj|GAA54006.1| fascin [Clonorchis sinensis]	csin111868	KER21277.1	BN1106_s4357B000132.mRNA-1	---	---	---	---	---	---	---	IPR008999: Actin cross-linking; IPR022768: Fascin domain;	GO:0030674): protein binding, bridging; GO:0051015): actin filament binding;	---	---	---	K17455	---	---	---	---	---	---	Y	415	373.42	33	2.68	3.28	N	-
comp12013_c0	comp12013_c0_seq1	Y	---	---	---	---	---	---	---	---	---	---	---	---	---	---	---	---	---	---	---	---	---	---	---	---	---	N	660	618.41	22	1.07	1.31	N	-
comp12015_c0	comp12015_c0_seq1	Y	comp90789_c0_seq14	gi|76154817|gb|AAX26230.2| SJCHGC02649 protein [Schistosoma japonicum]	gi|76154817|gb|AAX26230.2| SJCHGC02649 protein [Schistosoma japonicum]	csin109243	KER21947.1	BN1106_s4885B000076.mRNA-1	---	---	---	---	---	---	---	---	---	---	---	---	K02685	ko00230 ko00240 ko03030	M00261	---	---	---	---	Y	1604	1562.41	57	1.09	1.33	N	Y
comp12023_c0	comp12023_c0_seq1	Y	---	gi|358334422|dbj|GAA52863.1| hypothetical protein CLF_108978 [Clonorchis sinensis]	gi|358334422|dbj|GAA52863.1| hypothetical protein CLF_108978 [Clonorchis sinensis]	csin108978	KER20970.1	BN1106_s3809B000082.mRNA-1	---	---	---	---	---	---	---	---	---	---	---	---	---	---	---	---	---	Y	Y	Y	321	279.45	10	1.09	1.34	N	-
comp12025_c0	comp12025_c0_seq1	Y	---	---	---	---	---	---	---	---	---	---	---	---	---	---	---	---	---	---	---	---	---	---	---	---	---	N	305	263.47	16	1.85	2.27	N	-
comp12026_c0	comp12026_c0_seq1	Y	---	---	---	---	---	---	---	---	---	---	---	---	---	---	---	---	---	---	---	---	---	---	---	---	---	N	355	313.44	34	3.3	4.04	N	-
comp12027_c0	comp12027_c0_seq1	N	---	gi|684380486|ref|XP_009166646.1| hypothetical protein T265_03811 [Opisthorchis viverrini]	gi|684380486|ref|XP_009166646.1| hypothetical protein T265_03811 [Opisthorchis viverrini]	csin100698	KER29612.1	BN1106_s1352B000134.mRNA-1	Pk48635_txpt1	---	---	---	---	---	---	IPR005334: Tctex-1;	---	---	---	---	K02961	ko03010	M00178 M00179	---	---	---	---	Y	491.1	449.52	40	2.69	3.29	N	Y
comp12027_c0	comp12027_c0_seq2	Y	comp73159_c0_seq1	gi|684380486|ref|XP_009166646.1| hypothetical protein T265_03811 [Opisthorchis viverrini]	gi|684380486|ref|XP_009166646.1| hypothetical protein T265_03811 [Opisthorchis viverrini]	csin100698	KER29612.1	BN1106_s1352B000134.mRNA-1	Pk32324_txpt1	---	---	---	---	---	---	IPR005334: Tctex-1;	---	---	---	---	K02961	ko03010	M00178 M00179	---	---	---	---	Y	491.1	449.52	40	2.69	3.29	N	Y
comp12031_c0	comp12031_c0_seq1	Y	---	gi|684375010|ref|XP_009164929.1| hypothetical protein T265_12991, partial [Opisthorchis viverrini]	gi|684375010|ref|XP_009164929.1| hypothetical protein T265_12991, partial [Opisthorchis viverrini]	csin108448	KER31314.1	BN1106_s103B000719.mRNA-1	---	---	55770906 pre-mRNA-splicing factor SYF1	56.25	Smed|mk4.011985.00	55.81	N	---	---	---	---	---	K12867	ko03040	M00355	---	---	---	---	Y	531	489.42	147	9.06	11.11	N	-
comp12031_c1	comp12031_c1_seq1	Y	---	gi|684375010|ref|XP_009164929.1| hypothetical protein T265_12991, partial [Opisthorchis viverrini]	gi|684375010|ref|XP_009164929.1| hypothetical protein T265_12991, partial [Opisthorchis viverrini]	---	KER31314.1	BN1106_s103B000719.mRNA-1	---	---	55770906 pre-mRNA-splicing factor SYF1	54.84	Smed|mk4.011985.00	57.84	N	---	---	---	---	---	K12867	ko03040	M00355	---	---	---	---	Y	440	398.42	95	7.21	8.85	N	-
comp12032_c0	comp12032_c0_seq1	Y	---	---	---	---	---	---	---	---	---	---	---	---	---	---	---	---	---	---	---	---	---	---	---	---	---	N	643	601.41	25	1.25	1.53	N	-
comp12038_c0	comp12038_c0_seq1	Y	comp77154_c0_seq1	gi|358333150|dbj|GAA51711.1| nuclear hormone receptor family member nhr-48 [Clonorchis sinensis]	gi|358333150|dbj|GAA51711.1| nuclear hormone receptor family member nhr-48 [Clonorchis sinensis]	csin106676	KER22168.1	---	---	---	---	---	---	---	---	---	---	---	---	---	---	---	---	---	---	---	---	Y	447	405.42	23	1.72	2.1	N	-
comp12044_c0	comp12044_c0_seq1	Y	comp81751_c0_seq1	---	---	---	---	---	---	---	---	---	---	---	---	---	---	---	---	---	---	---	---	---	---	---	---	N	235	193.64	14	2.23	2.73	N	-
comp12047_c0	comp12047_c0_seq1	Y	---	---	---	---	---	---	---	---	---	---	---	---	---	---	---	---	---	---	---	---	---	---	---	---	---	N	219	177.74	7.99	1.39	1.7	N	-
comp12048_c0	comp12048_c0_seq1	Y	---	gi|684393988|ref|XP_009170765.1| hypothetical protein T265_07072 [Opisthorchis viverrini]	gi|684393988|ref|XP_009170765.1| hypothetical protein T265_07072 [Opisthorchis viverrini]	csin109263	KER25505.1	BN1106_s53B000504.mRNA-1	---	---	46592956 ATP-binding cassette sub-family G member 1 isoform 3	50	---	---	N	IPR004881: Ribosome biogenesis GTPase RsgA, putative; IPR020064: ABC transporter, G1-like;	GO:0003924): GTPase activity; GO:0005524): ATP binding; GO:0005525): GTP binding;	---	GO:0016021): integral to membrane;	---	K13719	ko04141	---	---	---	---	---	Y	286	244.49	18	2.25	2.76	N	-
comp12057_c0	comp12057_c0_seq1	Y	comp89908_c0_seq1	gi|684398250|ref|XP_009172113.1| hypothetical protein T265_08136 [Opisthorchis viverrini]	gi|684398250|ref|XP_009172113.1| hypothetical protein T265_08136 [Opisthorchis viverrini]	csin109831	KER24150.1	BN1106_s682B000286.mRNA-1	---	---	---	---	---	---	---	IPR000299: FERM domain; IPR018979: FERM, N-terminal;	---	---	GO:0005856): cytoskeleton;	2.4.1.109	K00728	ko00514	---	---	---	---	---	Y	376	334.43	29	2.63	3.23	N	-
comp12061_c0	comp12061_c0_seq1	Y	---	gi|684390268|ref|XP_009169625.1| hypothetical protein T265_13960, partial [Opisthorchis viverrini]	gi|684390268|ref|XP_009169625.1| hypothetical protein T265_13960, partial [Opisthorchis viverrini]	csin110522	KER26644.1	BN1106_s2721B000155.mRNA-1	---	---	---	---	---	---	---	---	---	---	---	3.4.22.49	K02365	ko04110 ko04111 ko04113 ko04114	---	---	---	---	---	Y	1184	1142.41	69	1.81	2.21	N	-
comp12064_c0	comp12064_c0_seq1	Y	---	---	---	---	---	---	---	---	---	---	---	---	---	---	---	---	---	---	---	---	---	---	---	---	---	N	360	318.44	28	2.67	3.28	N	-
comp12070_c0	comp12070_c0_seq1	Y	comp80362_c0_seq2	gi|684395071|ref|XP_009171095.1| hypothetical protein T265_14260, partial [Opisthorchis viverrini]	gi|684395071|ref|XP_009171095.1| hypothetical protein T265_14260, partial [Opisthorchis viverrini]	csin106070	KER25152.1	BN1106_s582B000105.mRNA-1	---	---	---	---	---	---	---	IPR011527: ABC transporter, transmembrane domain, type 1;	GO:0005524): ATP binding; GO:0042626): ATPase activity, coupled to transmembrane movement of substances;	GO:0006810): transport; GO:0055085): transmembrane transport;	GO:0016021): integral to membrane;	3.6.3.49	K05031	ko02010 ko04971 ko04972 ko04976 ko05110	---	---	Y	---	---	Y	632	590.41	41.52	2.11	2.59	N	-
comp12071_c0	comp12071_c0_seq1	Y	comp82822_c0_seq1	gi|684414060|ref|XP_009177594.1| hypothetical protein T265_15910, partial [Opisthorchis viverrini]	gi|684414060|ref|XP_009177594.1| hypothetical protein T265_15910, partial [Opisthorchis viverrini]	csin104102	KER18659.1	---	Pk47711_txpt1	---	---	---	---	---	---	IPR019266: Ribosomal protein S27, mitochondrial;	---	---	---	---	K17406	---	---	---	---	---	---	Y	426	384.42	177	13.94	17.09	N	-
comp12075_c0	comp12075_c0_seq1	Y	comp63970_c0_seq1	gi|358336118|dbj|GAA54672.1| histone acetyltransferase p300 [Clonorchis sinensis]	gi|358336118|dbj|GAA54672.1| histone acetyltransferase p300 [Clonorchis sinensis]	csin104748	KER18908.1	---	---	---	---	---	---	---	---	IPR000197: Zinc finger, TAZ-type;	GO:0003712): transcription cofactor activity; GO:0004402): histone acetyltransferase activity; GO:0008270): zinc ion binding;	GO:0006355): regulation of transcription, DNA-dependent;	GO:0005634): nucleus;	---	K10088	ko04141	M00403	---	---	---	---	Y	396	354.43	18	1.54	1.89	N	-
comp12078_c0	comp12078_c0_seq1	Y	comp85102_c0_seq1	gi|684411878|ref|XP_009176536.1| hypothetical protein T265_11583 [Opisthorchis viverrini]	gi|684411878|ref|XP_009176536.1| hypothetical protein T265_11583 [Opisthorchis viverrini]	csin102475	KER19714.1	---	Pk10098_txpt3	---	---	---	---	---	---	---	---	---	---	---	K14970	ko05202	---	---	---	---	---	Y	435	393.42	23	1.77	2.17	N	-
comp12080_c0	comp12080_c0_seq1	Y	---	---	---	---	---	---	---	---	---	---	---	---	---	---	---	---	---	---	---	---	---	---	---	---	---	N	248	206.59	14	2.08	2.55	N	-
comp12081_c0	comp12081_c0_seq1	Y	comp84946_c3_seq1	gi|449681324|ref|XP_002155639.2| PREDICTED: centrosomal protein of 164 kDa-like [Hydra vulgaris]	gi|449681324|ref|XP_002155639.2| PREDICTED: centrosomal protein of 164 kDa-like [Hydra vulgaris]	csin102438	KER24583.1	BN1106_s2726B000109.mRNA-1	---	---	530397895 PREDICTED: centrosomal protein of 164 kDa isoform X1	64.52	Smed|mk4.000030.11	63.16	N	IPR001202: WW/Rsp5/WWP;	GO:0005515): protein binding;	---	---	---	K16462	---	---	---	---	---	---	Y	685	643.41	28.01	1.31	1.6	N	-
comp12086_c0	comp12086_c0_seq1	Y	---	gi|684372067|ref|XP_009163985.1| hypothetical protein T265_01655 [Opisthorchis viverrini]	gi|684372067|ref|XP_009163985.1| hypothetical protein T265_01655 [Opisthorchis viverrini]	---	KER32221.1	---	---	---	---	---	---	---	---	---	---	---	---	---	K06568	---	---	---	---	---	---	Y	498	456.42	25	1.65	2.03	N	-
comp12087_c0	comp12087_c0_seq1	Y	comp81315_c0_seq1	gi|358335262|dbj|GAA53765.1| Rab-like protein 2A [Clonorchis sinensis]	gi|358335262|dbj|GAA53765.1| Rab-like protein 2A [Clonorchis sinensis]	csin111025	KER20248.1	BN1106_s709B000624.mRNA-1	---	---	578803541 PREDICTED: rab-like protein 2A isoform X5	53.06	Smed|mk4.009827.00	70.15	N	---	---	---	---	---	K07931	---	---	---	---	---	---	Y	609	567.41	27	1.43	1.76	N	-
comp12092_c0	comp12092_c0_seq1	Y	comp87110_c1_seq1	gi|358340495|dbj|GAA34876.2| DNA polymerase alpha subunit A [Clonorchis sinensis]	gi|358340495|dbj|GAA34876.2| DNA polymerase alpha subunit A [Clonorchis sinensis]	csin101530	KER27418.1	BN1106_s672B000292.mRNA-1	---	---	---	---	---	---	---	IPR012337: Ribonuclease H-like;	GO:0003676): nucleic acid binding;	---	---	3.4.19.1	K01303	---	---	---	---	---	---	Y	373	331.43	33	3.02	3.71	N	-
comp12096_c0	comp12096_c0_seq1	Y	comp50419_c0_seq1	---	---	---	KER28064.1	BN1106_s1095B000228.mRNA-1	---	---	---	---	---	---	---	---	---	---	---	---	---	---	---	---	---	---	---	Y	414	372.42	15	1.22	1.5	N	-
comp12104_c0	comp12104_c0_seq1	Y	---	---	---	---	---	---	---	---	---	---	---	---	---	---	---	---	---	---	---	---	---	---	---	---	---	N	266	224.53	8	1.09	1.34	N	-
comp12105_c0	comp12105_c0_seq1	Y	---	---	---	csin101324	KER22484.1	BN1106_s4724B000137.mRNA-1	---	---	---	---	---	---	---	---	---	---	---	---	---	---	---	---	---	---	---	Y	213	171.79	6	1.08	1.32	N	-
comp12109_c0	comp12109_c0_seq1	Y	---	---	---	---	---	---	---	---	---	---	---	---	---	---	---	---	---	---	---	---	---	---	---	---	---	N	264	222.54	8	1.1	1.35	N	-
comp12110_c0	comp12110_c0_seq1	Y	---	---	---	---	---	---	---	---	---	---	---	---	---	---	---	---	---	---	---	---	---	---	---	---	---	N	986	944.41	44	1.39	1.71	N	-
comp12116_c0	comp12116_c0_seq1	Y	---	---	---	---	---	---	---	---	---	---	---	---	---	---	---	---	---	---	---	---	---	---	---	---	---	N	218	176.75	17	2.97	3.64	N	-
comp12118_c0	comp12118_c0_seq1	Y	---	gi|684386321|ref|XP_009168432.1| hypothetical protein T265_13718 [Opisthorchis viverrini]	gi|684386321|ref|XP_009168432.1| hypothetical protein T265_13718 [Opisthorchis viverrini]	csin100929	KER27859.1	BN1106_s1964B000119.mRNA-1	---	---	---	---	---	---	---	---	---	---	---	---	---	---	---	---	---	---	---	Y	740	698.41	24	1.03	1.26	N	-
comp12120_c0	comp12120_c0_seq1	Y	comp75362_c0_seq4	---	---	---	---	---	---	---	---	---	---	---	---	---	---	---	---	---	---	---	---	---	---	---	---	N	524	482.42	17	1.06	1.3	N	-
comp12124_c0	comp12124_c0_seq1	Y	---	---	---	---	KER22046.1	---	---	---	---	---	---	---	---	---	---	---	---	---	---	---	---	---	---	---	---	Y	304	262.47	17	1.98	2.42	N	-
comp12126_c0	comp12126_c0_seq1	Y	---	---	---	---	---	---	---	---	---	---	---	---	---	---	---	---	---	---	---	---	---	---	---	---	---	N	401.54	359.97	41	3.45	4.23	N	-
comp12126_c0	comp12126_c0_seq2	N	---	---	---	---	---	---	---	---	---	---	---	---	---	---	---	---	---	---	---	---	---	---	---	---	---	N	401.54	359.97	41	3.45	4.23	N	-
comp12129_c0	comp12129_c0_seq1	Y	---	---	---	---	---	---	---	---	---	---	---	---	---	---	---	---	---	---	---	---	---	---	---	---	---	N	232	190.66	13	2.1	2.57	N	-
comp12131_c0	comp12131_c0_seq1	Y	---	---	---	---	---	---	---	---	---	---	---	---	---	---	---	---	---	---	---	---	---	---	---	---	---	N	244	202.6	8.14	1.23	1.51	N	-
comp12134_c0	comp12134_c0_seq1	Y	---	---	---	---	---	---	---	---	---	---	---	---	---	---	---	---	---	---	---	---	---	---	---	---	---	N	423	381.42	38	3.02	3.7	N	-
comp12139_c0	comp12139_c0_seq1	Y	---	gi|684368410|ref|XP_009162818.1| hypothetical protein T265_00705 [Opisthorchis viverrini]	gi|684368410|ref|XP_009162818.1| hypothetical protein T265_00705 [Opisthorchis viverrini]	csin102507	KER33385.1	---	---	---	---	---	---	---	---	IPR002126: Cadherin; IPR015919: Cadherin-like;	GO:0005509): calcium ion binding;	GO:0007156): homophilic cell adhesion;	GO:0016020): membrane;	---	K09355	ko05202	---	---	---	---	---	Y	382	340.43	13	1.16	1.42	N	-
comp12140_c0	comp12140_c0_seq1	Y	---	---	---	---	---	---	---	---	---	---	---	---	---	---	---	---	---	---	---	---	---	---	Y	---	---	Y	376	334.43	21	1.91	2.34	N	-
comp12144_c0	comp12144_c0_seq1	Y	comp71258_c0_seq1	gi|684375166|ref|XP_009164980.1| hypothetical protein T265_02467 [Opisthorchis viverrini]	gi|684375166|ref|XP_009164980.1| hypothetical protein T265_02467 [Opisthorchis viverrini]	csin111197	KER31284.1	BN1106_s1793B000158.mRNA-1	---	---	530378764 no description	55.08	Smed|mk4.004686.02	50	N	---	---	---	---	---	K06672	ko04111	---	---	---	---	---	Y	462	420.42	22	1.58	1.94	N	-
comp12148_c0	comp12148_c0_seq1	Y	comp66613_c0_seq1	gi|685961636|gb|KGB37207.1| E3 ubiquitin-protein ligase UBR4 [Schistosoma haematobium]	gi|685961636|gb|KGB37207.1| E3 ubiquitin-protein ligase UBR4 [Schistosoma haematobium]	csin112458	KER22293.1	BN1106_s1043B000210.mRNA-1	---	---	---	---	---	---	---	---	---	---	---	6.3.2.19	K10691	ko05203	---	---	---	---	---	Y	316	274.46	16	1.78	2.18	N	-
comp12153_c0	comp12153_c0_seq1	Y	---	---	---	---	---	---	---	---	---	---	---	---	---	---	---	---	---	---	---	---	---	---	---	---	---	N	265	223.53	8.11	1.11	1.36	N	-
comp12161_c0	comp12161_c0_seq1	Y	comp85066_c0_seq1	gi|358340037|dbj|GAA47982.1| synaptotagmin-like protein 4 [Clonorchis sinensis]	gi|358340037|dbj|GAA47982.1| synaptotagmin-like protein 4 [Clonorchis sinensis]	csin101045	KER22391.1	BN1106_s403B000429.mRNA-1	---	---	---	---	---	---	---	IPR011011: Zinc finger, FYVE/PHD-type; IPR013083: Zinc finger, RING/FYVE/PHD-type;	---	---	---	---	---	---	---	---	---	---	---	Y	929	887.41	53	1.79	2.19	N	-
comp12163_c0	comp12163_c0_seq1	Y	---	---	---	---	---	---	---	---	---	---	---	---	---	---	---	---	---	---	---	---	---	---	---	---	---	N	408	366.43	25	2.07	2.53	N	-
comp12167_c0	comp12167_c0_seq1	Y	---	---	---	---	---	---	---	---	---	---	---	---	---	---	---	---	---	---	---	---	---	---	---	---	---	N	240	198.62	9	1.39	1.71	N	-
comp12169_c0	comp12169_c0_seq1	Y	comp66159_c0_seq1	gi|684370616|ref|XP_009163511.1| hypothetical protein T265_01262 [Opisthorchis viverrini]	gi|684370616|ref|XP_009163511.1| hypothetical protein T265_01262 [Opisthorchis viverrini]	csin104971	KER32783.1	BN1106_s818B000217.mRNA-1	---	---	---	---	---	---	---	---	---	---	---	---	K08031	ko04950	---	---	---	---	---	Y	665	623.41	28	1.35	1.66	N	-
comp12170_c0	comp12170_c0_seq1	Y	---	gi|684406504|ref|XP_009174802.1| hypothetical protein T265_15089, partial [Opisthorchis viverrini]	gi|684406504|ref|XP_009174802.1| hypothetical protein T265_15089, partial [Opisthorchis viverrini]	---	KER21455.1	---	---	---	---	---	---	---	---	---	---	---	---	---	---	---	---	---	---	---	---	Y	393	351.43	23	1.98	2.43	N	-
comp12173_c0	comp12173_c0_seq1	Y	---	---	---	---	---	---	---	---	---	---	---	---	---	---	---	---	---	---	---	---	---	---	---	---	---	N	300	258.47	18	2.13	2.61	N	-
comp12183_c0	comp12183_c0_seq1	Y	---	---	---	---	---	---	---	---	---	---	---	---	---	---	---	---	---	---	---	---	---	---	---	---	---	N	330	288.45	10	1.06	1.29	N	-
comp12184_c0	comp12184_c0_seq1	Y	---	---	---	---	---	---	---	---	---	---	---	---	---	---	---	---	---	---	---	---	---	---	---	---	---	N	458	416.42	41	2.98	3.65	N	-
comp12185_c1	comp12185_c1_seq1	Y	---	---	---	---	---	---	---	---	---	---	---	---	---	---	---	---	---	---	---	---	---	---	Y	---	---	Y	701	659.41	36	1.64	2.01	N	-
comp12186_c0	comp12186_c0_seq1	Y	---	gi|684382470|ref|XP_009167246.1| hypothetical protein T265_04283 [Opisthorchis viverrini]	gi|684382470|ref|XP_009167246.1| hypothetical protein T265_04283 [Opisthorchis viverrini]	csin100421	KER28987.1	---	---	---	---	---	---	---	---	---	---	---	---	---	K09008	---	---	---	Y	---	---	Y	618	576.41	20.99	1.1	1.34	N	-
comp12191_c0	comp12191_c0_seq1	Y	---	gi|684366482|ref|XP_009162220.1| hypothetical protein T265_00248 [Opisthorchis viverrini]	gi|684366482|ref|XP_009162220.1| hypothetical protein T265_00248 [Opisthorchis viverrini]	---	KER34071.1	BN1106_s1349B000185.mRNA-1	---	---	---	---	---	---	---	IPR000504: RNA recognition motif domain; IPR012677: Nucleotide-binding, alpha-beta plait;	GO:0000166): nucleotide binding; GO:0003676): nucleic acid binding;	---	---	---	K13191	---	---	---	---	---	---	Y	631	589.41	33	1.68	2.06	N	-
comp12198_c0	comp12198_c0_seq1	Y	---	gi|325459338|gb|ADZ13686.1| unispanin-1 [Clonorchis sinensis]	gi|325459338|gb|ADZ13686.1| unispanin-1 [Clonorchis sinensis]	csin109614	KER30049.1	BN1106_s1063B000114.mRNA-2	---	---	---	---	---	---	---	---	---	---	---	3.2.1.51	K01206	ko00511	---	---	Y	---	---	Y	466	424.42	18	1.28	1.57	N	-
comp12200_c0	comp12200_c0_seq1	Y	---	---	---	---	---	---	---	---	---	---	---	---	---	---	---	---	---	---	---	---	---	---	Y	---	---	Y	404	362.43	21	1.76	2.15	N	-
comp12201_c0	comp12201_c0_seq1	Y	---	gi|358332983|dbj|GAA51564.1| Bardet-Biedl syndrome 5 protein homolog [Clonorchis sinensis]	gi|358332983|dbj|GAA51564.1| Bardet-Biedl syndrome 5 protein homolog [Clonorchis sinensis]	csin106385	KER31234.1	---	---	---	---	---	---	---	---	IPR006606: Bardet-Biedl syndrome 5 protein;	---	---	---	---	K16748	---	---	---	---	---	---	Y	344	302.44	14	1.41	1.73	N	-
comp12210_c0	comp12210_c0_seq1	Y	---	---	---	---	---	---	---	---	---	---	---	---	---	---	---	---	---	---	---	---	---	---	---	---	---	N	484	442.42	15	1.02	1.26	N	-
comp12211_c0	comp12211_c0_seq1	Y	---	---	---	---	---	---	---	---	---	---	---	---	---	---	---	---	---	---	---	---	---	---	---	---	---	N	370	328.43	41	3.79	4.65	N	-
comp12223_c0	comp12223_c0_seq1	Y	---	---	---	---	---	---	---	---	---	---	---	---	---	---	---	---	---	---	---	---	---	---	---	---	---	N	437	395.42	22	1.68	2.06	N	-
comp12226_c0	comp12226_c0_seq1	Y	comp81043_c3_seq1	gi|684413396|ref|XP_009177262.1| hypothetical protein T265_12065 [Opisthorchis viverrini]	gi|684413396|ref|XP_009177262.1| hypothetical protein T265_12065 [Opisthorchis viverrini]	csin106089	KER18990.1	BN1106_s102B000382.mRNA-1	---	---	151301127 dynein heavy chain 7, axonemal	70.09	Smed|mk4.007246.01	84.19	N	---	---	---	---	---	K12392	ko04142	---	---	---	---	---	Y	871	829.41	37	1.34	1.64	N	-
comp12231_c0	comp12231_c0_seq1	Y	---	gi|358337561|dbj|GAA55911.1| collagen alpha-1(VII) chain, partial [Clonorchis sinensis]	gi|358337561|dbj|GAA55911.1| collagen alpha-1(VII) chain, partial [Clonorchis sinensis]	csin109355	KER24461.1	BN1106_s393B000268.mRNA-1	---	---	---	---	---	---	---	---	---	---	---	---	K12623	ko03018 ko03040	M00354 M00396 M00397	---	---	---	---	Y	482	440.42	15	1.03	1.26	N	-
comp12233_c0	comp12233_c0_seq1	Y	---	gi|358332359|dbj|GAA51035.1| transcription initiation factor TFIID subunit 1 [Clonorchis sinensis]	gi|358332359|dbj|GAA51035.1| transcription initiation factor TFIID subunit 1 [Clonorchis sinensis]	csin105478	KER20482.1	BN1106_s1622B000115.mRNA-1	---	---	578838458 PREDICTED: transcription initiation factor TFIID subunit 1 isoform X5	58.51	Smed|mk4.017323.01	50.54	N	IPR022591: Transcription initiation factor TFIID subunit 1, domain of unknown function;	---	---	---	---	K03125	ko03022	---	---	---	---	---	Y	566	524.42	23	1.32	1.62	N	-
comp12235_c0	comp12235_c0_seq1	Y	---	---	---	---	---	---	---	---	---	---	---	---	---	---	---	---	---	---	---	---	---	---	Y	---	---	Y	281	239.5	16	2.04	2.51	N	-
comp12237_c0	comp12237_c0_seq1	Y	---	---	---	---	---	---	---	---	---	---	---	---	---	---	---	---	---	---	---	---	---	---	---	---	---	N	486	444.42	27	1.83	2.25	N	-
comp12238_c0	comp12238_c0_seq1	Y	---	gi|350645361|emb|CCD59984.1| retinal rod rhodopsin-sensitive cgmp 3',5'-cyclic phosphodiesterase, putative [Schistosoma mansoni]	gi|350645361|emb|CCD59984.1| retinal rod rhodopsin-sensitive cgmp 3',5'-cyclic phosphodiesterase, putative [Schistosoma mansoni]	---	---	BN1106_s576B000401.mRNA-1	---	---	4505671 retinal rod rhodopsin-sensitive cGMP 3',5'-cyclic phosphodiesterase subunit delta isoform 1	65.75	---	---	N	IPR008015: GMP phosphodiesterase, delta subunit; IPR014756: Immunoglobulin E-set;	---	---	---	---	K13758	ko00230	---	---	---	---	---	Y	275	233.51	14	1.84	2.25	N	-
comp12240_c0	comp12240_c0_seq1	Y	---	gi|685964205|gb|KGB39241.1| hypothetical protein MS3_07657, partial [Schistosoma haematobium]	gi|685964205|gb|KGB39241.1| hypothetical protein MS3_07657, partial [Schistosoma haematobium]	csin104762	---	---	---	---	---	---	---	---	---	IPR001763: Rhodanese-like;	---	---	---	---	K14824	---	---	---	---	---	---	Y	439	397.42	64	4.87	5.97	N	-
comp12241_c0	comp12241_c0_seq1	Y	---	gi|358335321|dbj|GAA34731.2| transformation/transcription domain-associated protein, partial [Clonorchis sinensis]	gi|358335321|dbj|GAA34731.2| transformation/transcription domain-associated protein, partial [Clonorchis sinensis]	csin111335	KER19354.1	BN1106_s1829B000336.mRNA-1	---	---	---	---	---	---	---	IPR003151: PIK-related kinase, FAT;	GO:0005515): protein binding;	---	---	---	K13126	ko03013 ko03015 ko03018	---	---	---	---	---	Y	632	590.41	44	2.24	2.75	N	-
comp12242_c0	comp12242_c0_seq1	Y	---	gi|684413026|ref|XP_009177077.1| hypothetical protein T265_15629, partial [Opisthorchis viverrini]	gi|684413026|ref|XP_009177077.1| hypothetical protein T265_15629, partial [Opisthorchis viverrini]	csin108904	KER19173.1	BN1106_s3872B000124.mRNA-1	---	---	110349767 voltage-dependent L-type calcium channel subunit alpha-1S	52.8	---	---	N	IPR014873: Voltage-dependent calcium channel, alpha-1 subunit, IQ domain;	---	---	---	---	K05292	ko00563	---	---	---	---	---	Y	946	904.41	35	1.16	1.42	N	-
comp12243_c0	comp12243_c0_seq1	N	---	---	---	---	---	---	---	---	---	---	---	---	---	---	---	---	---	---	---	---	---	---	---	---	---	N	276.46	234.98	40.97	5.34	6.54	N	-
comp12243_c0	comp12243_c0_seq2	Y	---	---	---	---	---	---	---	---	---	---	---	---	---	---	---	---	---	---	---	---	---	---	Y	---	---	Y	276.46	234.98	40.97	5.34	6.54	N	-
comp12243_c1	comp12243_c1_seq1	Y	---	---	---	---	---	---	---	---	---	---	---	---	---	---	---	---	---	---	---	---	---	---	---	---	---	N	284	242.5	24	3.03	3.71	N	-
comp12246_c0	comp12246_c0_seq1	Y	---	---	---	---	---	---	---	---	---	---	---	---	---	---	---	---	---	---	---	---	---	---	---	---	---	N	721	679.41	29	1.28	1.57	N	-
comp12252_c0	comp12252_c0_seq1	Y	---	---	---	---	---	---	---	---	---	---	---	---	---	---	---	---	---	---	---	---	---	---	---	---	---	N	246	204.59	7	1.05	1.29	N	-
comp12256_c0	comp12256_c0_seq1	Y	---	---	---	---	---	---	---	---	---	---	---	---	---	---	---	---	---	---	---	---	---	---	Y	---	---	Y	536	494.42	25	1.52	1.87	N	-
comp12259_c0	comp12259_c0_seq1	Y	---	---	---	csin103948	KER32786.1	---	---	---	---	---	---	---	---	---	---	---	---	---	---	---	---	---	---	---	---	Y	213	171.79	7	1.26	1.54	N	-
comp12262_c0	comp12262_c0_seq1	Y	comp82957_c0_seq1	---	---	---	---	---	---	---	---	---	---	---	---	---	---	---	---	---	---	---	---	---	---	---	---	N	416	374.42	15	1.21	1.49	N	-
comp12263_c0	comp12263_c0_seq1	Y	---	gi|684388329|ref|XP_009169038.1| hypothetical protein T265_13833, partial [Opisthorchis viverrini]	gi|684388329|ref|XP_009169038.1| hypothetical protein T265_13833, partial [Opisthorchis viverrini]	csin110729	KER27216.1	BN1106_s1715B000393.mRNA-1	---	---	---	---	---	---	---	---	---	---	---	2.7.7.7	K02325	ko00230 ko00240 ko03030 ko03410 ko03420 ko05166	M00263	---	---	---	---	Y	367	325.43	31	2.89	3.55	N	-
comp12265_c0	comp12265_c0_seq1	Y	---	---	---	---	---	---	Pk47344_txpt2	---	---	---	---	---	---	---	---	---	---	---	---	---	---	---	---	---	---	Y	302	260.47	8.84	1.04	1.27	N	-
comp12267_c0	comp12267_c0_seq1	Y	---	---	---	---	---	---	---	---	---	---	---	---	---	---	---	---	---	---	---	---	---	---	Y	---	---	Y	239	197.62	7	1.09	1.34	N	-
comp12269_c0	comp12269_c0_seq1	Y	---	---	---	---	---	---	---	---	---	---	---	---	---	---	---	---	---	---	---	---	---	---	---	---	---	N	1279	1237.41	84	2.03	2.49	N	-
comp12277_c0	comp12277_c0_seq1	Y	---	---	---	---	---	---	---	---	---	---	---	---	---	---	---	---	---	---	---	---	---	---	---	---	---	N	235	193.64	14.93	2.37	2.91	N	-
comp12281_c0	comp12281_c0_seq1	Y	---	---	---	---	---	---	---	---	---	---	---	---	---	---	---	---	---	---	---	---	---	---	---	---	---	N	395	353.43	15	1.29	1.58	N	-
comp12282_c0	comp12282_c0_seq1	Y	comp80628_c1_seq1	gi|358333764|dbj|GAA52232.1| hypothetical protein CLF_107651 [Clonorchis sinensis]	gi|358333764|dbj|GAA52232.1| hypothetical protein CLF_107651 [Clonorchis sinensis]	csin107651	KER32045.1	BN1106_s757B000443.mRNA-1	---	---	---	---	---	---	---	---	---	---	---	---	---	---	---	---	---	---	---	Y	261	219.55	18	2.51	3.08	N	-
comp12283_c0	comp12283_c0_seq1	Y	---	gi|684379105|ref|XP_009166219.1| hypothetical protein T265_13254, partial [Opisthorchis viverrini]	gi|684379105|ref|XP_009166219.1| hypothetical protein T265_13254, partial [Opisthorchis viverrini]	---	KER30075.1	BN1106_s1046B000152.mRNA-1	---	---	27597061 E3 ubiquitin-protein ligase UBR2 isoform 1	69.44	Smed|mk4.002785.00	62.16	N	IPR003126: Zinc finger, N-recognin;	GO:0004842): ubiquitin-protein ligase activity; GO:0008270): zinc ion binding;	---	---	6.3.2.19	K10626	---	---	---	---	---	---	Y	203	161.88	12	2.3	2.82	N	-
comp12284_c0	comp12284_c0_seq1	Y	comp73217_c0_seq1	gi|358340857|dbj|GAA48663.1| dedicator of cytokinesis protein 6 [Clonorchis sinensis]	gi|358340857|dbj|GAA48663.1| dedicator of cytokinesis protein 6 [Clonorchis sinensis]	csin101886	KER30840.1	BN1106_s1213B000101.mRNA-1	---	---	---	---	---	---	---	---	---	---	---	---	---	---	---	---	---	---	---	Y	521	479.42	22	1.38	1.7	N	-
comp12292_c0	comp12292_c0_seq1	Y	comp70450_c0_seq1	gi|358253774|dbj|GAA53766.1| RING finger protein 11 [Clonorchis sinensis]	gi|358253774|dbj|GAA53766.1| RING finger protein 11 [Clonorchis sinensis]	csin111041	KER19449.1	BN1106_s193B000327.mRNA-1	---	---	---	---	---	---	---	---	---	---	---	---	K14564	ko03008	---	---	---	---	---	Y	292	250.48	26	3.17	3.89	N	-
comp12300_c0	comp12300_c0_seq1	Y	comp84084_c0_seq1	gi|358253702|dbj|GAA53631.1| protein cramped-like [Clonorchis sinensis]	gi|358253702|dbj|GAA53631.1| protein cramped-like [Clonorchis sinensis]	csin110652	KER33572.1	BN1106_s4816B000048.mRNA-1	---	---	---	---	---	---	---	IPR001005: SANT domain, DNA binding;	GO:0003677): DNA binding;	---	---	6.3.2.19	K10587	ko04120 ko05203	---	---	---	---	---	Y	736	694.41	30	1.3	1.59	N	-
comp12304_c0	comp12304_c0_seq1	Y	---	---	---	---	---	---	---	---	---	---	---	---	---	---	---	---	---	---	---	---	---	---	---	---	---	N	211	169.81	19	3.46	4.24	N	-
comp12305_c0	comp12305_c0_seq1	Y	---	---	---	---	---	---	---	---	---	---	---	---	---	---	---	---	---	---	---	---	---	---	---	---	---	N	409	367.43	17	1.4	1.72	N	-
comp12308_c2	comp12308_c2_seq1	Y	comp57350_c0_seq1	gi|358333314|dbj|GAA51845.1| myosin-XV [Clonorchis sinensis]	gi|358333314|dbj|GAA51845.1| myosin-XV [Clonorchis sinensis]	csin106893	KER22660.1	BN1106_s120B000361.mRNA-1	---	---	---	---	---	---	---	IPR001609: Myosin head, motor domain;	GO:0003774): motor activity; GO:0005524): ATP binding;	---	GO:0016459): myosin complex;	3.6.4.12	K10901	ko03440 ko03460	M00295 M00414	---	---	---	---	Y	349	307.44	11	1.09	1.33	N	-
comp12310_c0	comp12310_c0_seq1	Y	comp79553_c0_seq1	gi|358254736|dbj|GAA56241.1| ankyrin repeat domain-containing protein 50 [Clonorchis sinensis]	gi|358254736|dbj|GAA56241.1| ankyrin repeat domain-containing protein 50 [Clonorchis sinensis]	csin110355	KER26773.1	BN1106_s456B000242.mRNA-1	---	---	---	---	---	---	---	IPR002110: Ankyrin repeat; IPR020683: Ankyrin repeat-containing domain;	GO:0005515): protein binding;	---	---	3.6.3.14	K02130	ko00190	M00158	---	---	---	---	Y	583	541.41	19	1.06	1.3	N	-
comp12312_c0	comp12312_c0_seq1	Y	---	---	---	---	---	---	---	---	---	---	---	---	---	---	---	---	---	---	---	---	---	---	Y	---	---	Y	460	418.42	97	7.01	8.59	N	-
comp12313_c0	comp12313_c0_seq1	Y	---	gi|360042758|emb|CCD78168.1| hypothetical protein Smp_132250 [Schistosoma mansoni]	gi|360042758|emb|CCD78168.1| hypothetical protein Smp_132250 [Schistosoma mansoni]	csin101521	KER33521.1	BN1106_s38B000515.mRNA-1	---	---	---	---	---	---	---	---	---	---	---	---	K10305	---	---	---	---	---	---	Y	543	501.42	39	2.34	2.87	N	-
comp12314_c0	comp12314_c0_seq1	Y	---	gi|449670533|ref|XP_004207286.1| PREDICTED: uncharacterized protein LOC101240557 [Hydra vulgaris]	gi|449670533|ref|XP_004207286.1| PREDICTED: uncharacterized protein LOC101240557 [Hydra vulgaris]	csin107017	KER27422.1	BN1106_s4462B000078.mRNA-1	---	---	---	---	---	---	---	---	---	---	---	3.4.21.108	K08669	ko05012	---	---	---	---	---	Y	526	484.42	19	1.18	1.45	N	-
comp12315_c0	comp12315_c0_seq1	Y	comp86746_c0_seq1	gi|684366396|ref|XP_009162192.1| hypothetical protein T265_00220 [Opisthorchis viverrini]	gi|684366396|ref|XP_009162192.1| hypothetical protein T265_00220 [Opisthorchis viverrini]	---	KER34033.1	BN1106_s6784B000070.mRNA-1 BN1106_s3015B000094.mRNA-1	---	---	---	---	---	---	---	---	---	---	---	---	---	---	---	---	---	---	---	Y	339	297.44	28	2.86	3.51	N	-
comp12317_c0	comp12317_c0_seq1	Y	---	---	---	---	---	---	---	---	---	---	---	---	---	---	---	---	---	---	---	---	---	---	---	---	---	N	233	191.65	12	1.93	2.36	N	-
comp12318_c0	comp12318_c0_seq1	Y	comp90375_c0_seq1	---	---	---	---	---	---	---	---	---	---	---	---	---	---	---	---	---	---	---	---	---	---	---	---	N	334	292.45	20	2.08	2.55	N	-
comp12323_c0	comp12323_c0_seq1	Y	---	---	---	---	---	---	---	---	---	---	---	---	---	---	---	---	---	---	---	---	---	---	---	Y	Y	Y	416	374.42	54	4.37	5.36	N	-
comp12328_c0	comp12328_c0_seq1	Y	---	---	---	---	---	---	---	---	---	---	---	---	---	---	---	---	---	---	---	---	---	---	---	---	---	N	352	310.44	12	1.18	1.44	N	-
comp12330_c0	comp12330_c0_seq1	Y	---	---	---	---	---	---	---	---	---	---	---	---	---	---	---	---	---	---	---	---	---	---	---	---	---	N	253	211.57	10	1.45	1.78	N	-
comp12332_c0	comp12332_c0_seq1	Y	---	---	---	---	---	---	---	---	---	---	---	---	---	---	---	---	---	---	---	---	---	---	---	---	---	N	270	228.52	11	1.47	1.81	N	-
comp12334_c0	comp12334_c0_seq1	Y	---	---	---	---	---	---	---	---	---	---	---	---	---	---	---	---	---	---	---	---	---	---	---	---	---	N	401	359.43	20	1.69	2.07	N	-
comp12335_c0	comp12335_c0_seq1	Y	---	---	---	---	---	---	---	---	---	---	---	---	---	---	---	---	---	---	---	---	---	---	---	---	---	N	550	508.42	23	1.36	1.67	N	-
comp12340_c0	comp12340_c0_seq1	Y	---	---	---	---	---	---	---	---	---	---	---	---	---	---	---	---	---	---	---	---	---	---	---	---	---	N	387	345.43	15	1.32	1.62	N	-
comp12342_c0	comp12342_c0_seq1	Y	---	---	---	---	---	---	---	---	---	---	---	---	---	---	---	---	---	---	---	---	---	---	---	---	---	N	247	205.59	61.19	9.14	11.21	N	-
comp12343_c0	comp12343_c0_seq1	Y	comp72996_c0_seq1	---	---	---	---	BN1106_s3459B000040.mRNA-1	---	---	---	---	---	---	---	---	---	---	---	---	---	---	---	---	---	---	---	Y	339	297.44	13	1.33	1.63	N	-
comp12344_c0	comp12344_c0_seq1	Y	---	gi|684375151|ref|XP_009164975.1| hypothetical protein T265_02462 [Opisthorchis viverrini]	gi|684375151|ref|XP_009164975.1| hypothetical protein T265_02462 [Opisthorchis viverrini]	csin105604	KER31279.1	BN1106_s593B000217.mRNA-1	---	---	---	---	---	---	---	IPR001752: Kinesin, motor domain;	GO:0003777): microtubule motor activity; GO:0005524): ATP binding;	GO:0007018): microtubule-based movement;	---	---	K10406	---	---	---	---	---	---	Y	577	535.42	47	2.64	3.24	N	-
comp12347_c0	comp12347_c0_seq1	Y	---	gi|358342206|dbj|GAA49724.1| protein FAM179B [Clonorchis sinensis]	gi|358342206|dbj|GAA49724.1| protein FAM179B [Clonorchis sinensis]	csin103483	---	---	---	---	---	---	---	---	---	---	---	---	---	---	K17493	---	---	---	---	---	---	Y	965	923.41	36	1.17	1.43	N	-
comp12348_c0	comp12348_c0_seq1	Y	---	gi|358333092|dbj|GAA51671.1| solute carrier family 43 member 3 [Clonorchis sinensis]	gi|358333092|dbj|GAA51671.1| solute carrier family 43 member 3 [Clonorchis sinensis]	csin106585	KER18474.1	BN1106_s11344B000016.mRNA-1	---	---	---	---	---	---	---	---	---	---	---	---	K16489	---	---	---	Y	---	---	Y	387	345.43	13	1.14	1.4	N	-
comp12350_c0	comp12350_c0_seq2	Y	---	gi|56759368|gb|AAW27824.1| SJCHGC07290 protein [Schistosoma japonicum]	gi|56759368|gb|AAW27824.1| SJCHGC07290 protein [Schistosoma japonicum]	csin102425	KER29640.1	---	---	---	---	---	---	---	---	---	---	---	---	---	---	---	---	---	---	Y	Y	Y	479	437.42	22	1.52	1.86	N	-
comp12366_c0	comp12366_c0_seq1	Y	comp59187_c0_seq1	gi|684372107|ref|XP_009163998.1| hypothetical protein T265_01668 [Opisthorchis viverrini]	gi|684372107|ref|XP_009163998.1| hypothetical protein T265_01668 [Opisthorchis viverrini]	csin107903	KER32236.1	BN1106_s305B000346.mRNA-1	---	---	---	---	---	---	---	IPR006153: Cation/H+ exchanger; IPR018422: Cation/H+ exchanger, CPA1 family;	GO:0015299): solute:hydrogen antiporter activity;	GO:0006812): cation transport; GO:0055085): transmembrane transport;	GO:0016021): integral to membrane;	---	K12880	ko03013 ko03040	M00406	---	Y	---	---	Y	828	786.41	66	2.52	3.09	N	-
comp12367_c0	comp12367_c0_seq1	Y	---	gi|358339921|dbj|GAA47887.1| baculoviral IAP repeat-containing protein 6 [Clonorchis sinensis]	gi|358339921|dbj|GAA47887.1| baculoviral IAP repeat-containing protein 6 [Clonorchis sinensis]	csin100929	KER27859.1	BN1106_s1964B000119.mRNA-1	---	---	---	---	---	---	---	---	---	---	---	6.3.2.19	K10586	ko04120	---	---	---	Y	Y	Y	662	620.41	21	1.02	1.25	N	-
comp12369_c0	comp12369_c0_seq1	Y	---	---	---	---	---	---	---	---	---	---	---	---	---	---	---	---	---	---	---	---	---	---	Y	---	---	Y	448	406.42	19	1.41	1.73	N	-
comp12370_c0	comp12370_c0_seq1	Y	---	---	---	---	---	---	---	---	---	---	---	---	---	---	---	---	---	---	---	---	---	---	---	---	---	N	373	331.43	12	1.1	1.35	N	-
comp12372_c0	comp12372_c0_seq1	Y	---	---	---	---	---	---	---	---	---	---	---	---	---	---	---	---	---	---	---	---	---	---	---	---	---	N	574	532.42	172	9.73	11.93	N	-
comp12383_c0	comp12383_c0_seq1	Y	---	---	---	---	---	---	---	---	---	---	---	---	---	---	---	---	---	---	---	---	---	---	Y	---	---	Y	361	319.44	13	1.24	1.52	N	-
comp12388_c0	comp12388_c0_seq1	Y	---	---	---	---	---	---	---	---	---	---	---	---	---	---	---	---	---	---	---	---	---	---	---	---	---	N	673	631.41	49	2.33	2.86	N	-
comp12389_c0	comp12389_c0_seq1	Y	---	---	---	csin103505	KER24167.1	BN1106_s7223B000032.mRNA-1	---	---	---	---	---	---	---	---	---	---	---	---	---	---	---	---	---	---	---	Y	724	682.41	64.99	2.86	3.51	N	-
comp12390_c0	comp12390_c0_seq1	Y	---	---	---	---	---	---	---	---	---	---	---	---	---	---	---	---	---	---	---	---	---	---	---	---	---	N	230	188.67	13	2.12	2.6	N	-
comp12391_c0	comp12391_c0_seq1	Y	---	---	---	---	---	---	---	---	---	---	---	---	---	---	---	---	---	---	---	---	---	---	---	---	---	N	250	208.58	12	1.77	2.17	N	-
comp12394_c0	comp12394_c0_seq1	Y	comp86211_c0_seq1	---	---	---	---	---	---	---	---	---	---	---	---	---	---	---	---	---	---	---	---	---	---	---	---	N	305	263.47	13	1.51	1.85	N	-
comp12395_c0	comp12395_c0_seq1	Y	---	---	---	---	---	---	---	---	---	---	---	---	---	---	---	---	---	---	---	---	---	---	---	---	---	N	361	319.44	11	1.05	1.28	N	-
comp12397_c0	comp12397_c0_seq1	Y	comp84512_c1_seq1	gi|358340283|dbj|GAA48211.1| inositol 1 4 5-triphosphate receptor type 1 [Clonorchis sinensis]	gi|358340283|dbj|GAA48211.1| inositol 1 4 5-triphosphate receptor type 1 [Clonorchis sinensis]	csin101320	KER22996.1	BN1106_s4393B000046.mRNA-1	---	---	---	---	---	---	---	IPR003608: MIR; IPR015925: Ryanodine receptor-related;	---	---	GO:0016020): membrane;	---	K04958	ko04020 ko04070 ko04114 ko04270 ko04540 ko04713 ko04720 ko04723 ko04724 ko04725 ko04726 ko04728 ko04730 ko04745 ko04912 ko04915 ko04918 ko04970 ko04971 ko04972 ko05010 ko05016 ko05205	---	---	---	---	---	Y	391	349.43	24	2.08	2.55	N	-
comp12399_c0	comp12399_c0_seq1	Y	comp81128_c3_seq1	gi|684401809|ref|XP_009173269.1| LOW QUALITY PROTEIN: hypothetical protein T265_14734 [Opisthorchis viverrini]	gi|684401809|ref|XP_009173269.1| LOW QUALITY PROTEIN: hypothetical protein T265_14734 [Opisthorchis viverrini]	csin107951	KER22991.1	BN1106_s1062B000111.mRNA-1	---	---	---	---	---	---	---	---	---	---	---	---	---	---	---	---	---	---	---	Y	441	399.42	30.78	2.33	2.86	N	-
comp12401_c0	comp12401_c0_seq1	Y	---	---	---	---	---	---	---	---	---	---	---	---	---	---	---	---	---	---	---	---	---	---	---	---	---	N	222	180.72	7	1.19	1.47	N	-
comp12403_c0	comp12403_c0_seq1	Y	---	---	---	---	---	---	---	---	---	---	---	---	---	---	---	---	---	---	---	---	---	---	---	---	---	N	330	288.45	13	1.37	1.68	N	-
comp12404_c0	comp12404_c0_seq1	Y	---	gi|350645002|emb|CCD60285.1| hypothetical protein Smp_076540 [Schistosoma mansoni]	gi|350645002|emb|CCD60285.1| hypothetical protein Smp_076540 [Schistosoma mansoni]	csin110111	KER21403.1	BN1106_s1734B000125.mRNA-1	---	---	---	---	---	---	---	---	---	---	---	---	K11493	---	---	---	---	---	---	Y	1136	1094.41	42	1.15	1.41	N	-
comp12405_c0	comp12405_c0_seq1	Y	comp79316_c0_seq1	gi|684372456|ref|XP_009164111.1| hypothetical protein T265_01757 [Opisthorchis viverrini]	gi|684372456|ref|XP_009164111.1| hypothetical protein T265_01757 [Opisthorchis viverrini]	csin107105	KER32137.1	BN1106_s655B000347.mRNA-1	---	---	---	---	---	---	---	IPR007651: Lipin, N-terminal;	---	---	---	---	K02604	ko04110 ko04111 ko04113	M00284	---	---	---	---	Y	339	297.44	14	1.43	1.76	N	Y
comp12409_c0	comp12409_c0_seq1	Y	---	gi|349974333|dbj|GAA41274.1| amiloride-sensitive sodium channel-related, partial [Clonorchis sinensis]	gi|349974333|dbj|GAA41274.1| amiloride-sensitive sodium channel-related, partial [Clonorchis sinensis]	csin109147	KER31477.1	BN1106_s315B000262.mRNA-1	---	---	---	---	---	---	---	IPR001873: Na+ channel, amiloride-sensitive;	GO:0005272): sodium channel activity;	GO:0006814): sodium ion transport;	GO:0016020): membrane;	---	K14210	ko04974	---	---	---	---	---	Y	885	843.41	65	2.31	2.83	N	-
comp12411_c0	comp12411_c0_seq1	Y	---	---	---	---	---	---	---	---	---	---	---	---	---	---	---	---	---	---	---	---	---	---	---	---	---	N	252	210.57	12	1.75	2.15	N	-
comp12411_c1	comp12411_c1_seq1	Y	---	---	---	---	---	---	---	---	---	---	---	---	---	---	---	---	---	---	---	---	---	---	---	---	---	N	412	370.43	16	1.31	1.6	N	-
comp12418_c0	comp12418_c0_seq1	Y	---	---	---	---	---	---	---	---	---	---	---	---	---	---	---	---	---	---	---	---	---	---	Y	---	---	Y	325	283.45	22	2.36	2.9	N	-
comp12420_c0	comp12420_c0_seq1	Y	---	---	---	---	---	---	---	---	---	---	---	---	---	---	---	---	---	---	---	---	---	---	---	---	---	N	470	428.42	34	2.4	2.94	N	-
comp12424_c0	comp12424_c0_seq1	Y	---	---	---	---	---	---	---	---	---	---	---	---	---	---	---	---	---	---	---	---	---	---	Y	---	---	Y	1430	1388.41	68	1.46	1.79	N	-
comp12427_c0	comp12427_c0_seq1	Y	comp90468_c0_seq2	gi|674264429|emb|CDJ00289.1| mutS protein 5 [Echinococcus multilocularis]	gi|674264429|emb|CDJ00289.1| mutS protein 5 [Echinococcus multilocularis]	csin111817	KER24620.1	BN1106_s2526B000205.mRNA-1	---	---	---	---	---	---	---	IPR007696: DNA mismatch repair protein MutS, core;	GO:0005524): ATP binding; GO:0030983): mismatched DNA binding;	GO:0006298): mismatch repair;	---	---	K08741	---	---	---	---	---	---	Y	839	797.41	33	1.24	1.52	N	-
comp12432_c0	comp12432_c0_seq1	Y	---	---	---	---	---	---	---	---	---	---	---	---	---	---	---	---	---	---	---	---	---	---	---	---	---	N	1079	1037.41	36	1.04	1.27	N	-
comp12433_c0	comp12433_c0_seq1	Y	comp86485_c1_seq2	gi|685967737|gb|KGB41592.1| hypothetical protein MS3_10126 [Schistosoma haematobium]	gi|685967737|gb|KGB41592.1| hypothetical protein MS3_10126 [Schistosoma haematobium]	---	---	BN1106_s4988B000060.mRNA-1	---	---	---	---	---	---	---	---	---	---	---	2.7.11.24	K04371	ko04010 ko04012 ko04013 ko04014 ko04015 ko04062 ko04066 ko04114 ko04150 ko04151 ko04270 ko04320 ko04350 ko04360 ko04370 ko04380 ko04510 ko04520 ko04540 ko04620 ko04621 ko04650 ko04660 ko04662 ko04664 ko04666 ko04668 ko04713 ko04720 ko04722 ko04723 ko04724 ko04725 ko04726 ko04730 ko04810 ko04910 ko04912 ko04914 ko04915 ko04916 ko04917 ko04930 ko04960 ko05010 ko05020 ko05034 ko05131 ko05132 ko05133…	---	---	---	---	---	Y	493	451.42	19	1.27	1.56	N	-
comp12435_c0	comp12435_c0_seq1	Y	---	gi|684394721|ref|XP_009170991.1| hypothetical protein T265_07253 [Opisthorchis viverrini]	gi|684394721|ref|XP_009170991.1| hypothetical protein T265_07253 [Opisthorchis viverrini]	csin100319	KER25266.1	---	---	---	---	---	---	---	---	---	---	---	---	---	---	---	---	---	---	---	---	Y	226	184.69	8	1.34	1.64	N	-
comp12436_c0	comp12436_c0_seq1	Y	comp64727_c0_seq1	---	---	---	---	---	---	---	---	---	---	---	---	---	---	---	---	---	---	---	---	---	---	---	---	N	430	388.42	19	1.48	1.82	N	-
comp12442_c0	comp12442_c0_seq1	Y	comp85457_c0_seq4	gi|358334531|dbj|GAA32516.2| hypothetical protein CLF_109308 [Clonorchis sinensis]	gi|358334531|dbj|GAA32516.2| hypothetical protein CLF_109308 [Clonorchis sinensis]	csin109308	KER22588.1	---	---	---	---	---	---	---	---	---	---	---	---	---	K11969	---	---	---	---	---	---	Y	996	954.41	59	1.85	2.27	N	-
comp12446_c0	comp12446_c0_seq1	Y	---	gi|358337184|dbj|GAA55591.1| epidermal growth factor receptor [Clonorchis sinensis]	gi|358337184|dbj|GAA55591.1| epidermal growth factor receptor [Clonorchis sinensis]	csin108393	KER32012.1	BN1106_s86B000854.mRNA-1	---	---	---	---	---	---	---	IPR000494: EGF receptor, L domain;	---	---	GO:0016020): membrane;	---	K10882	ko03440 ko03460	---	---	---	---	---	Y	493	451.42	21	1.4	1.72	N	-
comp12448_c0	comp12448_c0_seq1	Y	comp86045_c4_seq1	gi|358336109|dbj|GAA54665.1| hypothetical protein CLF_104633 [Clonorchis sinensis]	gi|358336109|dbj|GAA54665.1| hypothetical protein CLF_104633 [Clonorchis sinensis]	csin104633	KER28112.1	BN1106_s3056B000102.mRNA-1	---	---	---	---	---	---	---	---	---	---	---	---	---	---	---	---	---	---	---	Y	1106	1064.41	49	1.38	1.69	N	Y
comp12453_c0	comp12453_c0_seq1	Y	comp88425_c4_seq2	gi|358255246|dbj|GAA56965.1| DNA polymerase gamma 1, partial [Clonorchis sinensis]	gi|358255246|dbj|GAA56965.1| DNA polymerase gamma 1, partial [Clonorchis sinensis]	csin111905	KER31053.1	BN1106_s746B000285.mRNA-1	---	---	---	---	---	---	---	---	---	---	---	2.7.7.7	K02332	---	M00294	---	---	---	---	Y	406	364.43	26	2.16	2.65	N	-
comp12456_c0	comp12456_c0_seq1	Y	---	---	---	---	---	---	---	---	---	---	---	---	---	---	---	---	---	---	---	---	---	---	Y	---	---	Y	295	253.48	10	1.21	1.48	N	-
comp12457_c0	comp12457_c0_seq1	Y	---	---	---	---	---	---	---	---	---	---	---	---	---	---	---	---	---	---	---	---	---	---	---	---	---	N	249	207.58	7	1.04	1.27	N	-
comp12459_c0	comp12459_c0_seq1	Y	---	gi|358333767|dbj|GAA52234.1| uveal autoantigen with coiled-coil domains and ankyrin repeats protein [Clonorchis sinensis]	gi|358333767|dbj|GAA52234.1| uveal autoantigen with coiled-coil domains and ankyrin repeats protein [Clonorchis sinensis]	csin107653	KER27368.1	---	---	---	---	---	---	---	---	---	---	---	---	---	---	---	---	---	---	---	---	Y	606	564.41	30	1.6	1.96	N	-
comp12459_c1	comp12459_c1_seq1	Y	---	---	---	csin107548	KER28689.1	---	---	---	---	---	---	---	---	IPR001752: Kinesin, motor domain;	GO:0003777): microtubule motor activity; GO:0005524): ATP binding;	GO:0007018): microtubule-based movement;	---	---	K11498	---	---	---	---	---	---	Y	399	357.43	13	1.1	1.35	N	-
comp12460_c0	comp12460_c0_seq1	Y	comp63718_c0_seq1	gi|358255944|dbj|GAA57543.1| polypeptide N-acetylgalactosaminyltransferase, partial [Clonorchis sinensis]	gi|358255944|dbj|GAA57543.1| polypeptide N-acetylgalactosaminyltransferase, partial [Clonorchis sinensis]	csin112868	KER28468.1	BN1106_s2625B000068.mRNA-1	---	---	---	---	---	---	---	---	---	---	---	2.4.1.41	K00710	ko00512	M00056	---	Y	---	---	Y	421	379.42	16	1.28	1.57	N	-
comp12465_c0	comp12465_c0_seq1	Y	---	---	---	---	---	---	---	---	---	---	---	---	---	---	---	---	---	---	---	---	---	---	---	---	---	N	480	438.42	26	1.79	2.2	N	-
comp12467_c0	comp12467_c0_seq1	Y	---	---	---	---	---	---	---	---	---	---	---	---	---	---	---	---	---	---	---	---	---	---	---	---	---	N	258	216.55	13	1.84	2.26	N	-
comp12468_c0	comp12468_c0_seq1	Y	---	---	---	---	---	---	---	---	---	---	---	---	---	---	---	---	---	---	---	---	---	---	---	---	---	N	354	312.44	22	2.14	2.62	N	-
comp12470_c0	comp12470_c0_seq1	Y	comp76550_c2_seq1	gi|353233410|emb|CCD80765.1| putative trimeric G-protein alpha o subunit [Schistosoma mansoni]	gi|353233410|emb|CCD80765.1| putative trimeric G-protein alpha o subunit [Schistosoma mansoni]	csin106455	KER24652.1	BN1106_s1506B000116.mRNA-1	---	---	162461738 guanine nucleotide-binding protein G(o) subunit alpha isoform b	74.84	Smed|mk4.011317.00	87.1	N	IPR001019: Guanine nucleotide binding protein (G-protein), alpha subunit; IPR011025: G protein alpha subunit, helical insertion;	GO:0004871): signal transducer activity; GO:0019001): guanyl nucleotide binding;	GO:0007165): signal transduction; GO:0007186): G-protein coupled receptor protein signaling pathway;	---	---	K04534	ko04015 ko04713 ko04723 ko04724 ko04725 ko04726 ko04727 ko04728 ko04730 ko04915 ko04916 ko05032 ko05034 ko05142 ko05145	---	---	---	---	---	Y	676	634.41	38	1.8	2.21	N	-
comp12475_c0	comp12475_c0_seq1	Y	---	---	---	---	---	---	---	---	---	---	---	---	---	---	---	---	---	---	---	---	---	---	Y	---	---	Y	366	324.43	11.39	1.07	1.31	N	-
comp12477_c0	comp12477_c0_seq1	Y	comp80023_c0_seq1	gi|684402673|ref|XP_009173549.1| hypothetical protein T265_09254 [Opisthorchis viverrini]	gi|684402673|ref|XP_009173549.1| hypothetical protein T265_09254 [Opisthorchis viverrini]	---	KER22699.1	BN1106_s125B000267.mRNA-1	---	---	---	---	---	---	---	IPR015925: Ryanodine receptor-related;	---	---	---	---	K04962	ko04020 ko04260 ko04713 ko04911 ko04972 ko05410 ko05412 ko05414	---	---	---	---	---	Y	758	716.41	36	1.51	1.85	N	-
comp12484_c0	comp12484_c0_seq1	Y	---	---	---	---	---	---	---	---	---	---	---	---	---	---	---	---	---	---	---	---	---	---	---	---	---	N	299	257.48	10	1.19	1.45	N	-
comp12500_c0	comp12500_c0_seq1	Y	---	---	---	---	---	---	---	---	---	---	---	---	---	---	---	---	---	---	---	---	---	---	Y	---	---	Y	205	163.86	15	2.83	3.48	N	-
comp12506_c0	comp12506_c0_seq2	Y	---	---	---	---	---	---	---	---	---	---	---	---	---	---	---	---	---	---	---	---	---	---	---	---	---	N	536	494.42	17	1.04	1.27	N	-
comp12511_c0	comp12511_c0_seq1	Y	comp88766_c0_seq1	gi|358333290|dbj|GAA31321.2| peptidyl-prolyl cis-trans isomerase h ppih [Clonorchis sinensis]	gi|358333290|dbj|GAA31321.2| peptidyl-prolyl cis-trans isomerase h ppih [Clonorchis sinensis]	csin106847	KER27335.1	BN1106_s4929B000140.mRNA-1	---	---	---	---	---	---	---	---	---	---	---	---	K06497	ko04142 ko05205	---	---	---	---	---	Y	772	730.41	28	1.15	1.41	N	-
comp12514_c0	comp12514_c0_seq1	Y	---	---	---	---	---	---	---	---	---	---	---	---	---	---	---	---	---	---	---	---	---	---	---	---	---	N	211	169.81	10	1.82	2.23	N	-
comp12520_c0	comp12520_c0_seq1	Y	comp88503_c2_seq1	gi|684366822|ref|XP_009162330.1| hypothetical protein T265_00321 [Opisthorchis viverrini]	gi|684366822|ref|XP_009162330.1| hypothetical protein T265_00321 [Opisthorchis viverrini]	csin107074	KER33878.1	BN1106_s4181B000099.mRNA-1	---	---	---	---	---	---	---	---	---	---	---	---	K02264	ko00190 ko04260 ko04932 ko05010 ko05012 ko05016	M00154	---	---	---	---	Y	437	395.42	37	2.83	3.47	N	-
comp12521_c0	comp12521_c0_seq1	Y	comp56620_c0_seq1	gi|76156281|gb|AAX27498.2| SJCHGC08640 protein [Schistosoma japonicum]	gi|76156281|gb|AAX27498.2| SJCHGC08640 protein [Schistosoma japonicum]	csin108889	KER25659.1	BN1106_s7275B000009.mRNA-1	---	---	---	---	---	---	---	IPR014044: CAP domain;	---	---	---	---	K02514	ko00534	---	---	---	---	---	Y	407	365.43	18	1.49	1.83	N	-
comp12524_c0	comp12524_c0_seq1	Y	---	---	---	---	---	---	---	---	---	---	---	---	---	---	---	---	---	---	---	---	---	---	---	---	---	N	202	160.89	10	1.93	2.36	N	-
comp12524_c1	comp12524_c1_seq1	Y	---	---	---	---	---	---	---	---	---	---	---	---	---	---	---	---	---	---	---	---	---	---	---	---	---	N	860	818.41	33	1.21	1.48	N	-
comp12526_c0	comp12526_c0_seq1	Y	---	---	---	---	---	---	---	---	---	---	---	---	---	---	---	---	---	---	---	---	---	---	---	---	---	N	236	194.64	9	1.42	1.75	N	-
comp12529_c0	comp12529_c0_seq1	Y	---	---	---	---	---	---	---	---	---	---	---	---	---	---	---	---	---	---	---	---	---	---	---	---	---	N	548	506.42	39	2.32	2.85	N	-
comp12530_c0	comp12530_c0_seq2	Y	---	---	---	---	---	---	---	---	---	---	---	---	---	---	---	---	---	---	---	---	---	---	---	---	---	N	251	209.58	28	4.1	5.03	N	-
comp12534_c0	comp12534_c0_seq1	Y	---	---	---	---	---	---	---	---	---	---	---	---	---	---	---	---	---	---	---	---	---	---	---	---	---	N	445	403.42	15	1.12	1.38	N	-
comp12542_c0	comp12542_c0_seq1	Y	---	gi|358332801|dbj|GAA51412.1| receptor-type tyrosine-protein phosphatase kappa, partial [Clonorchis sinensis]	gi|358332801|dbj|GAA51412.1| receptor-type tyrosine-protein phosphatase kappa, partial [Clonorchis sinensis]	csin106073	KER25521.1	BN1106_s339B000430.mRNA-1	---	---	---	---	---	---	---	---	---	---	---	---	K14312	ko03013	M00427	---	---	---	---	Y	339	297.44	14	1.43	1.76	N	-
comp12545_c0	comp12545_c0_seq1	Y	---	gi|18369833|gb|AAL67949.1| receptor tyrosine kinase [Schistosoma mansoni]	gi|18369833|gb|AAL67949.1| receptor tyrosine kinase [Schistosoma mansoni]	csin106641	---	BN1106_s2647B000170.mRNA-1	---	---	---	---	---	---	---	---	---	---	---	3.6.3.14	K02138	ko00190 ko05010 ko05012 ko05016	M00158	---	---	---	---	Y	634	592.41	23	1.17	1.43	N	-
comp12547_c0	comp12547_c0_seq1	Y	---	gi|358340638|dbj|GAA48487.1| centrosomal protein of 76 kDa [Clonorchis sinensis]	gi|358340638|dbj|GAA48487.1| centrosomal protein of 76 kDa [Clonorchis sinensis]	csin101671	KER24230.1	---	---	---	---	---	---	---	---	---	---	---	---	---	K16457	---	---	---	---	---	---	Y	1191	1149.41	47	1.22	1.5	N	-
comp12550_c0	comp12550_c0_seq1	Y	---	gi|684410492|ref|XP_009176090.1| hypothetical protein T265_11224 [Opisthorchis viverrini]	gi|684410492|ref|XP_009176090.1| hypothetical protein T265_11224 [Opisthorchis viverrini]	csin104797	KER20160.1	---	---	---	---	---	---	---	---	IPR011990: Tetratricopeptide-like helical;	GO:0005488): binding;	---	---	---	K02606	ko04110 ko04111 ko04113	M00284	---	---	---	---	Y	602	560.41	36	1.93	2.37	N	-
comp12552_c0	comp12552_c0_seq1	Y	comp71873_c1_seq1	gi|684396316|ref|XP_009171484.1| hypothetical protein T265_07647 [Opisthorchis viverrini]	gi|684396316|ref|XP_009171484.1| hypothetical protein T265_07647 [Opisthorchis viverrini]	csin110842	KER24761.1	BN1106_s236B000245.mRNA-1	---	---	---	---	---	---	---	IPR015943: WD40/YVTN repeat-like-containing domain;	GO:0005515): protein binding;	---	---	---	K06820	ko04360	---	---	---	---	---	Y	449	407.42	18	1.34	1.64	N	-
comp12552_c1	comp12552_c1_seq1	Y	comp71873_c0_seq1	gi|358338092|dbj|GAA56415.1| plexin A [Clonorchis sinensis]	gi|358338092|dbj|GAA56415.1| plexin A [Clonorchis sinensis]	csin110842	KER24761.1	BN1106_s236B000245.mRNA-1	---	---	---	---	---	---	---	IPR015943: WD40/YVTN repeat-like-containing domain;	GO:0005515): protein binding;	---	---	---	K06820	ko04360	---	---	---	---	---	Y	583	541.41	31	1.72	2.11	N	-
comp12553_c0	comp12553_c0_seq1	Y	comp86099_c0_seq2	gi|360043046|emb|CCD78458.1| hypothetical protein Smp_127480 [Schistosoma mansoni]	gi|360043046|emb|CCD78458.1| hypothetical protein Smp_127480 [Schistosoma mansoni]	csin109837	KER24596.1	BN1106_s508B000670.mRNA-1	---	---	---	---	---	---	---	---	---	---	---	---	K15369	---	---	---	---	---	---	Y	305	263.47	23	2.66	3.27	N	-
comp12554_c0	comp12554_c0_seq1	Y	comp75457_c0_seq1	gi|358334996|dbj|GAA53428.1| histone-lysine N-methyltransferase MLL3, partial [Clonorchis sinensis]	gi|358334996|dbj|GAA53428.1| histone-lysine N-methyltransferase MLL3, partial [Clonorchis sinensis]	csin110200	KER33402.1	BN1106_s51B000258.mRNA-1	Pk33275_txpt1	---	---	---	---	---	---	IPR001965: Zinc finger, PHD-type; IPR011011: Zinc finger, FYVE/PHD-type; IPR013083: Zinc finger, RING/FYVE/PHD-type; IPR019786: Zinc finger, PHD-type, conserved site; IPR019787: Zinc finger, PHD-finger;	GO:0005515): protein binding; GO:0008270): zinc ion binding;	---	---	---	K10882	ko03440 ko03460	---	---	---	---	---	Y	1015	973.41	52	1.6	1.96	N	-
comp12555_c0	comp12555_c0_seq2	Y	---	---	---	---	---	---	---	---	---	---	---	---	---	---	---	---	---	---	---	---	---	---	---	---	---	N	259	217.55	9	1.27	1.56	N	-
comp12559_c0	comp12559_c0_seq1	Y	---	---	---	---	---	---	---	---	---	---	---	---	---	---	---	---	---	---	---	---	---	---	---	---	---	N	335	293.45	10	1.04	1.27	N	-
comp12561_c0	comp12561_c0_seq1	Y	comp77847_c0_seq1	gi|313227660|emb|CBY22807.1| unnamed protein product [Oikopleura dioica]	gi|313227660|emb|CBY22807.1| unnamed protein product [Oikopleura dioica]	csin101008	KER30824.1	BN1106_s4156B000075.mRNA-1	---	---	---	---	---	---	---	---	---	---	---	6.3.2.19	K10691	ko05203	---	---	---	---	---	Y	410	368.43	35	2.88	3.53	N	-
comp12563_c0	comp12563_c0_seq1	Y	---	---	---	---	---	---	---	---	---	---	---	---	---	---	---	---	---	---	---	---	---	---	Y	---	---	Y	402	360.43	17	1.43	1.75	N	-
comp12566_c0	comp12566_c0_seq1	Y	---	---	---	---	---	---	---	---	---	---	---	---	---	---	---	---	---	---	---	---	---	---	---	---	---	N	338	296.44	14	1.44	1.76	N	-
comp12567_c0	comp12567_c0_seq1	Y	---	---	---	---	---	---	---	---	---	---	---	---	---	---	---	---	---	---	---	---	---	---	---	---	---	N	238	196.63	7	1.1	1.34	N	-
comp12568_c0	comp12568_c0_seq1	Y	---	---	---	---	---	---	---	---	---	---	---	---	---	---	---	---	---	---	---	---	---	---	---	---	---	N	423	381.42	15	1.19	1.46	N	-
comp12569_c0	comp12569_c0_seq1	Y	comp32627_c0_seq1	---	---	---	---	---	---	---	---	---	---	---	---	---	---	---	---	---	---	---	---	---	---	---	---	N	312	270.46	9	1.01	1.24	N	-
comp12570_c0	comp12570_c0_seq1	Y	comp85483_c0_seq1	gi|685958992|gb|KGB34857.1| hypothetical protein MS3_03081 [Schistosoma haematobium]	gi|685958992|gb|KGB34857.1| hypothetical protein MS3_03081 [Schistosoma haematobium]	csin102292	KER25769.1	BN1106_s2672B000130.mRNA-1	---	---	---	---	---	---	---	---	---	---	---	2.7.7.7	K03509	ko03460	---	---	---	---	---	Y	537	495.42	44	2.68	3.28	N	-
comp12573_c0	comp12573_c0_seq1	Y	---	---	---	---	---	---	---	---	---	---	---	---	---	---	---	---	---	---	---	---	---	---	---	---	---	N	296	254.48	10	1.2	1.47	N	-
comp12575_c0	comp12575_c0_seq1	Y	---	---	---	---	---	---	---	---	---	---	---	---	---	---	---	---	---	---	---	---	---	---	---	---	---	N	235	193.64	13	2.07	2.53	N	-
comp12580_c0	comp12580_c0_seq1	Y	---	---	---	---	---	---	---	---	---	---	---	---	---	---	---	---	---	---	---	---	---	---	---	---	---	N	510	468.42	19	1.22	1.5	N	-
comp12581_c0	comp12581_c0_seq1	Y	---	---	---	---	---	---	---	---	---	---	---	---	---	---	---	---	---	---	---	---	---	---	---	Y	Y	Y	730	688.41	47	2.05	2.51	N	-
comp12584_c0	comp12584_c0_seq1	Y	---	---	---	---	---	---	---	---	---	---	---	---	---	---	---	---	---	---	---	---	---	---	---	---	---	N	278	236.51	15	1.94	2.38	N	-
comp12585_c0	comp12585_c0_seq1	Y	---	---	---	---	---	---	---	---	---	---	---	---	---	---	---	---	---	---	---	---	---	---	---	---	---	N	445	403.42	16	1.2	1.47	N	-
comp12587_c0	comp12587_c0_seq2	Y	---	---	---	---	---	---	---	---	---	---	---	---	---	---	---	---	---	---	---	---	---	---	---	---	---	N	624	582.41	40	2.07	2.53	N	-
comp12589_c0	comp12589_c0_seq1	Y	---	---	---	---	---	---	---	---	---	---	---	---	---	---	---	---	---	---	---	---	---	---	---	---	---	N	333	291.45	13	1.36	1.67	N	-
comp12591_c0	comp12591_c0_seq1	Y	comp85300_c0_seq1	---	---	---	KER31492.1	---	---	---	---	---	---	---	---	---	---	---	---	---	---	---	---	---	---	---	---	Y	633	591.41	26	1.32	1.62	N	-
comp12592_c0	comp12592_c0_seq1	Y	---	---	---	---	---	---	---	---	---	---	---	---	---	---	---	---	---	---	---	---	---	---	---	---	---	N	262	220.54	9	1.25	1.53	N	-
comp12595_c0	comp12595_c0_seq1	Y	comp30211_c0_seq1	---	---	---	---	---	---	---	---	---	---	---	---	---	---	---	---	---	---	---	---	---	---	---	---	N	238	196.63	9	1.41	1.73	N	-
comp12599_c0	comp12599_c0_seq1	Y	---	gi|684394301|ref|XP_009170860.1| hypothetical protein T265_07152 [Opisthorchis viverrini]	gi|684394301|ref|XP_009170860.1| hypothetical protein T265_07152 [Opisthorchis viverrini]	---	KER25413.1	BN1106_s1468B000186.mRNA-1	---	---	---	---	---	---	---	---	---	---	---	---	K17087	---	---	---	---	---	---	Y	294	252.48	14	1.69	2.08	N	-
comp12600_c0	comp12600_c0_seq1	Y	---	---	---	---	---	---	---	---	---	---	---	---	---	---	---	---	---	---	---	---	---	---	---	---	---	N	539	497.42	101	6.12	7.51	N	-
comp12601_c0	comp12601_c0_seq1	Y	comp79423_c0_seq1	---	---	---	---	---	---	---	---	---	---	---	---	---	---	---	---	---	---	---	---	---	---	---	---	N	231	189.67	42	6.82	8.36	N	-
comp12606_c0	comp12606_c0_seq1	Y	---	gi|684396239|ref|XP_009171459.1| hypothetical protein T265_07627 [Opisthorchis viverrini]	gi|684396239|ref|XP_009171459.1| hypothetical protein T265_07627 [Opisthorchis viverrini]	---	KER24799.1	BN1106_s495B000234.mRNA-1	---	---	---	---	---	---	---	---	---	---	---	---	---	---	---	---	---	---	---	Y	528	486.42	32	1.98	2.43	N	-
comp12607_c0	comp12607_c0_seq1	Y	comp90610_c0_seq2	gi|684390260|ref|XP_009169623.1| LOW QUALITY PROTEIN: hypothetical protein T265_13958 [Opisthorchis viverrini]	gi|684390260|ref|XP_009169623.1| LOW QUALITY PROTEIN: hypothetical protein T265_13958 [Opisthorchis viverrini]	---	KER26638.1	BN1106_s2108B000210.mRNA-1	---	---	---	---	---	---	---	---	---	---	---	---	K17492	---	---	---	---	---	---	Y	292	250.48	12	1.46	1.79	N	-
comp12609_c0	comp12609_c0_seq1	Y	comp90345_c2_seq1	gi|684374305|ref|XP_009164699.1| hypothetical protein T265_12946, partial [Opisthorchis viverrini]	gi|684374305|ref|XP_009164699.1| hypothetical protein T265_12946, partial [Opisthorchis viverrini]	csin112780	KER31543.1	BN1106_s1814B000299.mRNA-1	---	---	---	---	---	---	---	---	---	---	---	4.6.1.2	K12319	ko00230 ko04270 ko04540 ko04713 ko04730 ko04970	---	---	---	---	---	Y	469	427.42	38.97	2.75	3.38	N	-
comp12612_c0	comp12612_c0_seq1	Y	---	---	---	---	---	---	---	---	---	---	---	---	---	---	---	---	---	---	---	---	---	---	---	---	---	N	408	366.43	16	1.32	1.62	N	-
comp12614_c0	comp12614_c0_seq1	Y	---	gi|684393871|ref|XP_009170728.1| hypothetical protein T265_07040 [Opisthorchis viverrini]	gi|684393871|ref|XP_009170728.1| hypothetical protein T265_07040 [Opisthorchis viverrini]	csin104431	KER25523.1	BN1106_s2927B000134.mRNA-1	Pk47909_txpt1	---	---	---	---	---	---	IPR001791: Laminin G domain; IPR008985: Concanavalin A-like lectin/glucanase; IPR012680: Laminin G, subdomain 2; IPR013320: Concanavalin A-like lectin/glucanase, subgroup;	---	---	---	---	K09182	---	---	---	---	---	---	Y	294	252.48	21	2.54	3.12	N	-
comp12616_c0	comp12616_c0_seq2	Y	---	gi|358341453|dbj|GAA32555.2| DNA-binding protein RFX7 [Clonorchis sinensis]	gi|358341453|dbj|GAA32555.2| DNA-binding protein RFX7 [Clonorchis sinensis]	csin102559	KER19505.1	BN1106_s989B000116.mRNA-1	---	---	---	---	---	---	---	---	---	---	---	---	K14798	---	---	---	---	---	---	Y	841	799.41	46	1.72	2.12	N	-
comp12618_c0	comp12618_c0_seq1	Y	---	---	---	---	---	---	---	---	---	---	---	---	---	---	---	---	---	---	---	---	---	---	---	---	---	N	532	490.42	22	1.35	1.66	N	-
comp12619_c0	comp12619_c0_seq1	Y	---	---	---	---	---	---	---	---	---	---	---	---	---	---	---	---	---	---	---	---	---	---	---	---	---	N	395	353.43	17	1.46	1.79	N	-
comp12623_c0	comp12623_c0_seq1	Y	---	---	---	---	---	---	---	---	---	---	---	---	---	---	---	---	---	---	---	---	---	---	---	---	---	N	425	383.42	17	1.34	1.65	N	-
comp12625_c0	comp12625_c0_seq1	Y	---	---	---	---	---	---	---	---	---	---	---	---	---	---	---	---	---	---	---	---	---	---	---	Y	Y	Y	224	182.71	9	1.52	1.86	N	-
comp12626_c0	comp12626_c0_seq1	Y	comp89695_c0_seq1	gi|684366513|ref|XP_009162230.1| hypothetical protein T265_00258 [Opisthorchis viverrini]	gi|684366513|ref|XP_009162230.1| hypothetical protein T265_00258 [Opisthorchis viverrini]	csin110731	KER34086.1	BN1106_s2081B000158.mRNA-1	---	---	---	---	---	---	---	---	---	---	---	---	---	---	---	---	---	---	---	Y	300	258.47	18	2.13	2.61	N	-
comp12628_c0	comp12628_c0_seq1	Y	---	---	---	---	---	---	---	---	---	---	---	---	---	---	---	---	---	---	---	---	---	---	Y	---	---	Y	262	220.54	12	1.67	2.05	N	-
comp12629_c0	comp12629_c0_seq1	Y	comp88471_c0_seq1	---	---	---	---	---	---	---	---	---	---	---	---	---	---	---	---	---	---	---	---	---	---	---	---	N	281	239.5	20	2.55	3.13	N	-
comp12631_c0	comp12631_c0_seq1	Y	---	---	---	---	---	---	---	---	---	---	---	---	---	---	---	---	---	---	---	---	---	---	---	---	---	N	230	188.67	8	1.31	1.6	N	-
comp12631_c1	comp12631_c1_seq1	Y	---	---	---	---	---	---	---	---	---	---	---	---	---	---	---	---	---	---	---	---	---	---	---	---	---	N	401.63	360.06	82	6.9	8.46	N	-
comp12631_c1	comp12631_c1_seq2	N	---	---	---	---	---	---	---	---	---	---	---	---	---	---	---	---	---	---	---	---	---	---	---	---	---	N	401.63	360.06	82	6.9	8.46	N	-
comp12633_c0	comp12633_c0_seq1	Y	---	---	---	---	---	---	---	---	---	---	---	---	---	---	---	---	---	---	---	---	---	---	---	---	---	N	359	317.44	109	10.43	12.79	N	-
comp12635_c0	comp12635_c0_seq1	Y	---	---	---	---	---	---	---	---	---	---	---	---	---	---	---	---	---	---	---	---	---	---	---	---	---	N	502	460.42	28	1.84	2.25	N	-
comp12638_c0	comp12638_c0_seq1	Y	comp89076_c1_seq2	gi|358339853|dbj|GAA47837.1| hypothetical protein CLF_100862 [Clonorchis sinensis]	gi|358339853|dbj|GAA47837.1| hypothetical protein CLF_100862 [Clonorchis sinensis]	csin100862	KER26193.1	---	---	---	---	---	---	---	---	---	---	---	---	---	---	---	---	---	---	---	---	Y	393	351.43	25	2.16	2.65	N	-
comp12645_c0	comp12645_c0_seq1	Y	---	---	---	---	---	---	---	---	---	---	---	---	---	---	---	---	---	---	---	---	---	---	Y	---	---	Y	792	750.41	30	1.2	1.47	N	-
comp12649_c0	comp12649_c0_seq1	Y	comp57118_c0_seq1	gi|349929955|dbj|GAA28819.1| armadillo repeat-containing protein 2 [Clonorchis sinensis]	gi|349929955|dbj|GAA28819.1| armadillo repeat-containing protein 2 [Clonorchis sinensis]	csin102592	---	BN1106_s2662B000423.mRNA-1	---	---	---	---	---	---	---	---	---	---	---	---	K16811	---	---	---	---	---	---	Y	280	238.5	12	1.54	1.89	N	-
comp12650_c0	comp12650_c0_seq1	Y	---	---	---	---	---	---	---	---	---	---	---	---	---	---	---	---	---	---	---	---	---	---	---	---	---	N	209	167.82	36	6.64	8.14	N	-
comp12651_c0	comp12651_c0_seq1	Y	---	gi|684367845|ref|XP_009162646.1| hypothetical protein T265_00578 [Opisthorchis viverrini]	gi|684367845|ref|XP_009162646.1| hypothetical protein T265_00578 [Opisthorchis viverrini]	csin106426	KER33699.1	---	---	---	---	---	---	---	---	---	---	---	---	2.4.1.223 2.4.1.224	K02370	ko00534	M00059	---	---	---	---	Y	585	543.41	19	1.05	1.29	N	-
comp12653_c0	comp12653_c0_seq1	Y	comp74206_c0_seq1	---	---	---	---	---	---	---	---	---	---	---	---	---	---	---	---	---	---	---	---	---	Y	---	---	Y	303	261.47	19	2.22	2.72	N	-
comp12655_c0	comp12655_c0_seq1	Y	comp76771_c0_seq1	gi|327277119|ref|XP_003223313.1| PREDICTED: UPF0728 protein C10orf53 homolog [Anolis carolinensis]	gi|327277119|ref|XP_003223313.1| PREDICTED: UPF0728 protein C10orf53 homolog [Anolis carolinensis]	---	---	BN1106_s18053B000006.mRNA-1	---	---	---	---	---	---	---	---	---	---	---	2.3.1.21	K08765	ko00071 ko01212 ko03320 ko04920	---	---	---	---	---	Y	425	383.42	99	7.82	9.59	N	-
comp12656_c0	comp12656_c0_seq1	Y	---	gi|684408282|ref|XP_009175372.1| hypothetical protein T265_15228, partial [Opisthorchis viverrini]	gi|684408282|ref|XP_009175372.1| hypothetical protein T265_15228, partial [Opisthorchis viverrini]	csin105188	KER20891.1	BN1106_s2230B000202.mRNA-1	---	---	---	---	---	---	---	---	---	---	---	---	---	---	---	---	---	---	---	Y	554	512.42	26	1.53	1.87	N	-
comp12663_c0	comp12663_c0_seq1	Y	---	---	---	---	---	---	---	---	---	---	---	---	---	---	---	---	---	---	---	---	---	---	---	---	---	N	277	235.51	15	1.95	2.39	N	-
comp12664_c0	comp12664_c0_seq1	Y	---	---	---	---	---	---	---	---	---	---	---	---	---	---	---	---	---	---	---	---	---	---	---	---	---	N	489	447.42	21	1.42	1.74	N	-
comp12667_c0	comp12667_c0_seq1	Y	---	---	---	---	---	---	---	---	---	---	---	---	---	---	---	---	---	---	---	---	---	---	---	---	---	N	354	312.44	13	1.26	1.55	N	-
comp12672_c0	comp12672_c0_seq1	Y	comp81008_c1_seq1	gi|358332433|dbj|GAA51094.1| protein couch potato, partial [Clonorchis sinensis]	gi|358332433|dbj|GAA51094.1| protein couch potato, partial [Clonorchis sinensis]	csin105578	KER27786.1	BN1106_s34B000224.mRNA-1	---	---	---	---	---	---	---	---	---	---	---	3.6.3.1	K01530	---	---	---	---	---	---	Y	932	890.41	46	1.55	1.9	N	-
comp12675_c0	comp12675_c0_seq1	Y	---	---	---	---	---	---	---	---	---	---	---	---	---	---	---	---	---	---	---	---	---	---	---	---	---	N	344	302.44	14	1.41	1.73	N	-
comp12676_c0	comp12676_c0_seq1	Y	---	---	---	---	---	---	---	---	---	---	---	---	---	---	---	---	---	---	---	---	---	---	---	---	---	N	330	288.45	21	2.22	2.72	N	-
comp12679_c0	comp12679_c0_seq1	Y	---	---	---	---	---	---	---	---	---	---	---	---	---	---	---	---	---	---	---	---	---	---	---	---	---	N	236	194.64	12	1.9	2.33	N	-
comp12681_c0	comp12681_c0_seq1	Y	---	---	---	---	---	---	---	---	---	---	---	---	---	---	---	---	---	---	---	---	---	---	---	---	---	N	358	316.44	54	5.19	6.36	N	-
comp12683_c0	comp12683_c0_seq1	Y	comp78368_c0_seq1	---	---	---	---	---	---	---	---	---	---	---	---	---	---	---	---	---	---	---	---	---	---	---	---	N	401	359.43	21	1.77	2.17	N	-
comp12694_c0	comp12694_c0_seq1	Y	comp83886_c0_seq1	---	---	csin105215	KER23510.1	---	---	---	---	---	---	---	---	---	---	---	---	---	---	---	---	---	---	---	---	Y	750	708.41	26	1.1	1.35	N	-
comp12695_c0	comp12695_c0_seq1	Y	---	---	---	---	---	---	---	---	---	---	---	---	---	---	---	---	---	---	---	---	---	---	---	---	---	N	380	338.43	18	1.61	1.98	N	-
comp12696_c0	comp12696_c0_seq1	Y	---	---	---	---	---	---	---	---	---	---	---	---	---	---	---	---	---	---	---	---	---	---	---	---	---	N	306	264.47	19	2.19	2.69	N	-
comp12698_c0	comp12698_c0_seq1	Y	comp80622_c1_seq3	gi|684408015|ref|XP_009175286.1| hypothetical protein T265_10602 [Opisthorchis viverrini]	gi|684408015|ref|XP_009175286.1| hypothetical protein T265_10602 [Opisthorchis viverrini]	csin101421	KER20970.1	BN1106_s3809B000082.mRNA-1	---	---	---	---	---	---	---	IPR004878: Otopetrin;	---	---	---	---	K07935	---	---	---	Y	---	---	Y	608	566.41	38	2.02	2.48	N	-
comp12699_c0	comp12699_c0_seq1	Y	---	---	---	---	---	---	---	---	---	---	---	---	---	---	---	---	---	---	---	---	---	---	---	Y	Y	Y	641	599.41	21	1.05	1.29	N	-
comp12706_c0	comp12706_c0_seq1	Y	comp86760_c1_seq1	gi|358255026|dbj|GAA56716.1| junction plakoglobin [Clonorchis sinensis]	gi|358255026|dbj|GAA56716.1| junction plakoglobin [Clonorchis sinensis]	csin111406	KER28262.1	BN1106_s932B000429.mRNA-1	---	---	---	---	---	---	---	IPR011989: Armadillo-like helical; IPR016024: Armadillo-type fold;	GO:0005488): binding;	---	---	---	K10728	---	---	---	Y	---	---	Y	668	626.41	56	2.69	3.29	N	-
comp12716_c1	comp12716_c1_seq1	Y	comp81081_c0_seq6	gi|358333840|dbj|GAA52316.1| hypothetical protein CLF_107822 [Clonorchis sinensis]	gi|358333840|dbj|GAA52316.1| hypothetical protein CLF_107822 [Clonorchis sinensis]	csin107822	KER27424.1	BN1106_s947B000846.mRNA-1	---	---	---	---	---	---	---	---	---	---	---	---	K02357	---	---	---	---	---	---	Y	328	286.45	11	1.17	1.43	N	-
comp12719_c0	comp12719_c0_seq1	Y	---	gi|358337400|dbj|GAA55759.1| MutS protein homolog 4 [Clonorchis sinensis]	gi|358337400|dbj|GAA55759.1| MutS protein homolog 4 [Clonorchis sinensis]	csin108939	KER31427.1	BN1106_s1934B000185.mRNA-1	---	---	---	---	---	---	---	IPR007696: DNA mismatch repair protein MutS, core; IPR007860: DNA mismatch repair protein MutS, connector;	GO:0005524): ATP binding; GO:0030983): mismatched DNA binding;	GO:0006298): mismatch repair;	---	---	K08740	---	---	---	---	---	---	Y	1189	1147.41	45	1.17	1.44	N	-
comp12724_c0	comp12724_c0_seq1	Y	comp89698_c0_seq1	---	---	---	---	---	---	---	---	---	---	---	---	---	---	---	---	---	---	---	---	---	---	---	---	N	328	286.45	96	10.21	12.52	N	-
comp12726_c0	comp12726_c0_seq1	Y	---	---	---	csin102725	KER31772.1	---	---	---	---	---	---	---	---	---	---	---	---	---	---	---	---	---	---	---	---	Y	733	691.41	28	1.22	1.49	N	-
comp12731_c0	comp12731_c0_seq1	Y	comp88492_c2_seq3	---	---	---	---	---	---	---	---	---	---	---	---	---	---	---	---	---	---	---	---	---	Y	---	---	Y	929	887.41	37	1.25	1.53	N	Y
comp12732_c0	comp12732_c0_seq1	Y	comp70696_c0_seq1	gi|76152688|gb|AAX24371.2| SJCHGC08594 protein [Schistosoma japonicum]	gi|76152688|gb|AAX24371.2| SJCHGC08594 protein [Schistosoma japonicum]	csin102036	KER30416.1	BN1106_s2685B000060.mRNA-1	---	---	---	---	---	---	---	---	---	---	---	---	K09182	---	---	---	---	---	---	Y	379	337.43	28	2.52	3.09	N	-
comp12754_c0	comp12754_c0_seq1	Y	---	---	---	---	---	---	---	---	---	---	---	---	---	---	---	---	---	---	---	---	---	---	---	---	---	N	319	277.46	10	1.1	1.35	N	-
comp12755_c0	comp12755_c0_seq1	Y	---	---	---	---	---	---	---	---	---	---	---	---	---	---	---	---	---	---	---	---	---	---	---	---	---	N	260	218.55	9	1.26	1.55	N	-
comp12757_c0	comp12757_c0_seq1	Y	---	---	---	csin112358	KER32216.1	---	---	---	---	---	---	---	---	---	---	---	---	---	---	---	---	---	---	---	---	Y	432	390.42	15	1.16	1.43	N	-
comp12758_c0	comp12758_c0_seq1	Y	---	---	---	---	---	---	---	---	---	---	---	---	---	---	---	---	---	---	---	---	---	---	---	---	---	N	343	301.44	14	1.41	1.73	N	-
comp12760_c0	comp12760_c0_seq1	Y	---	---	---	---	---	---	---	---	---	---	---	---	---	---	---	---	---	---	---	---	---	---	---	---	---	N	233	191.65	12	1.93	2.36	N	-
comp12762_c0	comp12762_c0_seq1	Y	---	---	---	---	---	---	---	---	---	---	---	---	---	---	---	---	---	---	---	---	---	---	---	---	---	N	270	228.52	17	2.28	2.79	N	-
comp12768_c0	comp12768_c0_seq1	Y	---	---	---	---	---	---	---	---	---	---	---	---	---	---	---	---	---	---	---	---	---	---	---	---	---	N	266	224.53	10	1.36	1.67	N	-
comp12769_c0	comp12769_c0_seq1	Y	---	---	---	---	---	---	---	---	---	---	---	---	---	---	---	---	---	---	---	---	---	---	---	---	---	N	257	215.56	9	1.28	1.57	N	-
comp12770_c0	comp12770_c0_seq1	Y	comp81742_c0_seq2	gi|684382204|ref|XP_009167162.1| hypothetical protein T265_13443, partial [Opisthorchis viverrini]	gi|684382204|ref|XP_009167162.1| hypothetical protein T265_13443, partial [Opisthorchis viverrini]	csin103405	KER29095.1	BN1106_s321B000301.mRNA-1	Pk47015_txpt1	---	---	---	---	---	---	---	---	---	---	---	K17599	---	---	---	---	---	---	Y	471	429.42	16	1.13	1.38	N	-
comp12771_c0	comp12771_c0_seq1	Y	comp79050_c0_seq1	gi|685961464|gb|KGB37063.1| Receptor tyrosine-protein kinase erbB-4 [Schistosoma haematobium]	gi|685961464|gb|KGB37063.1| Receptor tyrosine-protein kinase erbB-4 [Schistosoma haematobium]	csin111183	KER32012.1	BN1106_s1203B000212.mRNA-1	---	---	---	---	---	---	---	IPR000719: Protein kinase, catalytic domain; IPR001245: Serine-threonine/tyrosine-protein kinase; IPR002290: Serine/threonine-protein kinase domain; IPR008266: Tyrosine-protein kinase, active site; IPR011009: Protein kinase-like domain; IPR020635: Tyrosine-protein kinase, catalytic domain;	GO:0004672): protein kinase activity; GO:0004674): protein serine/threonine kinase activity; GO:0004713): protein tyrosine kinase activity; GO:0005524): ATP binding; GO:0016772): transferase activity, transferring phosphorus-containing groups;	GO:0006468): protein phosphorylation;	---	2.7.10.1	K04361	ko04010 ko04012 ko04013 ko04014 ko04015 ko04020 ko04060 ko04066 ko04144 ko04151 ko04320 ko04510 ko04520 ko04540 ko04810 ko04912 ko04915 ko05120 ko05160 ko05200 ko05205 ko05206 ko05212 ko05213 ko05214 ko05215 ko05218 ko05219 ko05223	---	---	---	---	---	Y	733	691.41	39	1.69	2.08	N	-
comp12772_c0	comp12772_c0_seq1	Y	---	---	---	---	---	---	---	---	---	---	---	---	---	---	---	---	---	---	---	---	---	---	---	---	---	N	443	401.42	14	1.05	1.29	N	-
comp12773_c0	comp12773_c0_seq1	Y	---	---	---	---	---	---	---	---	---	---	---	---	---	---	---	---	---	---	---	---	---	---	---	---	---	N	396	354.43	23.97	2.05	2.51	N	-
comp12775_c0	comp12775_c0_seq1	Y	---	gi|358337363|dbj|GAA55733.1| voltage-dependent calcium channel alpha 1 invertebrate [Clonorchis sinensis]	gi|358337363|dbj|GAA55733.1| voltage-dependent calcium channel alpha 1 invertebrate [Clonorchis sinensis]	csin108904	KER19173.1	BN1106_s3872B000124.mRNA-1	---	---	---	---	---	---	---	---	---	---	---	---	---	---	---	---	---	---	---	Y	711	669.41	33	1.48	1.82	N	-
comp12778_c0	comp12778_c0_seq1	Y	---	gi|358338526|dbj|GAA56936.1| DNA replication ATP-dependent helicase Dna2, partial [Clonorchis sinensis]	gi|358338526|dbj|GAA56936.1| DNA replication ATP-dependent helicase Dna2, partial [Clonorchis sinensis]	csin111855	KER33961.1	BN1106_s1571B000159.mRNA-1	---	---	---	---	---	---	---	IPR014808: DNA replication factor Dna2;	GO:0003677): DNA binding; GO:0004003): ATP-dependent DNA helicase activity; GO:0005524): ATP binding;	GO:0006260): DNA replication;	---	3.6.4.12	K10742	ko03030	---	---	---	---	---	Y	374	332.43	16	1.46	1.79	N	-
comp12781_c0	comp12781_c0_seq1	Y	---	---	---	---	---	---	---	---	---	---	---	---	---	---	---	---	---	---	---	---	---	---	---	---	---	N	546	504.42	245.98	14.7	18.02	N	-
comp12783_c0	comp12783_c0_seq1	Y	comp74195_c0_seq1	gi|350005528|dbj|GAA33006.1| protoporphyrinogen oxidase [Clonorchis sinensis]	gi|350005528|dbj|GAA33006.1| protoporphyrinogen oxidase [Clonorchis sinensis]	csin102762	KER32338.1	---	---	---	530364988 no description	50.7	---	---	N	IPR002937: Amine oxidase;	---	---	---	1.3.3.4	K00231	ko00860	M00121	---	---	---	---	Y	302	260.47	39	4.57	5.6	N	-
comp12784_c0	comp12784_c0_seq1	Y	comp82739_c0_seq1	gi|360042774|emb|CCD78184.1| putative bromodomain-containing nuclear protein 1, brd1 [Schistosoma mansoni]	gi|360042774|emb|CCD78184.1| putative bromodomain-containing nuclear protein 1, brd1 [Schistosoma mansoni]	csin108720	KER25833.1	BN1106_s4329B000100.mRNA-1	---	---	530373121 PREDICTED: peregrin isoform X6	57.58	---	---	N	IPR001965: Zinc finger, PHD-type; IPR011011: Zinc finger, FYVE/PHD-type; IPR013083: Zinc finger, RING/FYVE/PHD-type; IPR019542: Enhancer of polycomb-like, N-terminal; IPR019786: Zinc finger, PHD-type, conserved site; IPR019787: Zinc finger, PHD-finger;	GO:0005515): protein binding; GO:0008270): zinc ion binding;	---	---	---	K11348	---	---	---	---	---	---	Y	498	456.42	24	1.59	1.95	N	-
comp12787_c0	comp12787_c0_seq2	Y	---	---	---	---	---	---	---	---	---	---	---	---	---	---	---	---	---	---	---	---	---	---	---	Y	Y	Y	208	166.83	7.51	1.39	1.71	N	-
comp12790_c0	comp12790_c0_seq1	Y	comp81829_c1_seq1	gi|358341352|dbj|GAA49055.1| dynein heavy chain 10 axonemal, partial [Clonorchis sinensis]	gi|358341352|dbj|GAA49055.1| dynein heavy chain 10 axonemal, partial [Clonorchis sinensis]	csin102426	KER29638.1	BN1106_s443B000351.mRNA-1	---	---	---	---	---	---	---	IPR004273: Dynein heavy chain;	GO:0003777): microtubule motor activity;	GO:0007018): microtubule-based movement;	GO:0030286): dynein complex;	---	K12878	ko03013 ko03040	M00405 M00406	---	Y	---	---	Y	896	854.41	32	1.12	1.38	N	-
comp12791_c0	comp12791_c0_seq1	Y	---	---	---	---	---	---	---	---	---	---	---	---	---	---	---	---	---	---	---	---	---	---	---	---	---	N	494	452.42	16	1.07	1.31	N	-
comp12794_c0	comp12794_c0_seq1	Y	---	---	---	---	---	---	---	---	---	---	---	---	---	---	---	---	---	---	---	---	---	---	Y	---	---	Y	436	394.42	21	1.61	1.98	N	-
comp12800_c0	comp12800_c0_seq1	Y	comp77337_c0_seq2	gi|678197815|gb|KFV64797.1| Nibrin, partial [Picoides pubescens]	gi|678197815|gb|KFV64797.1| Nibrin, partial [Picoides pubescens]	---	---	---	---	---	---	---	---	---	---	IPR000253: Forkhead-associated (FHA) domain; IPR008984: SMAD/FHA domain;	GO:0005515): protein binding;	---	---	---	K10867	ko03440	M00291 M00295	---	---	---	---	Y	312	270.46	24	2.71	3.32	N	-
comp12803_c0	comp12803_c0_seq2	Y	---	---	---	---	---	---	---	---	---	---	---	---	---	---	---	---	---	---	---	---	---	---	---	---	---	N	500	458.42	27	1.78	2.18	N	-
comp12804_c0	comp12804_c0_seq1	Y	---	---	---	---	---	---	---	---	---	---	---	---	---	---	---	---	---	---	---	---	---	---	---	---	---	N	430	388.42	25.04	1.95	2.39	N	-
comp12805_c1	comp12805_c1_seq1	Y	---	---	---	---	---	---	---	---	---	---	---	---	---	---	---	---	---	---	---	---	---	---	---	---	---	N	203	161.88	11	2.1	2.58	N	-
comp12808_c0	comp12808_c0_seq1	Y	---	gi|684366148|ref|XP_009162112.1| hypothetical protein T265_12432, partial [Opisthorchis viverrini]	gi|67773376|gb|AAY81945.1| cysteine protease 7 [Paragonimus westermani]	csin100357	KER34144.1	BN1106_s1140B000259.mRNA-1	---	Y	6042196 cathepsin F precursor	50	---	---	N	IPR000169: Peptidase, cysteine peptidase active site; IPR000668: Peptidase C1A, papain C-terminal; IPR013128: Peptidase C1A, papain;	GO:0004197): cysteine-type endopeptidase activity; GO:0008234): cysteine-type peptidase activity;	GO:0006508): proteolysis;	---	3.4.22.41	K01373	ko04142	---	C	---	---	---	Y	213	171.79	60	10.79	13.24	N	-
comp12812_c0	comp12812_c0_seq1	Y	---	gi|358337768|dbj|GAA41163.2| serpin B [Clonorchis sinensis]	gi|358337768|dbj|GAA41163.2| serpin B [Clonorchis sinensis]	csin109899	KER23503.1	BN1106_s4618B000050.mRNA-1	---	---	---	---	---	---	---	IPR000215: Protease inhibitor I4, serpin; IPR023796: Serpin domain;	GO:0004867): serine-type endopeptidase inhibitor activity;	---	---	2.7.7.7	K02349	---	---	I	---	---	---	Y	322	280.45	14	1.52	1.87	N	-
comp12813_c0	comp12813_c0_seq1	Y	---	---	---	---	---	---	---	---	---	---	---	---	---	---	---	---	---	---	---	---	---	---	---	---	---	N	357	315.44	14	1.35	1.65	N	-
comp12817_c0	comp12817_c0_seq1	Y	---	---	---	---	---	---	---	---	---	---	---	---	---	---	---	---	---	---	---	---	---	---	---	---	---	N	246	204.59	10	1.5	1.84	N	-
comp12818_c0	comp12818_c0_seq1	Y	---	---	---	---	---	---	---	---	---	---	---	---	---	---	---	---	---	---	---	---	---	---	Y	---	---	Y	922	880.41	33	1.12	1.38	N	-
comp12823_c0	comp12823_c0_seq1	Y	comp85521_c0_seq1	gi|684387236|ref|XP_009168712.1| hypothetical protein T265_05441 [Opisthorchis viverrini]	gi|684387236|ref|XP_009168712.1| hypothetical protein T265_05441 [Opisthorchis viverrini]	csin109173	KER27554.1	BN1106_s4589B000105.mRNA-1	---	---	---	---	---	---	---	---	---	---	---	---	K15179	---	---	---	---	---	---	Y	819	777.41	34	1.31	1.61	N	-
comp12823_c1	comp12823_c1_seq1	Y	comp84153_c0_seq1	gi|684387236|ref|XP_009168712.1| hypothetical protein T265_05441 [Opisthorchis viverrini]	gi|684387236|ref|XP_009168712.1| hypothetical protein T265_05441 [Opisthorchis viverrini]	csin109173	KER27554.1	BN1106_s4589B000105.mRNA-1	---	---	---	---	---	---	---	---	---	---	---	---	---	---	---	---	---	---	---	Y	436	394.42	19	1.46	1.79	N	-
comp12827_c0	comp12827_c0_seq1	Y	comp75463_c0_seq2	gi|353231295|emb|CCD77713.1| hypothetical protein Smp_157410 [Schistosoma mansoni]	gi|353231295|emb|CCD77713.1| hypothetical protein Smp_157410 [Schistosoma mansoni]	csin102002	KER29805.1	BN1106_s1314B000437.mRNA-1	---	---	33350932 cytoplasmic dynein 1 heavy chain 1	73.5	Smed|mk4.004905.02	72.65	N	IPR013594: Dynein heavy chain, N-terminal domain-1;	---	---	---	---	K10413	ko04145 ko04962 ko05132	---	---	---	---	---	Y	766	724.41	56	2.32	2.84	N	-
comp12830_c0	comp12830_c0_seq2	Y	comp51830_c0_seq1	gi|76156717|gb|AAX27866.2| SJCHGC07740 protein [Schistosoma japonicum]	gi|76156717|gb|AAX27866.2| SJCHGC07740 protein [Schistosoma japonicum]	csin108730	KER23585.1	BN1106_s1889B000141.mRNA-1	---	---	---	---	---	---	---	IPR001611: Leucine-rich repeat; IPR003591: Leucine-rich repeat, typical subtype;	GO:0005515): protein binding;	---	---	---	K14787	---	---	---	---	---	---	Y	786	744.41	36	1.45	1.78	N	-
comp12831_c0	comp12831_c0_seq1	Y	---	---	---	---	---	---	---	---	---	---	---	---	---	---	---	---	---	---	---	---	---	---	---	---	---	N	203	161.88	54	10.33	12.67	N	-
comp12832_c0	comp12832_c0_seq1	Y	---	---	---	---	---	---	---	---	---	---	---	---	---	---	---	---	---	---	---	---	---	---	---	---	---	N	566	524.42	20	1.15	1.41	N	-
comp12836_c0	comp12836_c0_seq1	Y	comp85453_c0_seq1	gi|684377149|ref|XP_009165624.1| hypothetical protein T265_02981 [Opisthorchis viverrini]	gi|684377149|ref|XP_009165624.1| hypothetical protein T265_02981 [Opisthorchis viverrini]	csin103170	KER30630.1	BN1106_s3805B000163.mRNA-1	---	---	---	---	---	---	---	---	---	---	---	---	K10149	ko04391 ko05206	---	---	---	---	---	Y	504	462.42	23	1.5	1.84	N	-
comp12837_c0	comp12837_c0_seq1	Y	---	---	---	---	---	---	---	---	---	---	---	---	---	---	---	---	---	---	---	---	---	---	---	---	---	N	282	240.5	8	1.02	1.25	N	-
comp12842_c0	comp12842_c0_seq1	Y	comp82680_c0_seq1	gi|358337966|dbj|GAA56292.1| nipped-B-like protein [Clonorchis sinensis]	gi|358337966|dbj|GAA56292.1| nipped-B-like protein [Clonorchis sinensis]	csin110522	KER26644.1	BN1106_s2721B000155.mRNA-1	---	---	---	---	---	---	---	---	---	---	---	3.4.22.49	K02365	ko04110 ko04111 ko04113 ko04114	---	---	---	---	---	Y	426	384.42	32	2.52	3.09	N	-
comp12843_c0	comp12843_c0_seq1	Y	---	gi|358340319|dbj|GAA29148.2| kv channel-interacting protein 4 [Clonorchis sinensis]	gi|358340319|dbj|GAA29148.2| kv channel-interacting protein 4 [Clonorchis sinensis]	csin101356	KER33604.1	BN1106_s150B000124.mRNA-1	---	---	---	---	---	---	---	IPR011992: EF-hand-like domain;	GO:0005509): calcium ion binding;	---	---	3.1.1.79	K07188	ko04910	---	---	---	---	---	Y	353	311.44	13	1.27	1.56	N	-
comp12846_c0	comp12846_c0_seq1	Y	---	gi|684403324|ref|XP_009173762.1| hypothetical protein T265_09435 [Opisthorchis viverrini]	gi|684403324|ref|XP_009173762.1| hypothetical protein T265_09435 [Opisthorchis viverrini]	csin102219	KER22484.1	BN1106_s941B000333.mRNA-1	---	---	---	---	---	---	---	---	---	---	---	2.7.10.2	K17510	---	---	---	---	---	---	Y	399	357.43	16	1.36	1.66	N	-
comp12851_c0	comp12851_c0_seq1	Y	---	gi|358342526|dbj|GAA49973.1| sphingosine kinase [Clonorchis sinensis]	gi|358342526|dbj|GAA49973.1| sphingosine kinase [Clonorchis sinensis]	csin103874	KER30364.1	BN1106_s2671B000118.mRNA-1	---	---	---	---	---	---	---	IPR001206: Diacylglycerol kinase, catalytic domain;	GO:0004143): diacylglycerol kinase activity;	GO:0007205): activation of protein kinase C activity by G-protein coupled receptor protein signaling pathway;	---	2.7.1.91	K04718	ko00600 ko04020 ko04370 ko04666 ko05152	M00100	---	---	---	---	Y	357	315.44	17	1.64	2.01	N	-
comp12852_c0	comp12852_c0_seq1	Y	---	---	---	---	---	---	---	---	---	---	---	---	---	---	---	---	---	---	---	---	---	---	---	---	---	N	737	695.41	35	1.51	1.85	N	-
comp12855_c0	comp12855_c0_seq2	Y	comp79185_c0_seq1	gi|353230856|emb|CCD77273.1| putative exostosin-2 [Schistosoma mansoni]	gi|353230856|emb|CCD77273.1| putative exostosin-2 [Schistosoma mansoni]	csin111585	---	BN1106_s2405B000305.mRNA-1	---	---	---	---	---	---	---	IPR019369: DNA methylase, N-6 adenine-specific, eukaryotic;	---	---	---	3.1.11.2	K10790	ko04623	---	---	---	---	---	Y	633	591.41	53	2.7	3.31	N	-
comp12856_c0	comp12856_c0_seq1	Y	---	---	---	---	---	---	---	---	---	---	---	---	---	---	---	---	---	---	---	---	---	---	---	---	---	N	630	588.41	20	1.02	1.25	N	-
comp12857_c0	comp12857_c0_seq1	Y	---	---	---	---	---	---	---	---	---	---	---	---	---	---	---	---	---	---	---	---	---	---	---	---	---	N	653	611.41	21	1.03	1.27	N	-
comp12865_c0	comp12865_c0_seq1	Y	---	---	---	---	---	---	---	---	---	---	---	---	---	---	---	---	---	---	---	---	---	---	---	---	---	N	339	297.44	13	1.33	1.63	N	-
comp12870_c0	comp12870_c0_seq1	Y	comp86091_c0_seq1	gi|358333314|dbj|GAA51845.1| myosin-XV [Clonorchis sinensis]	gi|358333314|dbj|GAA51845.1| myosin-XV [Clonorchis sinensis]	csin106893	KER22660.1	BN1106_s120B000361.mRNA-1	---	---	---	---	---	---	---	---	---	---	---	3.6.4.12	K10901	ko03440 ko03460	M00295 M00414	---	---	---	---	Y	1139	1097.41	64	1.74	2.14	N	-
comp12871_c0	comp12871_c0_seq1	Y	comp83241_c0_seq1	gi|349948422|dbj|GAA35215.1| MFS transporter OCT family solute carrier family 22 (organic cation transporter) member 5 [Clonorchis sinensis]	gi|349948422|dbj|GAA35215.1| MFS transporter OCT family solute carrier family 22 (organic cation transporter) member 5 [Clonorchis sinensis]	csin105788	KER30991.1	---	---	---	---	---	---	---	---	---	---	---	---	---	---	---	---	---	---	---	---	Y	279	237.5	9	1.16	1.42	N	-
comp12873_c0	comp12873_c0_seq1	Y	comp82884_c0_seq1	gi|358254439|dbj|GAA55275.1| hypothetical protein CLF_107516 [Clonorchis sinensis]	gi|358254439|dbj|GAA55275.1| hypothetical protein CLF_107516 [Clonorchis sinensis]	csin107516	KER21625.1	BN1106_s49B000433.mRNA-1	---	---	---	---	---	---	---	---	---	---	---	---	K03246	ko03013	---	---	Y	---	---	Y	443.21	401.63	693	52.19	64	N	-
comp12873_c0	comp12873_c0_seq2	N	---	gi|358254439|dbj|GAA55275.1| hypothetical protein CLF_107516 [Clonorchis sinensis]	gi|358254439|dbj|GAA55275.1| hypothetical protein CLF_107516 [Clonorchis sinensis]	csin107516	KER21625.1	BN1106_s49B000433.mRNA-1	---	---	---	---	---	---	---	---	---	---	---	---	K03246	ko03013	---	---	Y	---	---	Y	443.21	401.63	693	52.19	64	N	-
comp12877_c0	comp12877_c0_seq1	Y	comp80258_c1_seq1	gi|358340532|dbj|GAA48405.1| dual 3',5'-cyclic-AMP and -GMP phosphodiesterase 11 [Clonorchis sinensis]	gi|358340532|dbj|GAA48405.1| dual 3',5'-cyclic-AMP and -GMP phosphodiesterase 11 [Clonorchis sinensis]	csin101566	KER20551.1	BN1106_s1130B000205.mRNA-1	---	---	---	---	---	---	---	IPR002073: 3'5'-cyclic nucleotide phosphodiesterase, catalytic domain;	GO:0004114): 3',5'-cyclic-nucleotide phosphodiesterase activity;	GO:0007165): signal transduction;	---	3.1.3.62	K03103	ko00562	---	---	---	---	---	Y	624	582.41	40	2.07	2.53	N	-
comp12878_c0	comp12878_c0_seq1	Y	---	---	---	---	---	---	---	---	---	---	---	---	---	---	---	---	---	---	---	---	---	---	---	---	---	N	322	280.45	32	3.48	4.26	N	-
comp12879_c0	comp12879_c0_seq1	Y	comp83362_c0_seq1	gi|358255255|dbj|GAA56973.1| hypothetical protein CLF_111922 [Clonorchis sinensis]	gi|358255255|dbj|GAA56973.1| hypothetical protein CLF_111922 [Clonorchis sinensis]	csin111922	KER25821.1	---	---	---	---	---	---	---	---	---	---	---	---	---	---	---	---	---	---	---	---	Y	1264	1222.41	44	1.08	1.32	N	-
comp12880_c0	comp12880_c0_seq1	Y	---	---	---	---	---	---	---	---	---	---	---	---	---	---	---	---	---	---	---	---	---	---	---	---	---	N	350	308.44	15	1.48	1.81	N	-
comp12883_c0	comp12883_c0_seq1	Y	---	gi|685961768|gb|KGB37311.1| O(6)-methylguanine-induced apoptosis 2 [Schistosoma haematobium]	gi|685961768|gb|KGB37311.1| O(6)-methylguanine-induced apoptosis 2 [Schistosoma haematobium]	---	---	---	---	---	---	---	---	---	---	---	---	---	---	---	K05203	ko04080 ko04724	---	---	---	---	---	Y	436	394.42	21	1.61	1.98	N	-
comp12888_c0	comp12888_c0_seq1	Y	---	gi|358253026|dbj|GAA51418.1| hypothetical protein CLF_106081 [Clonorchis sinensis]	gi|358253026|dbj|GAA51418.1| hypothetical protein CLF_106081 [Clonorchis sinensis]	csin106081	---	---	---	---	---	---	---	---	---	IPR000276: GPCR, rhodopsin-like, 7TM; IPR017452: GPCR, rhodopsin-like superfamily;	---	GO:0007186): G-protein coupled receptor protein signaling pathway;	GO:0016021): integral to membrane;	---	K12838	ko03040	---	---	Y	---	---	Y	522	480.42	23.47	1.47	1.81	N	-
comp12889_c0	comp12889_c0_seq1	Y	---	---	---	---	---	---	---	---	---	---	---	---	---	---	---	---	---	---	---	---	---	---	---	---	---	N	296	254.48	18	2.16	2.65	N	-
comp12894_c0	comp12894_c0_seq1	Y	---	gi|684401953|ref|XP_009173316.1| hypothetical protein T265_09073 [Opisthorchis viverrini]	gi|684401953|ref|XP_009173316.1| hypothetical protein T265_09073 [Opisthorchis viverrini]	csin106703	KER22943.1	BN1106_s5562B000030.mRNA-1	---	---	---	---	---	---	---	IPR003859: Galactosyltransferase, metazoa;	GO:0016757): transferase activity, transferring glycosyl groups;	GO:0005975): carbohydrate metabolic process;	---	---	K02925	ko03010	M00177	---	---	---	---	Y	459	417.42	17	1.23	1.51	N	-
comp12895_c0	comp12895_c0_seq1	Y	---	gi|358331771|dbj|GAA50534.1| integrator complex subunit 6, partial [Clonorchis sinensis]	gi|358331771|dbj|GAA50534.1| integrator complex subunit 6, partial [Clonorchis sinensis]	csin104693	KER18754.1	BN1106_s3600B000109.mRNA-1	---	---	---	---	---	---	---	---	---	---	---	---	K13143	---	---	---	---	---	---	Y	549	507.42	121	7.19	8.81	N	-
comp12902_c0	comp12902_c0_seq1	Y	---	---	---	---	---	---	---	---	---	---	---	---	---	---	---	---	---	---	---	---	---	---	---	---	---	N	274	232.51	16	2.11	2.58	N	-
comp12908_c0	comp12908_c0_seq1	Y	---	gi|350645463|emb|CCD59815.1| elongation factor 2 kinase, putative [Schistosoma mansoni]	gi|350645463|emb|CCD59815.1| elongation factor 2 kinase, putative [Schistosoma mansoni]	---	---	BN1106_s1935B000257.mRNA-1	---	---	---	---	---	---	---	---	---	---	---	2.7.10.2	K05855	ko04064 ko04151 ko04380 ko04650 ko04662 ko04664 ko04666 ko05152 ko05169 ko05203	---	---	---	---	---	Y	797	755.41	44	1.75	2.14	N	-
comp12909_c0	comp12909_c0_seq1	Y	---	---	---	---	---	---	---	---	---	---	---	---	---	---	---	---	---	---	---	---	---	---	---	---	---	N	423	381.42	28	2.22	2.73	N	-
comp12913_c0	comp12913_c0_seq1	Y	comp90530_c0_seq1	---	---	---	---	---	---	---	---	---	---	---	---	---	---	---	---	---	---	---	---	---	---	---	---	N	982	940.41	48	1.53	1.87	N	Y
comp12916_c0	comp12916_c0_seq1	Y	---	---	---	---	---	---	---	---	---	---	---	---	---	---	---	---	---	---	---	---	---	---	---	---	---	N	487	445.42	26	1.76	2.16	N	-
comp12921_c0	comp12921_c0_seq1	Y	comp81655_c2_seq2	gi|358336285|dbj|GAA54827.1| hypothetical protein CLF_105562 [Clonorchis sinensis]	gi|358336285|dbj|GAA54827.1| hypothetical protein CLF_105562 [Clonorchis sinensis]	csin105562	---	---	---	---	---	---	---	---	---	---	---	---	---	3.1.3.16 3.1.3.48	K14165	---	---	---	---	---	---	Y	273	231.52	10	1.32	1.62	N	-
comp12924_c0	comp12924_c0_seq1	Y	---	---	---	---	---	---	---	---	---	---	---	---	---	---	---	---	---	---	---	---	---	---	---	---	---	N	359	317.44	19	1.82	2.23	N	-
comp12925_c0	comp12925_c0_seq1	Y	---	---	---	---	---	---	---	---	---	---	---	---	---	---	---	---	---	---	---	---	---	---	---	---	---	N	480	438.42	40	2.76	3.38	N	-
comp12928_c0	comp12928_c0_seq1	Y	---	gi|684376809|ref|XP_009165513.1| hypothetical protein T265_02896 [Opisthorchis viverrini]	gi|684376809|ref|XP_009165513.1| hypothetical protein T265_02896 [Opisthorchis viverrini]	csin106927	KER30750.1	BN1106_s1453B000463.mRNA-1	---	---	---	---	---	---	---	---	---	---	---	---	K15442	---	---	---	---	---	---	Y	418	376.42	15	1.21	1.48	N	-
comp12932_c0	comp12932_c0_seq1	Y	---	gi|684406398|ref|XP_009174767.1| hypothetical protein T265_15081, partial [Opisthorchis viverrini]	gi|684406398|ref|XP_009174767.1| hypothetical protein T265_15081, partial [Opisthorchis viverrini]	csin101052	KER21488.1	---	---	---	---	---	---	---	---	---	---	---	---	---	---	---	---	---	---	---	---	Y	1015	973.41	33	1.01	1.24	N	-
comp12933_c0	comp12933_c0_seq1	Y	---	---	---	---	---	---	---	---	---	---	---	---	---	---	---	---	---	---	---	---	---	---	---	---	---	N	482	440.42	19	1.3	1.6	N	-
comp12937_c0	comp12937_c0_seq1	Y	---	---	---	---	---	---	---	---	---	---	---	---	---	---	---	---	---	---	---	---	---	---	---	---	---	N	766	724.41	25	1.04	1.27	N	-
comp12941_c0	comp12941_c0_seq1	Y	---	---	---	---	---	---	---	---	---	---	---	---	---	---	---	---	---	---	---	---	---	---	---	---	---	N	273	231.52	11	1.45	1.78	N	-
comp12944_c0	comp12944_c0_seq1	Y	---	gi|684385679|ref|XP_009168237.1| hypothetical protein T265_05062 [Opisthorchis viverrini]	gi|684385679|ref|XP_009168237.1| hypothetical protein T265_05062 [Opisthorchis viverrini]	csin110278	KER28016.1	BN1106_s903B000404.mRNA-1	---	---	---	---	---	---	---	IPR002018: Carboxylesterase, type B;	---	---	---	---	K17964	---	---	---	---	---	---	Y	1123	1081.41	50	1.38	1.7	N	-
comp12946_c0	comp12946_c0_seq1	Y	---	---	---	---	---	---	---	---	---	---	---	---	---	---	---	---	---	---	---	---	---	---	Y	---	---	Y	400	358.43	12	1.01	1.24	N	-
comp12947_c0	comp12947_c0_seq1	Y	---	---	---	---	---	---	---	---	---	---	---	---	---	---	---	---	---	---	---	---	---	---	Y	---	---	Y	497	455.42	36	2.39	2.93	N	-
comp12949_c0	comp12949_c0_seq1	Y	---	gi|684366138|ref|XP_009162109.1| hypothetical protein T265_12429, partial [Opisthorchis viverrini]	gi|67773374|gb|AAY81944.1| cysteine protease 6 [Paragonimus westermani]	csin100356	KER34141.1	BN1106_s10332B000010.mRNA-1	---	Y	6042196 cathepsin F precursor	50.59	---	---	N	IPR000668: Peptidase C1A, papain C-terminal; IPR013128: Peptidase C1A, papain;	GO:0008234): cysteine-type peptidase activity;	GO:0006508): proteolysis;	---	3.4.22.41	K01373	ko04142	---	C	---	---	---	Y	244	202.6	154	23.36	28.65	N	-
comp12949_c0	comp12949_c0_seq2	N	---	gi|684366138|ref|XP_009162109.1| hypothetical protein T265_12429, partial [Opisthorchis viverrini]	gi|67773374|gb|AAY81944.1| cysteine protease 6 [Paragonimus westermani]	csin100356	KER34141.1	BN1106_s11935B000012.mRNA-1	---	Y	---	---	---	---	---	IPR000668: Peptidase C1A, papain C-terminal; IPR013128: Peptidase C1A, papain;	GO:0008234): cysteine-type peptidase activity;	GO:0006508): proteolysis;	---	3.4.22.41	K01373	ko04142	---	C	---	---	---	Y	244	202.6	154	23.36	28.65	N	-
comp12950_c0	comp12950_c0_seq1	Y	---	---	---	---	---	---	---	---	---	---	---	---	---	---	---	---	---	---	---	---	---	---	---	---	---	N	497	455.42	25	1.66	2.03	N	-
comp12960_c0	comp12960_c0_seq1	Y	---	---	---	---	---	---	---	---	---	---	---	---	---	---	---	---	---	---	---	---	---	---	---	---	---	N	298	256.48	25	2.98	3.65	N	-
comp12963_c0	comp12963_c0_seq1	Y	---	---	---	---	---	---	---	---	---	---	---	---	---	---	---	---	---	---	---	---	---	---	---	---	---	N	292	250.48	38	4.64	5.68	N	-
comp12964_c0	comp12964_c0_seq1	Y	---	gi|358333393|dbj|GAA37573.2| mechanosensory protein 2 [Clonorchis sinensis]	gi|358333393|dbj|GAA37573.2| mechanosensory protein 2 [Clonorchis sinensis]	csin107003	KER34295.1	BN1106_s1577B000125.mRNA-1	---	---	38016907 erythrocyte band 7 integral membrane protein isoform b	72.46	Smed|mk4.016573.00	79.17	N	IPR001107: Band 7 protein; IPR001972: Stomatin;	---	---	GO:0016020): membrane;	---	K17286	---	---	---	---	---	---	Y	221	179.73	7	1.2	1.47	N	-
comp12965_c0	comp12965_c0_seq1	Y	comp77884_c0_seq1	gi|684409642|ref|XP_009175815.1| hypothetical protein T265_11014 [Opisthorchis viverrini]	gi|684409642|ref|XP_009175815.1| hypothetical protein T265_11014 [Opisthorchis viverrini]	csin100411	KER20432.1	BN1106_s2037B000356.mRNA-1	---	---	---	---	---	---	---	IPR001025: Bromo adjacent homology (BAH) domain;	GO:0003677): DNA binding;	---	---	---	K17263	---	---	---	---	---	---	Y	522	480.42	21	1.32	1.62	N	-
comp12966_c0	comp12966_c0_seq1	Y	comp74930_c1_seq2	gi|684370670|ref|XP_009163529.1| hypothetical protein T265_12742, partial [Opisthorchis viverrini]	gi|684370670|ref|XP_009163529.1| hypothetical protein T265_12742, partial [Opisthorchis viverrini]	csin112007	KER32704.1	BN1106_s51B000270.mRNA-1 BN1106_s1191B000332.mRNA-1	Pk10639_txpt3	---	---	---	---	---	---	---	---	---	---	---	K06801	---	---	---	---	---	---	Y	783	741.41	34	1.38	1.69	N	-
comp12968_c0	comp12968_c0_seq1	Y	comp89347_c2_seq1	gi|358342262|dbj|GAA32771.2| long-chain-fatty-acid--CoA ligase [Clonorchis sinensis]	gi|358342262|dbj|GAA32771.2| long-chain-fatty-acid--CoA ligase [Clonorchis sinensis]	csin103572	KER20705.1	---	---	---	---	---	---	---	---	---	---	---	---	---	K12879	ko03013 ko03040	M00405 M00406	---	---	---	---	Y	946	904.41	76	2.52	3.09	N	-
comp12971_c0	comp12971_c0_seq1	Y	---	---	---	---	---	---	---	---	---	---	---	---	---	---	---	---	---	---	---	---	---	---	---	---	---	N	315	273.46	19	2.12	2.6	N	-
comp12972_c0	comp12972_c0_seq1	Y	---	gi|684389166|ref|XP_009169294.1| hypothetical protein T265_13894, partial [Opisthorchis viverrini]	gi|684389166|ref|XP_009169294.1| hypothetical protein T265_13894, partial [Opisthorchis viverrini]	csin104168	KER26957.1	BN1106_s667B000211.mRNA-1	---	---	578808099 no description	52.31	Smed|mk4.002177.00	68.82	N	IPR001206: Diacylglycerol kinase, catalytic domain;	GO:0004143): diacylglycerol kinase activity;	GO:0007205): activation of protein kinase C activity by G-protein coupled receptor protein signaling pathway;	---	2.7.1.107	K00901	ko00561 ko00564 ko04070	---	---	---	---	---	Y	805	763.41	34	1.34	1.64	N	-
comp12973_c0	comp12973_c0_seq1	Y	comp65433_c0_seq1	gi|113671559|ref|NP_001038776.1| alpha-1,6-mannosylglycoprotein 6-beta-N-acetylglucosaminyltransferase A [Danio rerio]	gi|113671559|ref|NP_001038776.1| alpha-1,6-mannosylglycoprotein 6-beta-N-acetylglucosaminyltransferase A [Danio rerio]	---	KER28780.1	---	---	---	578804353 PREDICTED: alpha-1,6-mannosylglycoprotein 6-beta-N-acetylglucosaminyltransferase A isoform X1	50	---	---	N	---	---	---	---	2.4.1.155	K00744	ko00510	M00075	---	---	---	---	Y	271	229.52	13	1.73	2.13	N	-
comp12984_c0	comp12984_c0_seq1	Y	comp81712_c0_seq1	gi|684406039|ref|XP_009174649.1| hypothetical protein T265_15051, partial [Opisthorchis viverrini]	gi|684406039|ref|XP_009174649.1| hypothetical protein T265_15051, partial [Opisthorchis viverrini]	csin103301	KER21602.1	BN1106_s98B000745.mRNA-1 BN1106_s98B000745.mRNA-1	---	---	---	---	---	---	---	IPR003961: Fibronectin, type III; IPR008957: Fibronectin type III domain; IPR013783: Immunoglobulin-like fold;	GO:0005515): protein binding;	---	---	---	K08025	ko04950	---	---	---	---	---	Y	945	903.41	35	1.16	1.42	N	-
comp12986_c0	comp12986_c0_seq1	Y	---	gi|226479098|emb|CAX73044.1| hypotheticial protein [Schistosoma japonicum]	gi|226479098|emb|CAX73044.1| hypotheticial protein [Schistosoma japonicum]	---	KER29294.1	BN1106_s3410B000072.mRNA-1	---	---	---	---	---	---	---	---	---	---	---	---	K10417	ko04962	---	---	---	---	---	Y	316	274.46	12	1.33	1.63	N	-
comp12987_c0	comp12987_c0_seq1	Y	comp64310_c0_seq1	---	---	---	---	---	---	---	---	---	---	---	---	---	---	---	---	---	---	---	---	---	Y	---	---	Y	235	193.64	15	2.38	2.92	N	-
comp12992_c0	comp12992_c0_seq1	Y	comp90491_c1_seq1	gi|684388336|ref|XP_009169040.1| hypothetical protein T265_13835, partial [Opisthorchis viverrini]	gi|684388336|ref|XP_009169040.1| hypothetical protein T265_13835, partial [Opisthorchis viverrini]	csin102667	KER27229.1	BN1106_s910B000186.mRNA-1	---	---	---	---	---	---	---	IPR000850: Adenylate kinase; IPR003959: ATPase, AAA-type, core;	GO:0005524): ATP binding; GO:0019205): nucleobase, nucleoside, nucleotide kinase activity;	GO:0006139): nucleobase, nucleoside, nucleotide and nucleic acid metabolic process;	---	2.7.4.3	K00939	ko00230	M00049	---	---	---	---	Y	580	538.42	31	1.73	2.13	N	-
comp12995_c0	comp12995_c0_seq1	Y	comp88753_c0_seq2	gi|358336059|dbj|GAA54623.1| proteasome activator complex subunit 4 [Clonorchis sinensis]	gi|358336059|dbj|GAA54623.1| proteasome activator complex subunit 4 [Clonorchis sinensis]	csin104481	KER31435.1	BN1106_s938B000245.mRNA-1	Pk07225_txpt7	---	---	---	---	---	---	---	---	---	---	---	K06699	ko03050	---	---	---	---	---	Y	825	783.41	33	1.26	1.55	N	-
comp12996_c0	comp12996_c0_seq1	Y	comp59969_c0_seq1	gi|358341402|dbj|GAA29875.2| menin [Clonorchis sinensis]	gi|358341402|dbj|GAA29875.2| menin [Clonorchis sinensis]	csin102475	KER19714.1	BN1106_s7390B000066.mRNA-1	---	---	---	---	---	---	---	---	---	---	---	---	---	---	---	---	---	---	---	Y	231	189.67	10	1.62	1.99	N	-
comp12997_c1	comp12997_c1_seq1	Y	comp83396_c1_seq1	gi|358340233|dbj|GAA48174.1| zinc finger SWIM domain-containing protein KIAA0913 [Clonorchis sinensis]	gi|358340233|dbj|GAA48174.1| zinc finger SWIM domain-containing protein KIAA0913 [Clonorchis sinensis]	csin101270	KER27750.1	BN1106_s352B000508.mRNA-1	---	---	---	---	---	---	---	---	---	---	---	---	K17637	ko04014	---	---	---	---	---	Y	979	937.41	37	1.18	1.45	N	-
comp12999_c0	comp12999_c0_seq1	Y	---	---	---	---	---	---	---	---	---	---	---	---	---	---	---	---	---	---	---	---	---	---	---	---	---	N	333	291.45	20	2.09	2.56	N	-
comp13001_c0	comp13001_c0_seq1	Y	comp66208_c0_seq1	---	---	---	---	BN1106_s884B000134.mRNA-1	Pk42464_txpt1	---	---	---	---	---	---	---	---	---	---	---	---	---	---	---	---	---	---	Y	624	582.41	24	1.24	1.52	N	-
comp13003_c0	comp13003_c0_seq1	Y	---	---	---	---	---	---	---	---	---	---	---	---	---	---	---	---	---	---	---	---	---	---	Y	---	---	Y	233	191.65	10	1.61	1.97	N	-
comp13006_c0	comp13006_c0_seq1	Y	comp88802_c0_seq1	gi|358331704|dbj|GAA27627.2| DNA excision repair protein ERCC-4 [Clonorchis sinensis]	gi|358331704|dbj|GAA27627.2| DNA excision repair protein ERCC-4 [Clonorchis sinensis]	csin104599	KER28874.1	BN1106_s3658B000103.mRNA-1	---	---	---	---	---	---	---	---	---	---	---	---	K10848	ko03420 ko03460	---	---	---	---	---	Y	348	306.44	23	2.28	2.8	N	-
comp13008_c0	comp13008_c0_seq1	Y	---	---	---	---	---	---	---	---	---	---	---	---	---	---	---	---	---	---	---	---	---	---	Y	---	---	Y	361	319.44	11	1.05	1.28	N	-
comp13009_c0	comp13009_c0_seq1	Y	---	---	---	---	---	---	---	---	---	---	---	---	---	---	---	---	---	---	---	---	---	---	Y	---	---	Y	494	452.42	23	1.53	1.88	N	-
comp13011_c0	comp13011_c0_seq1	Y	---	---	---	---	---	---	---	---	---	---	---	---	---	---	---	---	---	---	---	---	---	---	---	---	---	N	214	172.78	10	1.79	2.19	N	-
comp13012_c0	comp13012_c0_seq1	Y	comp82771_c1_seq1	gi|358253068|dbj|GAA51896.1| hypothetical protein CLF_106977 [Clonorchis sinensis]	gi|358253068|dbj|GAA51896.1| hypothetical protein CLF_106977 [Clonorchis sinensis]	csin106977	KER27961.1	BN1106_s1504B000148.mRNA-1	---	---	---	---	---	---	---	---	---	---	---	---	K15296	ko04721	---	---	---	---	---	Y	1386	1344.41	54	1.2	1.47	N	-
comp13013_c0	comp13013_c0_seq1	Y	---	---	---	---	---	---	---	---	---	---	---	---	---	---	---	---	---	---	---	---	---	---	---	---	---	N	261	219.55	73	10.2	12.5	N	-
comp13014_c0	comp13014_c0_seq1	Y	---	gi|358332425|dbj|GAA51089.1| Fas-binding factor 1 [Clonorchis sinensis]	gi|358332425|dbj|GAA51089.1| Fas-binding factor 1 [Clonorchis sinensis]	csin105571	KER20562.1	---	---	---	---	---	---	---	---	---	---	---	---	---	---	---	---	---	---	---	---	Y	622	580.41	20	1.04	1.27	N	-
comp13015_c0	comp13015_c0_seq1	Y	---	gi|685961690|gb|KGB37245.1| Cytoplasmic dynein 1 heavy chain 1 [Schistosoma haematobium]	gi|685961690|gb|KGB37245.1| Cytoplasmic dynein 1 heavy chain 1 [Schistosoma haematobium]	csin102002	KER29805.1 KER29805.1	BN1106_s1314B000437.mRNA-1	---	---	33350932 cytoplasmic dynein 1 heavy chain 1	80.09	Smed|mk4.004905.01	55.61	Y	IPR013594: Dynein heavy chain, N-terminal domain-1;	---	---	---	---	K10413	ko04145 ko04962 ko05132	---	---	---	---	---	Y	853	811.41	68	2.51	3.08	N	-
comp13018_c0	comp13018_c0_seq1	Y	---	---	---	---	---	---	---	---	---	---	---	---	---	---	---	---	---	---	---	---	---	---	---	---	---	N	253	211.57	9	1.31	1.6	N	-
comp13019_c0	comp13019_c0_seq1	Y	---	---	---	---	---	---	---	---	---	---	---	---	---	---	---	---	---	---	---	---	---	---	---	---	---	N	576	534.42	25	1.41	1.73	N	-
comp13020_c0	comp13020_c0_seq1	Y	---	---	---	---	---	---	---	---	---	---	---	---	---	---	---	---	---	---	---	---	---	---	---	---	---	N	548	506.42	23	1.37	1.68	N	-
comp13021_c0	comp13021_c0_seq1	Y	---	gi|360043737|emb|CCD81283.1| putative receptor protein tyrosine phosphatase [Schistosoma mansoni]	gi|360043737|emb|CCD81283.1| putative receptor protein tyrosine phosphatase [Schistosoma mansoni]	csin101280	KER33126.1	BN1106_s2374B000248.mRNA-1	---	---	578816613 no description	71.37	Smed|mk4.004193.02	68.36	N	IPR000242: Protein-tyrosine phosphatase, receptor/non-receptor type;	GO:0004725): protein tyrosine phosphatase activity;	GO:0006470): protein dephosphorylation;	---	3.1.3.48	K06777	---	---	---	---	---	---	Y	1489	1447.41	53	1.09	1.34	N	-
comp13022_c0	comp13022_c0_seq1	Y	---	---	---	---	---	---	---	---	---	---	---	---	---	---	---	---	---	---	---	---	---	---	---	---	---	N	271	229.52	12	1.6	1.96	N	-
comp13024_c0	comp13024_c0_seq1	Y	---	---	---	---	---	---	---	---	---	---	---	---	---	---	---	---	---	---	---	---	---	---	---	---	---	N	236	194.64	19	3	3.68	N	-
comp13026_c0	comp13026_c0_seq1	Y	comp85945_c0_seq2	gi|358332387|dbj|GAA51059.1| serine/threonine-protein kinase Doa [Clonorchis sinensis]	gi|358332387|dbj|GAA51059.1| serine/threonine-protein kinase Doa [Clonorchis sinensis]	csin105515	---	---	---	---	---	---	---	---	---	---	---	---	---	---	---	---	---	---	---	---	---	Y	1002	960.41	43	1.34	1.64	N	-
comp13026_c1	comp13026_c1_seq1	Y	---	---	---	---	---	---	---	---	---	---	---	---	---	---	---	---	---	---	---	---	---	---	Y	---	---	Y	213	171.79	6	1.08	1.32	N	-
comp13026_c2	comp13026_c2_seq1	Y	comp69975_c0_seq1	---	---	---	---	---	---	---	---	---	---	---	---	---	---	---	---	---	---	---	---	---	---	---	---	N	569	527.42	20	1.14	1.4	N	-
comp13032_c0	comp13032_c0_seq1	Y	comp89387_c0_seq2	gi|685959449|gb|KGB35234.1| Dyslexia susceptibility 1 candidate gene 1 protein-like protein [Schistosoma haematobium]	gi|685959449|gb|KGB35234.1| Dyslexia susceptibility 1 candidate gene 1 protein-like protein [Schistosoma haematobium]	csin100298	KER28226.1	BN1106_s533B000149.mRNA-1	---	---	---	---	---	---	---	IPR007052: CS-like domain; IPR008978: HSP20-like chaperone; IPR017447: CS domain;	---	---	---	---	K03320	---	---	---	---	---	---	Y	294	252.48	9	1.09	1.34	N	-
comp13039_c0	comp13039_c0_seq1	Y	comp79218_c0_seq2	gi|684400235|ref|XP_009172766.1| hypothetical protein T265_08636 [Opisthorchis viverrini]	gi|684400235|ref|XP_009172766.1| hypothetical protein T265_08636 [Opisthorchis viverrini]	csin105158	KER23469.1	BN1106_s1375B000548.mRNA-1	---	---	116256466 WD repeat-containing protein 81 isoform 2	57.53	---	---	N	IPR000409: BEACH domain;	---	---	---	---	K17601	---	---	---	---	---	---	Y	285	243.49	19	2.39	2.93	N	-
comp13039_c1	comp13039_c1_seq1	Y	comp79218_c1_seq2	gi|684400235|ref|XP_009172766.1| hypothetical protein T265_08636 [Opisthorchis viverrini]	gi|684400235|ref|XP_009172766.1| hypothetical protein T265_08636 [Opisthorchis viverrini]	csin105328	KER23469.1	BN1106_s1375B000548.mRNA-1	---	---	---	---	---	---	---	IPR000409: BEACH domain;	---	---	---	---	K17601	---	---	---	---	---	---	Y	665	623.41	35	1.69	2.07	N	-
comp13045_c0	comp13045_c0_seq2	N	---	---	---	---	---	---	---	---	---	---	---	---	---	---	---	---	---	---	---	---	---	---	---	---	---	N	464.55	422.97	82	5.86	7.18	N	-
comp13045_c0	comp13045_c0_seq3	Y	---	---	---	---	---	---	Pk10774_txpt1	---	---	---	---	---	---	---	---	---	---	---	---	---	---	---	---	---	---	Y	464.55	422.97	82	5.86	7.18	N	-
comp13046_c0	comp13046_c0_seq1	Y	comp90823_c1_seq3	gi|780154904|ref|XP_011682229.1| PREDICTED: uncharacterized protein K02A2.6-like [Strongylocentrotus purpuratus]	gi|780154904|ref|XP_011682229.1| PREDICTED: uncharacterized protein K02A2.6-like [Strongylocentrotus purpuratus]	csin102574	KER26819.1	BN1106_s3234B000083.mRNA-1	---	---	---	---	---	---	---	---	---	---	---	---	K16940	---	---	---	---	---	---	Y	230	188.67	10	1.63	2	N	-
comp13047_c0	comp13047_c0_seq1	Y	comp81520_c0_seq2	gi|698810646|ref|XP_009838352.1| hypothetical protein H257_12745 [Aphanomyces astaci]	gi|698810646|ref|XP_009838352.1| hypothetical protein H257_12745 [Aphanomyces astaci]	---	---	BN1106_s608B000216.mRNA-1	---	---	---	---	---	---	---	IPR002492: Transposase, Tc1-like; IPR009057: Homeodomain-like;	GO:0003677): DNA binding; GO:0004803): transposase activity; GO:0005515): protein binding;	GO:0006313): transposition, DNA-mediated; GO:0015074): DNA integration;	---	5.1.99.6	K17759	---	---	---	---	---	---	Y	1011	969.41	43	1.33	1.63	N	-
comp1305_c0	comp1305_c0_seq1	Y	---	gi|684373758|ref|XP_009164526.1| hypothetical protein T265_02103 [Opisthorchis viverrini]	gi|684373758|ref|XP_009164526.1| hypothetical protein T265_02103 [Opisthorchis viverrini]	csin106396	KER31738.1	---	---	---	---	---	---	---	---	---	---	---	---	---	---	---	---	---	---	---	---	Y	558	516.42	18	1.05	1.29	N	-
comp13052_c0	comp13052_c0_seq1	Y	comp85553_c1_seq1	gi|358253519|dbj|GAA53332.1| hypothetical protein CLF_110016, partial [Clonorchis sinensis]	gi|358253519|dbj|GAA53332.1| hypothetical protein CLF_110016, partial [Clonorchis sinensis]	csin110016	KER20156.1	BN1106_s369B000194.mRNA-1	---	---	---	---	---	---	---	---	---	---	---	---	---	---	---	---	---	---	---	Y	594	552.41	19	1.04	1.27	N	Y
comp13054_c0	comp13054_c0_seq1	Y	---	---	---	csin101014	---	BN1106_s593B000220.mRNA-10	---	---	---	---	---	---	---	---	---	---	---	---	---	---	---	---	---	---	---	Y	400	358.43	14.29	1.21	1.48	N	-
comp13055_c0	comp13055_c0_seq1	Y	---	---	---	---	---	---	---	---	---	---	---	---	---	---	---	---	---	---	---	---	---	---	---	---	---	N	380	338.43	12	1.08	1.32	N	-
comp13058_c0	comp13058_c0_seq1	Y	comp69750_c0_seq1	gi|684366902|ref|XP_009162356.1| hypothetical protein T265_00347 [Opisthorchis viverrini]	gi|684366902|ref|XP_009162356.1| hypothetical protein T265_00347 [Opisthorchis viverrini]	csin104423	KER33907.1	BN1106_s862B000183.mRNA-1	---	---	---	---	---	---	---	IPR001357: BRCT;	---	---	GO:0005622): intracellular;	---	K10728	---	---	---	---	---	---	Y	561	519.42	24	1.39	1.71	N	-
comp13065_c0	comp13065_c0_seq1	Y	comp80516_c2_seq3	gi|684410553|ref|XP_009176109.1| hypothetical protein T265_11242 [Opisthorchis viverrini]	gi|684410553|ref|XP_009176109.1| hypothetical protein T265_11242 [Opisthorchis viverrini]	---	KER20140.1	BN1106_s401B000239.mRNA-1	---	---	---	---	---	---	---	---	---	---	---	---	---	---	---	---	---	---	---	Y	252	210.57	22	3.21	3.93	N	-
comp13069_c0	comp13069_c0_seq1	Y	---	---	---	---	---	---	---	---	---	---	---	---	---	---	---	---	---	---	---	---	---	---	---	---	---	N	205.63	164.48	44	8.28	10.15	N	-
comp13069_c0	comp13069_c0_seq2	N	---	---	---	---	---	---	---	---	---	---	---	---	---	---	---	---	---	---	---	---	---	---	---	---	---	N	205.63	164.48	44	8.28	10.15	N	-
comp13070_c0	comp13070_c0_seq1	Y	comp59218_c0_seq1	gi|684382020|ref|XP_009167113.1| hypothetical protein T265_13432, partial [Opisthorchis viverrini]	gi|684382020|ref|XP_009167113.1| hypothetical protein T265_13432, partial [Opisthorchis viverrini]	csin102156	KER29135.1	---	---	---	---	---	---	---	---	---	---	---	---	---	---	---	---	---	Y	---	---	Y	346	304.44	31	3.1	3.8	N	-
comp13072_c1	comp13072_c1_seq1	Y	---	gi|684376930|ref|XP_009165552.1| hypothetical protein T265_02924 [Opisthorchis viverrini]	gi|684376930|ref|XP_009165552.1| hypothetical protein T265_02924 [Opisthorchis viverrini]	csin112963	KER30684.1	BN1106_s2207B000110.mRNA-1	---	---	---	---	---	---	---	---	---	---	---	---	K09448	ko04011 ko04390 ko04391	---	---	---	---	---	Y	276	234.51	15	1.96	2.4	N	-
comp13076_c0	comp13076_c0_seq1	Y	---	---	---	---	---	---	---	---	---	---	---	---	---	---	---	---	---	---	---	---	---	---	---	---	---	N	232	190.66	9	1.45	1.78	N	-
comp13077_c0	comp13077_c0_seq1	Y	---	gi|684383987|ref|XP_009167708.1| hypothetical protein T265_04653 [Opisthorchis viverrini]	gi|684383987|ref|XP_009167708.1| hypothetical protein T265_04653 [Opisthorchis viverrini]	csin100469	KER28514.1	BN1106_s3412B000161.mRNA-1	---	---	---	---	---	---	---	---	---	---	---	---	---	---	---	---	---	---	---	Y	299	257.48	11	1.3	1.6	N	-
comp13078_c0	comp13078_c0_seq1	Y	comp69294_c0_seq1	gi|358254024|dbj|GAA54059.1| Cu/Zn superoxide dismutase [Clonorchis sinensis]	gi|50593182|gb|AAT79385.1| cytosolic Cu/Zn superoxide dismutase [Paragonimus westermani]	csin112034	KER23099.1	BN1106_s3189B000243.mRNA-1	---	Y	4507149 superoxide dismutase [Cu-Zn]	52.32	Smed|mk4.002589.08	52	N	IPR001424: Superoxide dismutase, copper/zinc binding; IPR018152: Superoxide dismutase, copper/zinc, binding site;	GO:0046872): metal ion binding;	GO:0006801): superoxide metabolic process; GO:0055114): oxidation-reduction process;	---	1.15.1.1	K04565	ko04146 ko05014 ko05016 ko05020	---	---	---	---	---	Y	737	695.41	25	1.08	1.32	N	-
comp13080_c0	comp13080_c0_seq1	Y	---	---	---	---	---	---	---	---	---	---	---	---	---	---	---	---	---	---	---	---	---	---	Y	---	---	Y	300	258.47	10	1.18	1.45	N	-
comp13084_c0	comp13084_c0_seq1	Y	---	---	---	---	---	---	---	---	---	---	---	---	---	---	---	---	---	---	---	---	---	---	---	---	---	N	212	170.8	6	1.09	1.33	N	-
comp13094_c0	comp13094_c0_seq1	Y	comp76132_c2_seq1	---	---	---	---	---	---	---	---	---	---	---	---	---	---	---	---	---	---	---	---	---	---	---	---	N	214	172.78	16	2.86	3.51	N	-
comp13102_c0	comp13102_c0_seq1	Y	---	---	---	---	---	---	Pk10826_txpt1	---	---	---	---	---	---	---	---	---	---	---	---	---	---	---	---	---	---	Y	1043	1001.41	42	1.25	1.54	N	-
comp13104_c0	comp13104_c0_seq1	Y	---	---	---	---	---	---	---	---	---	---	---	---	---	---	---	---	---	---	---	---	---	---	---	---	---	N	417	375.42	16	1.29	1.58	N	-
comp13105_c0	comp13105_c0_seq1	Y	---	---	---	---	---	---	---	---	---	---	---	---	---	---	---	---	---	---	---	---	---	---	Y	---	---	Y	274	232.51	13	1.71	2.1	N	-
comp13120_c0	comp13120_c0_seq1	Y	---	---	---	---	---	---	---	---	---	---	---	---	---	---	---	---	---	---	---	---	---	---	---	---	---	N	212	170.8	23	4.16	5.1	N	-
comp13122_c0	comp13122_c0_seq1	Y	---	gi|358333571|dbj|GAA52061.1| alpha-2-macroglobulin-like protein 1 [Clonorchis sinensis]	gi|358333571|dbj|GAA52061.1| alpha-2-macroglobulin-like protein 1 [Clonorchis sinensis]	csin107279	KER30311.1	---	---	---	---	---	---	---	---	IPR002890: Alpha-2-macroglobulin, N-terminal;	GO:0004866): endopeptidase inhibitor activity;	---	---	1.3.5.1	K00235	ko00020 ko00190 ko01200 ko04932 ko05010 ko05012 ko05016	M00009 M00011 M00148	---	---	---	---	Y	485	443.42	20	1.36	1.67	N	-
comp13125_c0	comp13125_c0_seq1	Y	---	---	---	---	---	---	---	---	---	---	---	---	---	---	---	---	---	---	---	---	---	---	---	---	---	N	491	449.42	21	1.41	1.73	N	-
comp13126_c0	comp13126_c0_seq1	Y	---	---	---	---	---	---	---	---	---	---	---	---	---	---	---	---	---	---	---	---	---	---	Y	---	---	Y	552	510.42	35	2.07	2.53	N	-
comp13133_c0	comp13133_c0_seq1	Y	comp89754_c0_seq1	---	---	---	---	---	---	---	---	---	---	---	---	---	---	---	---	---	---	---	---	---	Y	---	---	Y	283	241.5	23	2.91	3.57	N	-
comp13135_c0	comp13135_c0_seq1	Y	comp87168_c3_seq1	gi|684410507|ref|XP_009176095.1| hypothetical protein T265_11229 [Opisthorchis viverrini]	gi|684410507|ref|XP_009176095.1| hypothetical protein T265_11229 [Opisthorchis viverrini]	csin111611	KER20147.1	BN1106_s3197B000132.mRNA-1	---	---	---	---	---	---	---	---	---	---	---	---	---	---	---	---	---	---	---	Y	265	223.53	14	1.92	2.35	N	-
comp13146_c0	comp13146_c0_seq1	Y	---	---	---	---	---	---	---	---	---	---	---	---	---	---	---	---	---	---	---	---	---	---	Y	---	---	Y	445	403.42	18	1.35	1.65	N	-
comp13153_c0	comp13153_c0_seq1	Y	---	---	---	---	---	---	---	---	---	---	---	---	---	---	---	---	---	---	---	---	---	---	---	---	---	N	757	715.41	236	9.9	12.14	N	-
comp13156_c0	comp13156_c0_seq1	Y	comp70671_c0_seq1	---	---	---	---	---	---	---	---	---	---	---	---	---	---	---	---	---	---	---	---	---	---	Y	Y	Y	206	164.85	10	1.88	2.3	N	-
comp13161_c0	comp13161_c0_seq1	Y	---	---	---	---	---	---	---	---	---	---	---	---	---	---	---	---	---	---	---	---	---	---	---	---	---	N	345	303.44	22	2.21	2.7	N	-
comp13167_c1	comp13167_c1_seq1	Y	---	---	---	---	---	---	---	---	---	---	---	---	---	---	---	---	---	---	---	---	---	---	---	---	---	N	382	340.43	12	1.07	1.31	N	-
comp13169_c0	comp13169_c0_seq1	Y	comp88389_c1_seq1	gi|358339002|dbj|GAA47143.1| hypothetical protein CLF_100005, partial [Clonorchis sinensis]	gi|358339002|dbj|GAA47143.1| hypothetical protein CLF_100005, partial [Clonorchis sinensis]	csin100005	---	---	---	---	---	---	---	---	---	---	---	---	---	---	K17492	---	---	---	---	---	---	Y	575	533.42	52	2.94	3.6	N	-
comp13178_c0	comp13178_c0_seq1	Y	---	---	---	---	---	---	---	---	---	---	---	---	---	---	---	---	---	---	---	---	---	---	---	---	---	N	277	235.51	17	2.21	2.71	N	-
comp13180_c0	comp13180_c0_seq1	Y	---	gi|358333750|dbj|GAA52221.1| histone deacetylase 6/10 [Clonorchis sinensis]	gi|358333750|dbj|GAA52221.1| histone deacetylase 6/10 [Clonorchis sinensis]	csin107631	KER25964.1	BN1106_s1024B000338.mRNA-1	---	---	---	---	---	---	---	---	---	---	---	2.7.11.1	K02214	ko04110 ko04111 ko04113	---	---	---	---	---	Y	214	172.78	6	1.07	1.32	N	-
comp13182_c0	comp13182_c0_seq1	Y	comp82885_c0_seq1	---	---	---	---	---	Pk01413_txpt1	---	---	---	---	---	---	---	---	---	---	---	---	---	---	---	---	---	---	Y	1016	974.41	38	1.17	1.43	N	-
comp13183_c0	comp13183_c0_seq1	Y	---	---	---	---	---	---	---	---	---	---	---	---	---	---	---	---	---	---	---	---	---	---	---	---	---	N	424	382.42	13	1.03	1.26	N	-
comp13185_c0	comp13185_c0_seq1	Y	comp90539_c1_seq1	gi|360044560|emb|CCD82108.1| serine/threonine kinase [Schistosoma mansoni]	gi|360044560|emb|CCD82108.1| serine/threonine kinase [Schistosoma mansoni]	csin104594	KER27362.1	BN1106_s212B000275.mRNA-1	---	---	7662388 serine/threonine-protein kinase ICK	72.86	---	---	Y	IPR000719: Protein kinase, catalytic domain; IPR011009: Protein kinase-like domain; IPR017441: Protein kinase, ATP binding site; IPR017442: Serine/threonine-protein kinase-like domain;	GO:0004672): protein kinase activity; GO:0005524): ATP binding; GO:0016772): transferase activity, transferring phosphorus-containing groups;	GO:0006468): protein phosphorylation;	---	2.7.11.22	K08829	---	---	---	---	---	---	Y	347	305.44	20	1.99	2.44	N	-
comp13192_c0	comp13192_c0_seq1	Y	---	---	---	---	---	---	---	---	---	---	---	---	---	---	---	---	---	---	---	---	---	---	---	---	---	N	594	552.41	34.01	1.85	2.27	N	-
comp13194_c0	comp13194_c0_seq1	Y	comp75616_c0_seq1	gi|56756200|gb|AAW26275.1| SJCHGC07244 protein [Schistosoma japonicum]	gi|56756200|gb|AAW26275.1| SJCHGC07244 protein [Schistosoma japonicum]	csin107785	KER21776.1	BN1106_s376B000613.mRNA-1	---	---	30581135 structural maintenance of chromosomes protein 1A isoform 1	56.52	Smed|mk4.009253.01	66.67	N	---	---	---	---	---	K06636	ko04110 ko04111 ko04113 ko04114	---	---	---	---	---	Y	423	381.42	16	1.27	1.56	N	-
comp13196_c0	comp13196_c0_seq1	Y	comp81519_c0_seq1	gi|358253621|dbj|GAA53515.1| hypothetical protein CLF_110405, partial [Clonorchis sinensis]	gi|358253621|dbj|GAA53515.1| hypothetical protein CLF_110405, partial [Clonorchis sinensis]	csin110405	KER30664.1	BN1106_s120B000363.mRNA-2	---	---	---	---	---	---	---	---	---	---	---	---	K08729	ko00564	---	---	Y	---	---	Y	374	332.43	16	1.46	1.79	N	-
comp13201_c0	comp13201_c0_seq1	Y	---	---	---	---	---	---	---	---	---	---	---	---	---	---	---	---	---	---	---	---	---	---	---	---	---	N	219	177.74	6	1.04	1.28	N	-
comp13202_c0	comp13202_c0_seq1	Y	---	gi|698806344|ref|XP_009836201.1| hypothetical protein H257_11061 [Aphanomyces astaci]	gi|698806344|ref|XP_009836201.1| hypothetical protein H257_11061 [Aphanomyces astaci]	---	---	---	---	---	---	---	---	---	---	---	---	---	---	---	---	---	---	---	Y	---	---	Y	456	414.42	29	2.12	2.59	N	-
comp13209_c0	comp13209_c0_seq1	Y	---	---	---	---	---	---	---	---	---	---	---	---	---	---	---	---	---	---	---	---	---	---	---	---	---	N	315	273.46	11	1.23	1.5	N	-
comp13213_c0	comp13213_c0_seq1	Y	---	---	---	---	---	---	---	---	---	---	---	---	---	---	---	---	---	---	---	---	---	---	---	---	---	N	296	254.48	10	1.2	1.47	N	-
comp13214_c0	comp13214_c0_seq1	Y	---	---	---	---	---	BN1106_s819B000384.mRNA-1	---	---	---	---	---	---	---	---	---	---	---	---	---	---	---	---	---	---	---	Y	228	186.68	8	1.32	1.62	N	-
comp13216_c0	comp13216_c0_seq1	Y	---	gi|684389166|ref|XP_009169294.1| hypothetical protein T265_13894, partial [Opisthorchis viverrini]	gi|684389166|ref|XP_009169294.1| hypothetical protein T265_13894, partial [Opisthorchis viverrini]	csin104168	KER26957.1	BN1106_s667B000211.mRNA-1	Pk14077_txpt1	---	---	---	---	---	---	IPR000159: Ras-association;	---	GO:0007165): signal transduction;	---	2.7.1.107	K00901	ko00561 ko00564 ko04070	---	---	---	---	---	Y	537	495.42	19	1.16	1.42	N	-
comp13217_c0	comp13217_c0_seq1	Y	comp87838_c2_seq1	gi|358339234|dbj|GAA32474.2| G-protein-signaling modulator 2 [Clonorchis sinensis]	gi|358339234|dbj|GAA32474.2| G-protein-signaling modulator 2 [Clonorchis sinensis]	csin100236	KER20339.1	---	---	---	---	---	---	---	---	IPR011990: Tetratricopeptide-like helical; IPR019734: Tetratricopeptide repeat;	GO:0005488): binding; GO:0005515): protein binding;	---	---	---	K15837	---	---	---	---	---	---	Y	293	251.48	22	2.67	3.28	N	-
comp13221_c0	comp13221_c0_seq1	Y	comp83292_c0_seq5	---	---	---	---	---	---	---	---	---	---	---	---	---	---	---	---	---	---	---	---	---	---	---	---	N	794	752.41	31	1.24	1.52	N	Y
comp13224_c0	comp13224_c0_seq1	Y	---	---	---	---	---	---	---	---	---	---	---	---	---	---	---	---	---	---	---	---	---	---	---	---	---	N	617	575.41	27	1.41	1.73	N	-
comp13228_c0	comp13228_c0_seq2	Y	comp90123_c0_seq2	gi|684367143|ref|XP_009162429.1| hypothetical protein T265_12529, partial [Opisthorchis viverrini]	gi|684367143|ref|XP_009162429.1| hypothetical protein T265_12529, partial [Opisthorchis viverrini]	csin110347	KER33963.1	BN1106_s984B000100.mRNA-1	Pk06805_txpt2	---	---	---	---	---	---	---	---	---	---	---	---	---	---	---	---	---	---	Y	618	576.41	26.02	1.36	1.67	N	-
comp13229_c0	comp13229_c0_seq1	Y	comp80860_c0_seq1	gi|684378701|ref|XP_009166090.1| hypothetical protein T265_13220, partial [Opisthorchis viverrini]	gi|684378701|ref|XP_009166090.1| hypothetical protein T265_13220, partial [Opisthorchis viverrini]	---	KER30168.1	BN1106_s674B000168.mRNA-1	---	---	---	---	---	---	---	---	---	---	---	---	---	---	---	---	---	---	---	Y	602	560.41	22	1.18	1.45	N	-
comp13230_c0	comp13230_c0_seq1	Y	---	---	---	---	---	---	---	---	---	---	---	---	---	---	---	---	---	---	---	---	---	---	---	---	---	N	326	284.45	30	3.21	3.94	N	-
comp13234_c0	comp13234_c0_seq1	Y	---	gi|358332267|dbj|GAA50942.1| ATP-binding cassette subfamily B (MDR/TAP) member 1 [Clonorchis sinensis]	gi|358332267|dbj|GAA50942.1| ATP-binding cassette subfamily B (MDR/TAP) member 1 [Clonorchis sinensis]	csin105288	KER29540.1	BN1106_s5287B000016.mRNA-1	---	---	---	---	---	---	---	IPR001140: ABC transporter, transmembrane domain; IPR011527: ABC transporter, transmembrane domain, type 1; IPR017940: ABC transporter, integral membrane type 1;	GO:0005524): ATP binding; GO:0042626): ATPase activity, coupled to transmembrane movement of substances;	GO:0006810): transport; GO:0055085): transmembrane transport;	GO:0016021): integral to membrane;	---	K05658	ko02010 ko04976 ko05206	---	---	Y	---	---	Y	659	617.41	33	1.61	1.97	N	-
comp13238_c0	comp13238_c0_seq1	Y	---	gi|684367728|ref|XP_009162610.1| hypothetical protein T265_00542 [Opisthorchis viverrini]	gi|684367728|ref|XP_009162610.1| hypothetical protein T265_00542 [Opisthorchis viverrini]	csin109933	KER33656.1	BN1106_s444B000269.mRNA-1	---	---	---	---	---	---	---	---	---	---	---	---	K03953	ko00190 ko04932 ko05010 ko05012 ko05016	M00146	---	---	---	---	Y	396	354.43	25	2.14	2.62	N	-
comp13246_c0	comp13246_c0_seq1	Y	comp82797_c0_seq1	gi|684371695|ref|XP_009163860.1| hypothetical protein T265_01537 [Opisthorchis viverrini]	gi|684371695|ref|XP_009163860.1| hypothetical protein T265_01537 [Opisthorchis viverrini]	csin105714	KER32308.1	BN1106_s1361B000119.mRNA-1	---	---	194353966 dynein heavy chain 6, axonemal	63.05	Smed|mk4.001040.00	69.95	N	---	---	---	---	---	K14416	ko03015 ko05134	---	---	---	---	---	Y	609	567.41	20	1.06	1.3	N	-
comp13247_c0	comp13247_c0_seq2	Y	comp79859_c0_seq1	gi|358333789|dbj|GAA52267.1| erythroid differentiation-related factor 1 [Clonorchis sinensis]	gi|358333789|dbj|GAA52267.1| erythroid differentiation-related factor 1 [Clonorchis sinensis]	csin107722	KER30166.1	BN1106_s2355B000213.mRNA-1	---	---	---	---	---	---	---	---	---	---	---	---	K07213	ko04978	---	---	---	---	---	Y	981	939.41	89	2.84	3.48	N	-
comp13249_c0	comp13249_c0_seq1	Y	---	---	---	---	---	---	---	---	---	---	---	---	---	---	---	---	---	---	---	---	---	---	---	---	---	N	305	263.47	12	1.39	1.7	N	-
comp13250_c0	comp13250_c0_seq1	Y	---	---	---	---	---	---	---	---	---	---	---	---	---	---	---	---	---	---	---	---	---	---	---	---	---	N	261	219.55	9.55	1.33	1.64	N	-
comp13252_c0	comp13252_c0_seq1	Y	---	---	---	---	---	---	---	---	---	---	---	---	---	---	---	---	---	---	---	---	---	---	---	---	---	N	225	183.7	8	1.34	1.65	N	-
comp13255_c0	comp13255_c0_seq2	Y	---	---	---	---	---	---	---	---	---	---	---	---	---	---	---	---	---	---	---	---	---	---	---	---	---	N	326	284.45	11	1.18	1.44	N	-
comp13256_c0	comp13256_c0_seq1	Y	---	gi|358255184|dbj|GAA56901.1| kinesin family member 6/9 [Clonorchis sinensis]	gi|358255184|dbj|GAA56901.1| kinesin family member 6/9 [Clonorchis sinensis]	csin111788	KER26495.1	BN1106_s1240B000273.mRNA-1	---	---	---	---	---	---	---	---	---	---	---	---	K03009	ko00230 ko00240 ko03020 ko04623 ko05016 ko05169	M00180 M00181 M00182	---	---	---	---	Y	551	509.42	36	2.13	2.61	N	-
comp13260_c0	comp13260_c0_seq1	Y	---	gi|684373863|ref|XP_009164557.1| hypothetical protein T265_12925, partial [Opisthorchis viverrini]	gi|684373863|ref|XP_009164557.1| hypothetical protein T265_12925, partial [Opisthorchis viverrini]	csin106394	KER31740.1	---	---	---	---	---	---	---	---	---	---	---	---	---	---	---	---	---	---	---	---	Y	833	791.41	29	1.1	1.35	N	-
comp13264_c0	comp13264_c0_seq1	Y	---	---	---	---	---	---	---	---	---	---	---	---	---	---	---	---	---	---	---	---	---	---	Y	---	---	Y	245	203.6	14	2.11	2.59	N	-
comp13265_c0	comp13265_c0_seq1	Y	---	gi|684400833|ref|XP_009172960.1| hypothetical protein T265_14669 [Opisthorchis viverrini]	gi|684400833|ref|XP_009172960.1| hypothetical protein T265_14669 [Opisthorchis viverrini]	csin106988	KER23291.1	BN1106_s1863B000150.mRNA-1	---	---	---	---	---	---	---	IPR002110: Ankyrin repeat; IPR020683: Ankyrin repeat-containing domain;	GO:0005515): protein binding;	---	---	---	---	---	---	---	---	---	---	Y	212	170.8	9	1.63	2	N	-
comp13272_c0	comp13272_c0_seq1	Y	comp33530_c0_seq1	gi|358254961|dbj|GAA56652.1| hypothetical protein CLF_111313 [Clonorchis sinensis]	gi|358254961|dbj|GAA56652.1| hypothetical protein CLF_111313 [Clonorchis sinensis]	csin111313	---	BN1106_s1233B000314.mRNA-1	---	Y	---	---	---	---	---	---	---	---	---	---	K10875	ko03440	---	---	---	Y	Y	Y	320	278.46	21	2.3	2.82	N	-
comp13278_c0	comp13278_c0_seq1	Y	---	---	---	---	---	---	---	---	---	---	---	---	---	---	---	---	---	---	---	---	---	---	---	---	---	N	234	192.65	218	34.84	42.72	N	-
comp13279_c0	comp13279_c0_seq1	Y	comp42134_c0_seq1	gi|358253780|dbj|GAA53770.1| WD repeat and FYVE domain-containing protein 3 [Clonorchis sinensis]	gi|358253780|dbj|GAA53770.1| WD repeat and FYVE domain-containing protein 3 [Clonorchis sinensis]	csin111054	KER20364.1	BN1106_s3837B000091.mRNA-1	---	---	---	---	---	---	---	---	---	---	---	---	K14708	---	---	---	---	---	---	Y	513	471.42	19	1.22	1.49	N	-
comp13291_c0	comp13291_c0_seq1	Y	---	---	---	---	---	---	---	---	---	---	---	---	---	---	---	---	---	---	---	---	---	---	---	---	---	N	427	385.42	36	2.83	3.47	N	-
comp13297_c0	comp13297_c0_seq1	Y	comp88563_c3_seq1	---	---	---	---	---	---	---	---	---	---	---	---	---	---	---	---	---	---	---	---	---	---	---	---	N	285	243.49	22	2.76	3.39	N	-
comp13301_c0	comp13301_c0_seq1	Y	---	---	---	---	---	---	---	---	---	---	---	---	---	---	---	---	---	---	---	---	---	---	---	---	---	N	325	283.45	25	2.69	3.29	N	-
comp13303_c0	comp13303_c0_seq2	Y	---	---	---	---	---	---	---	---	---	---	---	---	---	---	---	---	---	---	---	---	---	---	---	---	---	N	500	458.42	24	1.58	1.94	N	-
comp13305_c0	comp13305_c0_seq1	Y	---	gi|684369995|ref|XP_009163316.1| hypothetical protein T265_12702 [Opisthorchis viverrini]	gi|684369995|ref|XP_009163316.1| hypothetical protein T265_12702 [Opisthorchis viverrini]	csin107728	KER32926.1	BN1106_s1122B000228.mRNA-1	---	---	---	---	---	---	---	---	---	---	---	---	---	---	---	---	---	---	---	Y	210	168.81	6	1.1	1.35	N	-
comp13318_c0	comp13318_c0_seq1	Y	---	---	---	---	---	---	---	---	---	---	---	---	---	---	---	---	---	---	---	---	---	---	---	---	---	N	517	475.42	82	5.2	6.38	N	-
comp13321_c0	comp13321_c0_seq1	Y	comp65580_c0_seq1	---	---	---	---	---	---	---	---	---	---	---	---	---	---	---	---	---	K02984	ko03010	M00177 M00179	---	---	---	---	Y	828	786.41	45	1.72	2.1	N	-
comp13329_c0	comp13329_c0_seq1	Y	comp75749_c0_seq1	---	---	---	---	---	---	---	---	---	---	---	---	---	---	---	---	---	---	---	---	---	Y	---	---	Y	535	493.42	18	1.1	1.35	N	-
comp13335_c0	comp13335_c0_seq1	Y	---	---	---	---	---	---	---	---	---	---	---	---	---	---	---	---	---	---	---	---	---	---	---	---	---	N	289	247.49	9	1.11	1.36	N	-
comp13336_c0	comp13336_c0_seq1	Y	---	---	gi|13625997|gb|AAK35224.1|AF367368_1 yolk ferritin [Paragonimus westermani]	---	---	BN1106_s709B000627.mRNA-1	---	Y	---	---	---	---	---	---	---	---	---	---	---	---	---	---	---	---	---	Y	210	168.81	7	1.28	1.57	N	-
comp13339_c0	comp13339_c0_seq1	Y	comp82777_c0_seq1	---	---	---	---	---	---	---	---	---	---	---	---	---	---	---	---	---	K02605	ko04110 ko04111 ko04113	M00284	---	---	---	---	Y	505	463.42	22	1.43	1.76	N	-
comp13340_c0	comp13340_c0_seq1	Y	comp34002_c0_seq1	gi|353228632|emb|CCD74803.1| putative spfh domain / Band 7 family protein [Schistosoma mansoni]	gi|353228632|emb|CCD74803.1| putative spfh domain / Band 7 family protein [Schistosoma mansoni]	csin100390	KER33006.1	BN1106_s339B000423.mRNA-1	---	---	38016907 erythrocyte band 7 integral membrane protein isoform b	60.99	Smed|mk4.018976.00	71.06	N	IPR001107: Band 7 protein; IPR001972: Stomatin; IPR018080: Band 7/stomatin-like, conserved site;	---	---	GO:0016020): membrane;	---	K02893	ko03010	M00177	---	---	---	---	Y	915	873.41	61	2.09	2.57	N	-
comp13342_c0	comp13342_c0_seq2	Y	comp90017_c0_seq1	gi|358337078|dbj|GAA55498.1| Bardet-Biedl syndrome 1 protein [Clonorchis sinensis]	gi|358337078|dbj|GAA55498.1| Bardet-Biedl syndrome 1 protein [Clonorchis sinensis]	csin108165	KER22769.1	BN1106_s60B000534.mRNA-1	---	---	---	---	---	---	---	---	---	---	---	---	K16746	---	---	---	---	---	---	Y	480	438.42	17	1.17	1.44	N	-
comp13346_c0	comp13346_c0_seq2	Y	comp33134_c0_seq1	gi|684371289|ref|XP_009163729.1| hypothetical protein T265_01439 [Opisthorchis viverrini]	gi|684371289|ref|XP_009163729.1| hypothetical protein T265_01439 [Opisthorchis viverrini]	csin103377	KER32567.1	BN1106_s643B000235.mRNA-1	---	---	---	---	---	---	---	---	---	---	---	---	---	---	---	---	---	---	---	Y	455.36	413.79	99	7.23	8.87	N	-
comp13346_c0	comp13346_c0_seq3	N	---	gi|684371289|ref|XP_009163729.1| hypothetical protein T265_01439 [Opisthorchis viverrini]	gi|684371289|ref|XP_009163729.1| hypothetical protein T265_01439 [Opisthorchis viverrini]	csin103377	KER32567.1	BN1106_s643B000235.mRNA-1	---	---	---	---	---	---	---	---	---	---	---	---	---	---	---	---	---	---	---	Y	455.36	413.79	99	7.23	8.87	N	-
comp13347_c0	comp13347_c0_seq1	Y	comp81999_c0_seq1	gi|358331806|dbj|GAA50562.1| AT-rich interactive domain-containing protein 1, partial [Clonorchis sinensis]	gi|358331806|dbj|GAA50562.1| AT-rich interactive domain-containing protein 1, partial [Clonorchis sinensis]	csin104727	KER25197.1	BN1106_s781B000232.mRNA-1	---	---	---	---	---	---	---	---	---	---	---	---	K11653	---	---	---	---	---	---	Y	923	881.41	45	1.53	1.88	N	-
comp13347_c1	comp13347_c1_seq1	Y	---	gi|358331808|dbj|GAA50564.1| AT-rich interactive domain-containing protein 1 [Clonorchis sinensis]	gi|358331808|dbj|GAA50564.1| AT-rich interactive domain-containing protein 1 [Clonorchis sinensis]	csin104729	KER25197.1	---	---	---	---	---	---	---	---	---	---	---	---	---	---	---	---	---	---	---	---	Y	526	484.42	26	1.62	1.98	N	-
comp13348_c0	comp13348_c0_seq1	Y	---	---	---	---	---	---	---	---	---	---	---	---	---	---	---	---	---	---	---	---	---	---	---	---	---	N	226	184.69	8	1.34	1.64	N	-
comp13350_c0	comp13350_c0_seq1	Y	---	gi|358332287|dbj|GAA33234.2| tau-tubulin kinase 1 [Clonorchis sinensis]	gi|358332287|dbj|GAA33234.2| tau-tubulin kinase 1 [Clonorchis sinensis]	csin105307	KER27918.1	BN1106_s454B000163.mRNA-1	---	---	---	---	---	---	---	---	---	---	---	2.7.11.26	K08815	---	---	---	---	---	---	Y	432	390.42	42	3.26	3.99	N	-
comp13352_c0	comp13352_c0_seq1	Y	---	---	---	---	---	---	---	---	---	---	---	---	---	---	---	---	---	---	---	---	---	---	Y	---	---	Y	515	473.42	19	1.21	1.48	N	-
comp13359_c0	comp13359_c0_seq1	Y	---	---	---	---	---	---	---	---	---	---	---	---	---	---	---	---	---	---	---	---	---	---	---	---	---	N	378	336.43	16	1.44	1.77	N	-
comp13364_c0	comp13364_c0_seq1	Y	---	---	---	---	---	---	---	---	---	---	---	---	---	---	---	---	---	---	---	---	---	---	---	---	---	N	427	385.42	21	1.65	2.02	N	-
comp13365_c0	comp13365_c0_seq1	Y	---	gi|684413026|ref|XP_009177077.1| hypothetical protein T265_15629, partial [Opisthorchis viverrini]	gi|684413026|ref|XP_009177077.1| hypothetical protein T265_15629, partial [Opisthorchis viverrini]	csin108904	KER19173.1	BN1106_s3872B000124.mRNA-1	---	---	377823715 voltage-dependent L-type calcium channel subunit alpha-1F isoform 2	56.95	Smed|mk4.008848.01	67.57	N	IPR005821: Ion transport;	GO:0005216): ion channel activity;	GO:0006811): ion transport; GO:0055085): transmembrane transport;	GO:0016020): membrane;	---	K05292	ko00563	---	---	Y	---	---	Y	670	628.41	25	1.2	1.47	N	-
comp13370_c0	comp13370_c0_seq1	Y	comp82801_c0_seq1	---	---	---	---	---	---	---	---	---	---	---	---	---	---	---	---	---	---	---	---	---	Y	---	---	Y	315	273.46	22.9	2.55	3.13	N	-
comp13377_c0	comp13377_c0_seq1	Y	comp86009_c0_seq1	gi|358340148|dbj|GAA29075.2| Rho GTPase-activating protein 190 [Clonorchis sinensis]	gi|358340148|dbj|GAA29075.2| Rho GTPase-activating protein 190 [Clonorchis sinensis]	csin101181	---	---	---	---	---	---	---	---	---	---	---	---	---	---	---	---	---	---	---	---	---	Y	456	414.42	23	1.68	2.06	N	-
comp13379_c0	comp13379_c0_seq1	Y	---	---	---	---	---	---	---	---	---	---	---	---	---	---	---	---	---	---	---	---	---	---	Y	---	---	Y	245	203.6	16	2.42	2.96	N	-
comp13381_c0	comp13381_c0_seq1	Y	comp75074_c1_seq1	---	---	---	---	---	---	---	---	---	---	---	---	---	---	---	---	---	---	---	---	---	---	---	---	N	592.92	551.34	180	9.83	12.05	N	-
comp13381_c0	comp13381_c0_seq2	N	---	---	---	---	---	---	---	---	---	---	---	---	---	---	---	---	---	---	---	---	---	---	---	---	---	N	592.92	551.34	180	9.83	12.05	N	-
comp13383_c0	comp13383_c0_seq1	Y	---	---	---	---	---	---	---	---	---	---	---	---	---	---	---	---	---	---	---	---	---	---	---	---	---	N	309	267.46	20	2.28	2.8	N	-
comp13386_c0	comp13386_c0_seq1	Y	---	---	---	---	---	---	---	---	---	---	---	---	---	---	---	---	---	---	---	---	---	---	---	---	---	N	422	380.42	15	1.19	1.46	N	-
comp13391_c0	comp13391_c0_seq1	Y	comp85486_c0_seq1	gi|684412906|ref|XP_009177017.1| hypothetical protein T265_15607, partial [Opisthorchis viverrini]	gi|684412906|ref|XP_009177017.1| hypothetical protein T265_15607, partial [Opisthorchis viverrini]	csin106079	KER19237.1	BN1106_s1026B000549.mRNA-1	---	---	---	---	---	---	---	IPR001395: Aldo/keto reductase; IPR020471: Aldo/keto reductase subgroup; IPR023210: NADP-dependent oxidoreductase domain;	GO:0016491): oxidoreductase activity;	GO:0055114): oxidation-reduction process;	---	1.1.1.21	K00011	ko00040 ko00051 ko00052 ko00561 ko00620	---	---	---	---	---	Y	333	291.45	19	1.98	2.43	N	-
comp13393_c0	comp13393_c0_seq1	Y	---	---	---	---	---	---	---	---	---	---	---	---	---	---	---	---	---	---	---	---	---	---	---	---	---	N	298	256.48	9	1.07	1.31	N	-
comp13394_c0	comp13394_c0_seq1	Y	---	---	---	---	---	---	---	---	---	---	---	---	---	---	---	---	---	---	---	---	---	---	Y	---	---	Y	453	411.42	14	1.03	1.26	N	-
comp13396_c0	comp13396_c0_seq1	Y	---	---	---	---	---	---	---	---	---	---	---	---	---	---	---	---	---	---	---	---	---	---	---	---	---	N	414	372.42	29	2.36	2.89	N	-
comp13399_c0	comp13399_c0_seq1	Y	comp86934_c1_seq1	gi|684378461|ref|XP_009166016.1| hypothetical protein T265_03306 [Opisthorchis viverrini]	gi|684378461|ref|XP_009166016.1| hypothetical protein T265_03306 [Opisthorchis viverrini]	csin106143	KER30256.1	BN1106_s4400B000096.mRNA-1	---	---	---	---	---	---	---	---	---	---	---	---	K10895	ko03460	---	---	---	---	---	Y	622	580.41	41	2.12	2.61	N	-
comp13401_c0	comp13401_c0_seq1	Y	---	---	---	---	---	---	---	---	---	---	---	---	---	---	---	---	---	---	---	---	---	---	---	---	---	N	349	307.44	30	2.97	3.64	N	-
comp13402_c0	comp13402_c0_seq1	Y	---	gi|684389117|ref|XP_009169279.1| hypothetical protein T265_05886 [Opisthorchis viverrini]	gi|684389117|ref|XP_009169279.1| hypothetical protein T265_05886 [Opisthorchis viverrini]	csin109615	KER26978.1	BN1106_s773B000381.mRNA-1	---	---	---	---	---	---	---	---	---	---	---	---	K14292	ko03013	---	---	Y	---	---	Y	396	354.43	18	1.54	1.89	N	-
comp13403_c0	comp13403_c0_seq1	Y	---	---	---	---	---	---	---	---	---	---	---	---	---	---	---	---	---	---	---	---	---	---	---	Y	Y	Y	393	351.43	14	1.21	1.48	N	-
comp13403_c1	comp13403_c1_seq1	Y	---	---	---	---	---	---	---	---	---	---	---	---	---	---	---	---	---	---	---	---	---	---	---	---	---	N	340	298.44	10	1.02	1.25	N	-
comp13405_c0	comp13405_c0_seq1	Y	---	---	---	---	---	---	---	---	---	---	---	---	---	---	---	---	---	---	---	---	---	---	---	---	---	N	648	606.41	39	1.93	2.37	N	-
comp13410_c0	comp13410_c0_seq1	Y	---	---	---	---	---	---	---	---	---	---	---	---	---	---	---	---	---	---	---	---	---	---	---	---	---	N	494	452.42	16	1.07	1.31	N	-
comp13411_c0	comp13411_c0_seq1	Y	comp75787_c1_seq1	gi|358335871|dbj|GAA54470.1| dynein light intermediate chain 2 cytosolic [Clonorchis sinensis]	gi|358335871|dbj|GAA54470.1| dynein light intermediate chain 2 cytosolic [Clonorchis sinensis]	csin103327	KER29294.1	BN1106_s3410B000072.mRNA-1	---	---	---	---	---	---	---	---	---	---	---	---	K10417	ko04962	---	---	---	---	---	Y	391	349.43	20	1.74	2.13	N	-
comp13412_c0	comp13412_c0_seq1	Y	---	gi|358337851|dbj|GAA56185.1| hypothetical protein CLF_110223 [Clonorchis sinensis]	gi|358337851|dbj|GAA56185.1| hypothetical protein CLF_110223 [Clonorchis sinensis]	csin110223	KER21968.1	BN1106_s2972B000060.mRNA-1	---	---	---	---	---	---	---	---	---	---	---	---	---	---	---	---	---	---	---	Y	487	445.42	20	1.36	1.66	N	-
comp13412_c1	comp13412_c1_seq1	Y	comp89653_c0_seq1	---	---	---	---	---	---	---	---	---	---	---	---	---	---	---	---	---	---	---	---	---	---	---	---	N	453	411.42	19	1.4	1.71	N	-
comp13413_c0	comp13413_c0_seq1	Y	comp83545_c0_seq1	gi|358256602|dbj|GAA50191.1| eukaryotic translation initiation factor 2-alpha kinase 4, partial [Clonorchis sinensis]	gi|358256602|dbj|GAA50191.1| eukaryotic translation initiation factor 2-alpha kinase 4, partial [Clonorchis sinensis]	csin104176	KER28064.1	BN1106_s1095B000228.mRNA-1	---	---	---	---	---	---	---	---	---	---	---	2.7.11.1	K16196	ko04141 ko05160 ko05162 ko05164 ko05168 ko05169	---	---	---	---	---	Y	430	388.42	27	2.1	2.58	N	-
comp13413_c1	comp13413_c1_seq1	Y	comp87030_c1_seq1	gi|358256602|dbj|GAA50191.1| eukaryotic translation initiation factor 2-alpha kinase 4, partial [Clonorchis sinensis]	gi|358256602|dbj|GAA50191.1| eukaryotic translation initiation factor 2-alpha kinase 4, partial [Clonorchis sinensis]	csin104176	KER28064.1	BN1106_s1095B000228.mRNA-1	---	---	---	---	---	---	---	IPR000719: Protein kinase, catalytic domain; IPR011009: Protein kinase-like domain; IPR017442: Serine/threonine-protein kinase-like domain;	GO:0004672): protein kinase activity; GO:0005524): ATP binding; GO:0016772): transferase activity, transferring phosphorus-containing groups;	GO:0006468): protein phosphorylation;	---	2.7.11.1	K16196	ko04141 ko05160 ko05162 ko05164 ko05168 ko05169	---	---	---	---	---	Y	1221	1179.41	86	2.18	2.67	N	-
comp13414_c0	comp13414_c0_seq1	Y	---	---	---	---	---	---	---	---	---	---	---	---	---	---	---	---	---	---	---	---	---	---	---	---	---	N	836	794.41	66	2.49	3.05	N	-
comp13420_c0	comp13420_c0_seq1	Y	---	---	---	---	---	---	---	---	---	---	---	---	---	---	---	---	---	---	---	---	---	---	---	---	---	N	256	214.56	17	2.43	2.98	N	-
comp13425_c0	comp13425_c0_seq1	Y	---	gi|358332175|dbj|GAA29957.2| serine/threonine-protein kinase par-1 [Clonorchis sinensis]	gi|358332175|dbj|GAA29957.2| serine/threonine-protein kinase par-1 [Clonorchis sinensis]	csin105168	KER20187.1	BN1106_s5482B000050.mRNA-1	Pk52030_txpt3	---	578825804 PREDICTED: MAP/microtubule affinity-regulating kinase 3 isoform X3	69.57	---	---	N	IPR000719: Protein kinase, catalytic domain; IPR002290: Serine/threonine-protein kinase domain; IPR008271: Serine/threonine-protein kinase, active site; IPR011009: Protein kinase-like domain; IPR017442: Serine/threonine-protein kinase-like domain;	GO:0004672): protein kinase activity; GO:0004674): protein serine/threonine kinase activity; GO:0005524): ATP binding; GO:0016772): transferase activity, transferring phosphorus-containing groups;	GO:0006468): protein phosphorylation;	---	---	K10317	---	---	---	---	---	---	Y	277	235.51	33	4.29	5.26	N	-
comp13427_c0	comp13427_c0_seq1	Y	comp82835_c1_seq2	gi|684388804|ref|XP_009169179.1| hypothetical protein T265_05808 [Opisthorchis viverrini]	gi|684388804|ref|XP_009169179.1| hypothetical protein T265_05808 [Opisthorchis viverrini]	csin112214	KER27039.1	BN1106_s2065B000254.mRNA-1	---	---	---	---	---	---	---	---	---	---	---	3.2.1.166	K07964	ko00531 ko05205	M00078	---	---	---	---	Y	642	600.41	39	1.95	2.4	N	-
comp13430_c0	comp13430_c0_seq1	Y	comp85692_c1_seq1	gi|358333542|dbj|GAA52032.1| histone-lysine N-methyltransferase MLL5 [Clonorchis sinensis]	gi|358333542|dbj|GAA52032.1| histone-lysine N-methyltransferase MLL5 [Clonorchis sinensis]	csin107247	KER29368.1	BN1106_s2734B000141.mRNA-1	Pk51689_txpt1	---	---	---	---	---	---	---	---	---	---	---	K03130	ko03022 ko05168	---	---	---	---	---	Y	962	920.41	80	2.6	3.19	N	-
comp13433_c0	comp13433_c0_seq1	Y	---	---	---	---	---	---	---	---	---	---	---	---	---	---	---	---	---	---	---	---	---	---	Y	---	---	Y	517	475.42	20	1.27	1.56	N	-
comp13440_c0	comp13440_c0_seq2	Y	---	---	---	---	---	---	---	---	---	---	---	---	---	---	---	---	---	---	---	---	---	---	Y	---	---	Y	817	775.41	100	3.87	4.74	N	-
comp13441_c1	comp13441_c1_seq1	Y	---	gi|358332359|dbj|GAA51035.1| transcription initiation factor TFIID subunit 1 [Clonorchis sinensis]	gi|358332359|dbj|GAA51035.1| transcription initiation factor TFIID subunit 1 [Clonorchis sinensis]	csin105478	KER20482.1	BN1106_s1622B000115.mRNA-1	---	---	---	---	---	---	---	---	---	---	---	---	K03125	ko03022	---	---	---	---	---	Y	561	519.42	20	1.16	1.42	N	-
comp13446_c0	comp13446_c0_seq1	Y	comp78438_c0_seq1	---	---	---	---	---	---	---	---	---	---	---	---	---	---	---	---	---	---	---	---	---	---	---	---	N	642	600.41	22	1.1	1.35	N	-
comp13448_c0	comp13448_c0_seq1	Y	---	---	---	---	---	---	---	---	---	---	---	---	---	---	---	---	---	---	---	---	---	---	---	---	---	N	289	247.49	9	1.11	1.36	N	-
comp13450_c0	comp13450_c0_seq1	Y	comp86840_c2_seq1	---	---	---	---	---	---	---	---	---	---	---	---	---	---	---	---	---	---	---	---	---	---	---	---	N	648	606.41	28	1.39	1.7	N	-
comp13454_c0	comp13454_c0_seq2	Y	---	---	---	---	---	---	---	---	---	---	---	---	---	---	---	---	---	---	---	---	---	---	---	---	---	N	316	274.46	13.06	1.45	1.78	N	-
comp13459_c0	comp13459_c0_seq1	Y	comp64973_c0_seq1	gi|358340434|dbj|GAA48325.1| radial spoke head protein 4 homolog A [Clonorchis sinensis]	gi|358340434|dbj|GAA48325.1| radial spoke head protein 4 homolog A [Clonorchis sinensis]	csin101470	KER20038.1	BN1106_s1625B000109.mRNA-1	---	---	13540559 radial spoke head protein 6 homolog A	56.6	---	---	N	IPR006802: Radial spokehead-like protein;	---	---	---	3.6.4.13	K14806	---	---	---	---	---	---	Y	321	279.45	19	2.07	2.54	N	-
comp13461_c0	comp13461_c0_seq2	Y	---	---	---	---	---	---	---	---	---	---	---	---	---	---	---	---	---	---	---	---	---	---	---	---	---	N	307	265.47	18	2.07	2.54	N	-
comp13462_c0	comp13462_c0_seq1	Y	---	---	---	---	---	---	---	---	---	---	---	---	---	---	---	---	---	---	---	---	---	---	---	---	---	N	391	349.43	14	1.22	1.49	N	-
comp13469_c0	comp13469_c0_seq1	Y	---	---	---	---	---	---	---	---	---	---	---	---	---	---	---	---	---	---	---	---	---	---	---	---	---	N	508	466.42	21	1.36	1.67	N	-
comp13470_c0	comp13470_c0_seq1	Y	comp78827_c3_seq1	gi|358333593|dbj|GAA52078.1| beta-arrestin [Clonorchis sinensis]	gi|358333593|dbj|GAA52078.1| beta-arrestin [Clonorchis sinensis]	csin107309	KER33025.1	BN1106_s1152B000055.mRNA-1	---	---	---	---	---	---	---	IPR000698: Arrestin; IPR014752: Arrestin, C-terminal; IPR014756: Immunoglobulin E-set;	---	GO:0007165): signal transduction;	---	---	K17493	---	---	---	---	---	---	Y	553	511.42	18	1.06	1.3	N	-
comp13471_c0	comp13471_c0_seq1	Y	---	---	---	---	---	---	---	---	---	---	---	---	---	---	---	---	---	---	---	---	---	---	Y	---	---	Y	221	179.73	7	1.2	1.47	N	-
comp13472_c0	comp13472_c0_seq1	Y	---	---	---	---	---	---	---	---	---	---	---	---	---	---	---	---	---	---	---	---	---	---	---	---	---	N	983	941.41	90	2.86	3.51	N	-
comp13477_c0	comp13477_c0_seq1	Y	---	---	---	---	---	---	---	---	---	---	---	---	---	---	---	---	---	---	---	---	---	---	---	---	---	N	332	290.45	15	1.57	1.93	N	-
comp13478_c0	comp13478_c0_seq1	Y	comp88273_c2_seq1	gi|684366292|ref|XP_009162158.1| hypothetical protein T265_00186 [Opisthorchis viverrini]	gi|684366292|ref|XP_009162158.1| hypothetical protein T265_00186 [Opisthorchis viverrini]	csin103038	KER33981.1	BN1106_s2961B000131.mRNA-1	---	---	---	---	---	---	---	---	---	---	---	---	K15332	---	---	---	---	---	---	Y	437	395.42	39	2.98	3.66	N	-
comp13480_c0	comp13480_c0_seq1	Y	---	---	---	---	---	---	---	---	---	---	---	---	---	---	---	---	---	---	---	---	---	---	---	---	---	N	423	381.42	19	1.51	1.85	N	-
comp13482_c0	comp13482_c0_seq1	Y	---	---	---	---	---	---	---	---	---	---	---	---	---	---	---	---	---	---	---	---	---	---	Y	---	---	Y	316	274.46	12	1.33	1.63	N	-
comp13483_c0	comp13483_c0_seq1	Y	---	---	---	---	---	---	---	---	---	---	---	---	---	---	---	---	---	---	---	---	---	---	---	---	---	N	265	223.53	11	1.51	1.85	N	-
comp13485_c0	comp13485_c0_seq1	Y	---	gi|749786230|ref|XP_011146761.1| PREDICTED: nuclear hormone receptor FTZ-F1 [Harpegnathos saltator]	gi|749786230|ref|XP_011146761.1| PREDICTED: nuclear hormone receptor FTZ-F1 [Harpegnathos saltator]	csin108335 csin108335	KER25326.1 KER25326.1	BN1106_s3745B000066.mRNA-1	---	---	---	---	---	---	---	IPR001628: Zinc finger, nuclear hormone receptor-type; IPR013088: Zinc finger, NHR/GATA-type;	GO:0003700): sequence-specific DNA binding transcription factor activity; GO:0008270): zinc ion binding; GO:0043565): sequence-specific DNA binding;	GO:0006355): regulation of transcription, DNA-dependent;	GO:0005634): nucleus;	---	K08027	ko04950	---	---	---	---	---	Y	620	578.41	32	1.66	2.04	N	-
comp13486_c0	comp13486_c0_seq1	Y	---	---	---	---	---	---	---	---	---	---	---	---	---	---	---	---	---	---	---	---	---	---	---	Y	Y	Y	276	234.51	11	1.44	1.76	N	-
comp13488_c0	comp13488_c0_seq1	Y	---	---	---	---	---	---	---	---	---	---	---	---	---	---	---	---	---	---	---	---	---	---	---	---	---	N	348	306.44	15	1.49	1.83	N	-
comp13492_c0	comp13492_c0_seq1	Y	---	---	---	---	---	---	---	---	---	---	---	---	---	---	---	---	---	---	---	---	---	---	---	---	---	N	582	540.41	31	1.73	2.12	N	-
comp13495_c0	comp13495_c0_seq1	Y	---	gi|358255110|dbj|GAA56827.1| chromodomain-helicase-DNA-binding protein 7 [Clonorchis sinensis]	gi|358255110|dbj|GAA56827.1| chromodomain-helicase-DNA-binding protein 7 [Clonorchis sinensis]	csin111607	KER28912.1	BN1106_s1910B000276.mRNA-1	---	---	---	---	---	---	---	---	---	---	---	3.6.4.12	K14437	---	---	---	---	Y	Y	Y	299	257.48	11	1.3	1.6	N	-
comp13500_c0	comp13500_c0_seq1	Y	---	---	---	---	---	---	---	---	---	---	---	---	---	---	---	---	---	---	---	---	---	---	---	---	---	N	262	220.54	11	1.53	1.87	N	-
comp13501_c0	comp13501_c0_seq1	Y	---	gi|358256251|dbj|GAA57735.1| hypothetical protein CLF_113137 [Clonorchis sinensis]	gi|358256251|dbj|GAA57735.1| hypothetical protein CLF_113137 [Clonorchis sinensis]	csin113137	KER23517.1	---	---	---	---	---	---	---	---	---	---	---	---	3.6.4.12	K14440	---	---	---	---	---	---	Y	1010	968.41	33	1.02	1.25	N	-
comp13506_c0	comp13506_c0_seq2	Y	comp89162_c1_seq1	---	---	---	---	---	---	---	---	---	---	---	---	---	---	---	---	---	---	---	---	---	---	---	---	N	456	414.42	23	1.68	2.06	N	Y
comp13507_c0	comp13507_c0_seq1	Y	comp75598_c0_seq2	gi|817070923|ref|XP_012257501.1| PREDICTED: xin actin-binding repeat-containing protein 2 isoform X8 [Athalia rosae]	gi|817070923|ref|XP_012257501.1| PREDICTED: xin actin-binding repeat-containing protein 2 isoform X8 [Athalia rosae]	csin103027	KER27058.1	BN1106_s4440B000165.mRNA-1	---	---	---	---	---	---	---	IPR001781: Zinc finger, LIM-type;	GO:0008270): zinc ion binding;	---	---	---	K07199	ko04710 ko04910 ko04920 ko04932 ko05410	---	---	---	---	---	Y	304	262.47	12	1.4	1.71	N	-
comp13512_c0	comp13512_c0_seq1	Y	---	---	---	---	---	---	---	---	---	---	---	---	---	---	---	---	---	---	---	---	---	---	---	Y	Y	Y	315	273.46	10	1.11	1.37	N	-
comp13515_c0	comp13515_c0_seq1	Y	---	---	---	---	---	---	---	---	---	---	---	---	---	---	---	---	---	---	---	---	---	---	Y	---	---	Y	532	490.42	29	1.78	2.19	N	-
comp13518_c0	comp13518_c0_seq1	Y	---	gi|358332267|dbj|GAA50942.1| ATP-binding cassette subfamily B (MDR/TAP) member 1 [Clonorchis sinensis]	gi|358332267|dbj|GAA50942.1| ATP-binding cassette subfamily B (MDR/TAP) member 1 [Clonorchis sinensis]	csin105288	KER29383.1	BN1106_s2471B000098.mRNA-1	---	---	255708477 ATP-binding cassette sub-family B member 5 isoform 1	52.63	Smed|mk4.000357.01	51.48	N	IPR003439: ABC transporter-like; IPR017871: ABC transporter, conserved site;	GO:0005524): ATP binding; GO:0016887): ATPase activity;	---	---	---	K05658	ko02010 ko04976 ko05206	---	---	---	---	---	Y	522	480.42	24	1.51	1.85	N	-
comp13521_c1	comp13521_c1_seq1	Y	---	---	---	---	---	---	---	---	---	---	---	---	---	---	---	---	---	---	---	---	---	---	---	---	---	N	279	237.5	9	1.16	1.42	N	-
comp13523_c0	comp13523_c0_seq1	Y	comp79982_c0_seq1	gi|684409439|ref|XP_009175747.1| hypothetical protein T265_10959 [Opisthorchis viverrini]	gi|684409439|ref|XP_009175747.1| hypothetical protein T265_10959 [Opisthorchis viverrini]	csin100129	KER20511.1	BN1106_s3416B000068.mRNA-1	---	---	---	---	---	---	---	---	---	---	---	---	---	---	---	---	---	---	---	Y	372	330.43	15	1.38	1.69	N	-
comp13525_c0	comp13525_c0_seq1	Y	---	---	---	---	---	---	---	---	---	---	---	---	---	---	---	---	---	---	---	---	---	---	---	---	---	N	294	252.48	52.01	6.29	7.72	N	-
comp13527_c0	comp13527_c0_seq1	Y	---	---	---	---	---	---	---	---	---	---	---	---	---	---	---	---	---	---	---	---	---	---	---	---	---	N	228	186.68	7	1.16	1.42	N	-
comp13529_c0	comp13529_c0_seq1	Y	---	gi|350645042|emb|CCD60272.1| hypothetical protein Smp_185370 [Schistosoma mansoni]	gi|350645042|emb|CCD60272.1| hypothetical protein Smp_185370 [Schistosoma mansoni]	csin102574	KER23191.1	BN1106_s3310B000122.mRNA-1	---	---	---	---	---	---	---	IPR001584: Integrase, catalytic core; IPR012337: Ribonuclease H-like;	GO:0003676): nucleic acid binding; GO:0003677): DNA binding;	GO:0015074): DNA integration;	---	1.1.1.178 1.1.1.35	K08683	ko00280 ko05010	---	---	---	---	---	Y	446	404.42	22	1.65	2.02	N	-
comp13531_c0	comp13531_c0_seq1	Y	---	---	---	---	---	---	---	---	---	---	---	---	---	---	---	---	---	---	---	---	---	---	---	---	---	N	658	616.41	30	1.46	1.79	N	-
comp13539_c0	comp13539_c0_seq1	Y	---	gi|685956220|gb|KGB32432.1| Transcription initiation factor TFIID subunit 1 [Schistosoma haematobium]	gi|685956220|gb|KGB32432.1| Transcription initiation factor TFIID subunit 1 [Schistosoma haematobium]	csin105478	KER20482.1	BN1106_s1622B000115.mRNA-1	---	---	---	---	---	---	---	IPR001487: Bromodomain;	GO:0005515): protein binding;	---	---	---	K03125	ko03022	---	---	---	---	---	Y	393	351.43	17	1.47	1.8	N	-
comp13544_c0	comp13544_c0_seq1	Y	---	---	---	---	---	---	---	---	---	---	---	---	---	---	---	---	---	---	---	---	---	---	Y	---	---	Y	251	209.58	13	1.9	2.34	N	-
comp13549_c0	comp13549_c0_seq1	Y	---	gi|685959706|gb|KGB35454.1| Kinesin-like protein unc-104 [Schistosoma haematobium]	gi|685959706|gb|KGB35454.1| Kinesin-like protein unc-104 [Schistosoma haematobium]	csin112535	KER27224.1	BN1106_s421B000201.mRNA-1	---	---	---	---	---	---	---	---	---	---	---	---	K10392	---	---	---	---	---	---	Y	591	549.41	27	1.48	1.81	N	-
comp13551_c0	comp13551_c0_seq1	Y	---	---	---	---	---	---	---	---	---	---	---	---	---	---	---	---	---	---	---	---	---	---	---	---	---	N	370	328.43	23	2.13	2.61	N	-
comp13553_c0	comp13553_c0_seq1	Y	---	gi|358333459|dbj|GAA51963.1| beta-1 3-galactosyltransferase 1 [Clonorchis sinensis]	gi|358333459|dbj|GAA51963.1| beta-1 3-galactosyltransferase 1 [Clonorchis sinensis]	csin107148	KER22270.1	BN1106_s422B000584.mRNA-1	---	---	---	---	---	---	---	IPR002659: Glycosyl transferase, family 31;	GO:0008378): galactosyltransferase activity;	GO:0006486): protein glycosylation;	GO:0016020): membrane;	---	K13758	ko00230	---	---	---	---	---	Y	730	688.41	24	1.05	1.28	N	-
comp13554_c0	comp13554_c0_seq1	Y	comp83307_c2_seq1	gi|685961702|gb|KGB37256.1| Plasma membrane calcium-transporting ATPase 3 [Schistosoma haematobium]	gi|685961702|gb|KGB37256.1| Plasma membrane calcium-transporting ATPase 3 [Schistosoma haematobium]	csin108813	KER19402.1	BN1106_s1049B000225.mRNA-1	---	---	48255947 plasma membrane calcium-transporting ATPase 1 isoform 1a	81.12	Smed|mk4.025718.00	91.81	N	IPR001757: ATPase, P-type, K/Mg/Cd/Cu/Zn/Na/Ca/Na/H-transporter; IPR006068: ATPase, P-type cation-transporter, C-terminal; IPR013200: HAD superfamily hydrolase-like, type 3; IPR023214: HAD-like domain; IPR023298: ATPase, P-type, transmembrane domain;	GO:0005524): ATP binding; GO:0015662): ATPase activity, coupled to transmembrane movement of ions, phosphorylative mechanism;	GO:0006754): ATP biosynthetic process; GO:0006812): cation transport;	GO:0016020): membrane;	3.6.3.8	K05850	ko04020 ko04970 ko04972	---	---	Y	---	---	Y	590	548.41	60	3.29	4.04	N	-
comp13559_c0	comp13559_c0_seq1	Y	comp87775_c3_seq1	gi|684366466|ref|XP_009162215.1| hypothetical protein T265_00243 [Opisthorchis viverrini]	gi|684366466|ref|XP_009162215.1| hypothetical protein T265_00243 [Opisthorchis viverrini]	csin103603	KER34064.1	BN1106_s728B000125.mRNA-1	---	---	---	---	---	---	---	---	---	---	---	2.5.1.18	K00799	ko00480 ko00980 ko00982 ko05204	---	---	---	---	---	Y	241	199.62	12	1.85	2.27	N	-
comp13561_c0	comp13561_c0_seq1	Y	---	---	---	---	---	---	---	---	---	---	---	---	---	---	---	---	---	---	---	---	---	---	---	---	---	N	242	200.61	13	1.99	2.44	N	-
comp13566_c0	comp13566_c0_seq1	Y	comp88775_c0_seq2	gi|358340578|dbj|GAA48438.1| hypothetical protein CLF_101611, partial [Clonorchis sinensis]	gi|358340578|dbj|GAA48438.1| hypothetical protein CLF_101611, partial [Clonorchis sinensis]	csin101611	KER29941.1	BN1106_s219B000271.mRNA-1	---	---	---	---	---	---	---	---	---	---	---	---	---	---	---	---	---	---	---	Y	374	332.43	14	1.28	1.57	N	Y
comp13569_c0	comp13569_c0_seq1	Y	---	---	---	---	---	---	---	---	---	---	---	---	---	---	---	---	---	---	---	---	---	---	---	Y	Y	Y	324	282.45	10	1.08	1.32	N	-
comp13574_c0	comp13574_c0_seq1	Y	---	---	---	---	---	---	---	---	---	---	---	---	---	---	---	---	---	---	---	---	---	---	---	---	---	N	232	190.66	17	2.75	3.37	N	-
comp13577_c0	comp13577_c0_seq1	Y	comp82313_c0_seq3	---	---	---	---	BN1106_s2963B000138.mRNA-1	---	---	---	---	---	---	---	---	---	---	---	---	---	---	---	---	---	---	---	Y	937	895.41	60.99	2.04	2.5	N	-
comp13579_c0	comp13579_c0_seq1	Y	comp75526_c0_seq1	gi|358335203|dbj|GAA53719.1| zinc finger protein 280B [Clonorchis sinensis]	gi|358335203|dbj|GAA53719.1| zinc finger protein 280B [Clonorchis sinensis]	csin110884	---	BN1106_s5526B000044.mRNA-1	---	---	---	---	---	---	---	---	---	---	---	---	---	---	---	---	---	---	---	Y	415	373.42	16	1.3	1.59	N	-
comp13582_c0	comp13582_c0_seq1	Y	---	---	---	---	---	---	---	---	---	---	---	---	---	---	---	---	---	---	---	---	---	---	---	---	---	N	264	222.54	8	1.1	1.35	N	-
comp13583_c0	comp13583_c0_seq1	Y	---	---	---	---	---	---	---	---	---	---	---	---	---	---	---	---	---	---	---	---	---	---	---	---	---	N	451	409.42	14	1.03	1.27	N	-
comp13587_c0	comp13587_c0_seq1	Y	---	---	---	---	---	---	---	---	---	---	---	---	---	---	---	---	---	---	---	---	---	---	---	---	---	N	239	197.62	11	1.71	2.1	N	-
comp13589_c0	comp13589_c0_seq1	Y	comp84632_c0_seq1	gi|358334425|dbj|GAA32998.2| tetratricopeptide repeat protein 25 [Clonorchis sinensis]	gi|358334425|dbj|GAA32998.2| tetratricopeptide repeat protein 25 [Clonorchis sinensis]	csin109003	KER31040.1	BN1106_s230B000252.mRNA-1	---	---	---	---	---	---	---	IPR011990: Tetratricopeptide-like helical; IPR013026: Tetratricopeptide repeat-containing; IPR019734: Tetratricopeptide repeat;	GO:0005488): binding; GO:0005515): protein binding;	---	---	---	K16532	---	---	---	---	---	---	Y	815	773.41	29	1.12	1.38	N	Y
comp13590_c0	comp13590_c0_seq1	Y	---	---	---	---	---	---	---	---	---	---	---	---	---	---	---	---	---	---	---	---	---	---	Y	---	---	Y	212	170.8	9	1.63	2	N	-
comp13592_c0	comp13592_c0_seq1	Y	comp87072_c0_seq1	---	---	---	---	---	---	---	---	---	---	---	---	---	---	---	---	---	---	---	---	---	---	---	---	N	489	447.42	41	2.77	3.39	N	-
comp13593_c0	comp13593_c0_seq1	Y	---	gi|684410592|ref|XP_009176121.1| hypothetical protein T265_11252 [Opisthorchis viverrini]	gi|684410592|ref|XP_009176121.1| hypothetical protein T265_11252 [Opisthorchis viverrini]	csin111706	KER20133.1	BN1106_s639B000756.mRNA-1	---	---	---	---	---	---	---	---	---	---	---	2.7.7.15	K00968	ko00440 ko00564	M00090	---	---	---	---	Y	578	536.42	25	1.4	1.72	N	-
comp13596_c0	comp13596_c0_seq1	Y	comp88219_c0_seq1	---	---	---	---	---	---	---	---	---	---	---	---	---	---	---	---	---	---	---	---	---	Y	---	---	Y	456	414.42	22	1.6	1.97	N	Y
comp13597_c0	comp13597_c0_seq1	Y	comp78427_c1_seq1	---	---	---	---	---	---	---	---	---	---	---	---	---	---	---	---	---	---	---	---	---	---	---	---	N	620	578.41	183.04	9.52	11.67	N	-
comp13599_c0	comp13599_c0_seq1	Y	comp84999_c0_seq1	gi|56759226|gb|AAW27753.1| SJCHGC08410 protein [Schistosoma japonicum]	gi|56759226|gb|AAW27753.1| SJCHGC08410 protein [Schistosoma japonicum]	csin106092	KER26054.1	BN1106_s2070B000251.mRNA-1	---	---	---	---	---	---	---	IPR000225: Armadillo; IPR011989: Armadillo-like helical; IPR016024: Armadillo-type fold;	GO:0005488): binding; GO:0005515): protein binding;	---	---	6.3.2.19	K15691	---	---	---	---	---	---	Y	344	302.44	31	3.12	3.82	N	-
comp13608_c0	comp13608_c0_seq1	Y	---	---	---	---	---	---	---	---	---	---	---	---	---	---	---	---	---	---	---	---	---	---	---	---	---	N	211	169.81	66	12.02	14.74	N	-
comp13616_c0	comp13616_c0_seq1	Y	---	---	---	---	---	---	---	---	---	---	---	---	---	---	---	---	---	---	---	---	---	---	Y	---	---	Y	241	199.62	50	7.7	9.45	N	-
comp13618_c0	comp13618_c0_seq1	Y	---	---	---	---	---	---	---	---	---	---	---	---	---	---	---	---	---	---	---	---	---	---	---	---	---	N	734	692.41	32	1.39	1.7	N	-
comp13619_c0	comp13619_c0_seq1	Y	comp83341_c0_seq1	gi|684406039|ref|XP_009174649.1| hypothetical protein T265_15051, partial [Opisthorchis viverrini]	gi|684406039|ref|XP_009174649.1| hypothetical protein T265_15051, partial [Opisthorchis viverrini]	csin103301	KER21602.1	BN1106_s98B000745.mRNA-1	---	---	---	---	---	---	---	IPR003961: Fibronectin, type III; IPR007110: Immunoglobulin-like; IPR008957: Fibronectin type III domain; IPR013098: Immunoglobulin I-set; IPR013783: Immunoglobulin-like fold;	GO:0005515): protein binding;	---	---	---	K08025	ko04950	---	---	---	---	---	Y	822	780.41	41	1.58	1.93	N	-
comp13623_c0	comp13623_c0_seq1	Y	comp87636_c0_seq1	---	---	---	---	---	---	---	---	---	---	---	---	---	---	---	---	---	---	---	---	---	Y	---	---	Y	1181	1139.41	99	2.6	3.18	N	-
comp13623_c1	comp13623_c1_seq1	Y	---	---	---	---	---	---	---	---	---	---	---	---	---	---	---	---	---	---	---	---	---	---	---	---	---	N	280	238.5	12	1.54	1.89	N	-
comp13627_c0	comp13627_c0_seq1	Y	---	gi|684412168|ref|XP_009176648.1| hypothetical protein T265_11670 [Opisthorchis viverrini]	gi|684412168|ref|XP_009176648.1| hypothetical protein T265_11670 [Opisthorchis viverrini]	csin108034	KER19604.1	BN1106_s3162B000177.mRNA-1	---	---	---	---	---	---	---	IPR000409: BEACH domain;	---	---	---	---	K14715	---	---	---	---	---	---	Y	631	589.41	23.33	1.19	1.46	N	-
comp13631_c0	comp13631_c0_seq1	Y	comp61278_c0_seq1	gi|358337090|dbj|GAA28756.2| DNA polymerase epsilon subunit 1 [Clonorchis sinensis]	gi|358337090|dbj|GAA28756.2| DNA polymerase epsilon subunit 1 [Clonorchis sinensis]	csin108210	KER29128.1	BN1106_s525B000336.mRNA-1	---	---	62198237 DNA polymerase epsilon catalytic subunit A	57.86	Smed|mk4.010099.00	58.57	N	IPR006133: DNA-directed DNA polymerase, family B, exonuclease domain; IPR012337: Ribonuclease H-like;	GO:0003676): nucleic acid binding; GO:0003887): DNA-directed DNA polymerase activity;	GO:0006260): DNA replication;	---	2.7.7.7	K02324	ko00230 ko00240 ko03030 ko03410 ko03420 ko05166	M00263	---	---	---	---	Y	421	379.42	22	1.76	2.15	N	-
comp13631_c1	comp13631_c1_seq1	Y	---	gi|685962501|gb|KGB37916.1| DNA polymerase epsilon catalytic subunit A [Schistosoma haematobium]	gi|685962501|gb|KGB37916.1| DNA polymerase epsilon catalytic subunit A [Schistosoma haematobium]	csin108210	KER29128.1	BN1106_s525B000336.mRNA-1	---	---	62198237 DNA polymerase epsilon catalytic subunit A	78.08	Smed|mk4.013086.01	79.45	N	IPR012337: Ribonuclease H-like;	GO:0003676): nucleic acid binding;	---	---	2.7.7.7	K02324	ko00230 ko00240 ko03030 ko03410 ko03420 ko05166	M00263	---	---	---	---	Y	222	180.72	7	1.19	1.47	N	-
comp13641_c0	comp13641_c0_seq1	Y	---	---	---	---	---	---	---	---	---	---	---	---	---	---	---	---	---	---	---	---	---	---	---	---	---	N	597	555.41	29	1.57	1.93	N	-
comp13643_c0	comp13643_c0_seq1	Y	---	gi|358335076|dbj|GAA53539.1| transmembrane protein 181 [Clonorchis sinensis]	gi|358335076|dbj|GAA53539.1| transmembrane protein 181 [Clonorchis sinensis]	csin110455	KER31973.1	BN1106_s6046B000085.mRNA-1	---	---	---	---	---	---	---	---	---	---	---	---	K17509	---	---	---	Y	---	---	Y	457	415.42	17	1.24	1.52	N	-
comp13644_c0	comp13644_c0_seq1	Y	comp83731_c0_seq1	gi|684393013|ref|XP_009170466.1| hypothetical protein T265_06828 [Opisthorchis viverrini]	gi|684393013|ref|XP_009170466.1| hypothetical protein T265_06828 [Opisthorchis viverrini]	---	KER25798.1	---	---	---	---	---	---	---	---	---	---	---	---	---	---	---	---	---	Y	---	---	Y	389	347.43	15	1.31	1.61	N	-
comp13646_c0	comp13646_c0_seq1	Y	---	---	---	---	---	---	---	---	---	---	---	---	---	---	---	---	---	---	---	---	---	---	---	---	---	N	499	457.42	29	1.91	2.35	N	-
comp13650_c0	comp13650_c0_seq1	Y	---	---	---	---	---	---	---	---	---	---	---	---	---	---	---	---	---	---	---	---	---	---	---	---	---	N	1234	1192.41	47	1.18	1.44	N	-
comp13651_c0	comp13651_c0_seq1	Y	---	gi|684381575|ref|XP_009166974.1| hypothetical protein T265_13402, partial [Opisthorchis viverrini]	gi|684381575|ref|XP_009166974.1| hypothetical protein T265_13402, partial [Opisthorchis viverrini]	csin106084	KER29300.1	BN1106_s820B000181.mRNA-1	Pk03579_txpt2	---	---	---	---	---	---	IPR000504: RNA recognition motif domain; IPR012677: Nucleotide-binding, alpha-beta plait;	GO:0000166): nucleotide binding; GO:0003676): nucleic acid binding;	---	---	---	K10417	ko04962	---	---	---	---	---	Y	550	508.42	21	1.24	1.53	N	-
comp13651_c1	comp13651_c1_seq1	Y	comp81235_c1_seq2	gi|685962444|gb|KGB37871.1| Protein split ends [Schistosoma haematobium]	gi|685962444|gb|KGB37871.1| Protein split ends [Schistosoma haematobium]	csin106084	KER29300.1	BN1106_s820B000181.mRNA-1	---	---	---	---	---	---	---	IPR000504: RNA recognition motif domain; IPR012677: Nucleotide-binding, alpha-beta plait;	GO:0000166): nucleotide binding; GO:0003676): nucleic acid binding;	---	---	---	K10417	ko04962	---	---	---	---	---	Y	471	429.42	18	1.27	1.55	N	-
comp13654_c0	comp13654_c0_seq1	Y	---	---	---	---	---	---	---	---	---	---	---	---	---	---	---	---	---	---	---	---	---	---	---	---	---	N	322	280.45	16	1.74	2.13	N	-
comp13659_c0	comp13659_c0_seq1	Y	---	---	---	---	---	---	---	---	---	---	---	---	---	---	---	---	---	---	---	---	---	---	---	---	---	N	409	367.43	26	2.14	2.63	N	-
comp13660_c0	comp13660_c0_seq1	Y	comp88619_c2_seq1	gi|358337655|dbj|GAA35162.2| hypothetical protein CLF_109597 [Clonorchis sinensis]	gi|358337655|dbj|GAA35162.2| hypothetical protein CLF_109597 [Clonorchis sinensis]	csin109597	KER33947.1	BN1106_s1736B000242.mRNA-1	---	---	---	---	---	---	---	---	---	---	---	---	K13511	ko00564	---	---	---	---	---	Y	491	449.42	20	1.34	1.65	N	Y
comp13661_c0	comp13661_c0_seq1	Y	comp62388_c0_seq1	gi|684369035|ref|XP_009163007.1| hypothetical protein T265_00848 [Opisthorchis viverrini]	gi|684369035|ref|XP_009163007.1| hypothetical protein T265_00848 [Opisthorchis viverrini]	csin105832	KER33145.1	---	---	---	---	---	---	---	---	IPR011011: Zinc finger, FYVE/PHD-type; IPR013083: Zinc finger, RING/FYVE/PHD-type;	---	---	---	1.3.1.88	K05542	---	---	---	---	---	---	Y	707	665.41	54	2.44	2.99	N	-
comp13661_c1	comp13661_c1_seq1	Y	comp33123_c0_seq1	gi|684369035|ref|XP_009163007.1| hypothetical protein T265_00848 [Opisthorchis viverrini]	gi|684369035|ref|XP_009163007.1| hypothetical protein T265_00848 [Opisthorchis viverrini]	csin105832	KER33145.1	---	---	---	---	---	---	---	---	IPR001487: Bromodomain;	GO:0005515): protein binding;	---	---	1.3.1.88	K05542	---	---	---	---	---	---	Y	329	287.45	20	2.12	2.6	N	-
comp13662_c0	comp13662_c0_seq1	Y	---	---	---	---	---	---	---	---	---	---	---	---	---	---	---	---	---	---	---	---	---	---	---	---	---	N	213	171.79	6	1.08	1.32	N	-
comp13664_c0	comp13664_c0_seq1	Y	---	---	---	---	---	---	---	---	---	---	---	---	---	---	---	---	---	---	---	---	---	---	---	---	---	N	297	255.48	11	1.31	1.61	N	-
comp13670_c0	comp13670_c0_seq1	Y	comp84402_c0_seq2	gi|358331614|dbj|GAA34165.2| TWiK family of potassium channels protein 18 [Clonorchis sinensis]	gi|358331614|dbj|GAA34165.2| TWiK family of potassium channels protein 18 [Clonorchis sinensis]	csin104464	KER30869.1	BN1106_s29B000541.mRNA-1	Pk33044_txpt1	---	---	---	---	---	---	IPR013099: Ion transport 2;	---	---	---	---	K06630	ko04110 ko04114 ko04151 ko04390 ko04391 ko04722 ko05169 ko05203	---	---	Y	---	---	Y	989	947.41	34	1.07	1.32	N	-
comp13671_c0	comp13671_c0_seq2	Y	comp86317_c0_seq1	gi|56759126|gb|AAW27703.1| SJCHGC03459 protein [Schistosoma japonicum]	gi|56759126|gb|AAW27703.1| SJCHGC03459 protein [Schistosoma japonicum]	csin102094	KER19149.1	BN1106_s2857B000157.mRNA-1	---	---	578828482 no description	50.4	---	---	N	IPR000048: IQ motif, EF-hand binding site;	GO:0005515): protein binding;	---	---	---	K03260	ko03013 ko05416	M00428	---	Y	---	---	Y	605	563.41	31	1.66	2.03	N	-
comp13673_c0	comp13673_c0_seq1	Y	---	---	---	---	---	---	---	---	---	---	---	---	---	---	---	---	---	---	---	---	---	---	---	---	---	N	541	499.42	101	6.1	7.48	N	-
comp13674_c0	comp13674_c0_seq1	Y	---	gi|23663956|gb|AAN39120.1|AF314754_1 insulin receptor protein kinase [Schistosoma mansoni]	gi|23663956|gb|AAN39120.1|AF314754_1 insulin receptor protein kinase [Schistosoma mansoni]	csin107023	KER23132.1	BN1106_s809B000355.mRNA-1	---	---	---	---	---	---	---	IPR000494: EGF receptor, L domain;	---	---	GO:0016020): membrane;	---	K11824	ko04144 ko04721 ko04961 ko05016	---	---	---	---	---	Y	297	255.48	19	2.27	2.79	N	-
comp13674_c1	comp13674_c1_seq1	Y	comp80545_c0_seq1	gi|358336694|dbj|GAA55147.1| putative molluscan insulin-related peptide(s) receptor [Clonorchis sinensis]	gi|358336694|dbj|GAA55147.1| putative molluscan insulin-related peptide(s) receptor [Clonorchis sinensis]	csin107023	KER23132.1	BN1106_s809B000355.mRNA-1	---	---	---	---	---	---	---	---	---	---	---	---	K11824	ko04144 ko04721 ko04961 ko05016	---	---	---	Y	Y	Y	270	228.52	19	2.55	3.12	N	-
comp13676_c0	comp13676_c0_seq1	Y	comp88066_c0_seq10	gi|350008992|dbj|GAA37033.1| phosphoserine aminotransferase [Clonorchis sinensis]	gi|350008992|dbj|GAA37033.1| phosphoserine aminotransferase [Clonorchis sinensis]	csin113046	KER28317.1	BN1106_s4991B000062.mRNA-1	---	---	---	---	---	---	---	IPR000192: Aminotransferase, class V/Cysteine desulfurase; IPR015421: Pyridoxal phosphate-dependent transferase, major region, subdomain 1; IPR015422: Pyridoxal phosphate-dependent transferase, major region, subdomain 2; IPR015424: Pyridoxal phosphate-dependent transferase, major domain; IPR020578: Aminotransferase class-V pyridoxal-phosphate binding site;	GO:0003824): catalytic activity; GO:0030170): pyridoxal phosphate binding;	GO:0008152): metabolic process;	---	2.6.1.52	K00831	ko00260 ko00680 ko00750 ko01200 ko01230	M00020 M00124	---	---	---	---	Y	855	813.41	64	2.36	2.89	N	Y
comp13678_c0	comp13678_c0_seq1	Y	---	---	---	---	---	---	---	---	---	---	---	---	---	---	---	---	---	---	---	---	---	---	---	---	---	N	242	200.61	10	1.53	1.88	N	-
comp13680_c0	comp13680_c0_seq1	Y	comp77866_c0_seq1	gi|554522623|ref|XP_005853141.1| PREDICTED: uncharacterized protein LOC102257229, partial [Myotis brandtii]	gi|554522623|ref|XP_005853141.1| PREDICTED: uncharacterized protein LOC102257229, partial [Myotis brandtii]	csin101776	KER31489.1	BN1106_s15433B000016.mRNA-1	---	---	---	---	---	---	---	---	---	---	---	---	K06801	---	---	---	---	---	---	Y	417	375.42	34	2.74	3.36	N	-
comp13684_c0	comp13684_c0_seq1	Y	---	---	---	---	---	---	---	---	---	---	---	---	---	---	---	---	---	---	---	---	---	---	Y	---	---	Y	351	309.44	13	1.28	1.57	N	-
comp13685_c0	comp13685_c0_seq1	Y	---	---	---	---	---	---	---	---	---	---	---	---	---	---	---	---	---	---	---	---	---	---	Y	---	---	Y	262	220.54	10	1.39	1.7	N	-
comp13689_c0	comp13689_c0_seq1	Y	---	---	---	---	---	---	---	---	---	---	---	---	---	---	---	---	---	---	---	---	---	---	Y	---	---	Y	694	652.41	30	1.38	1.69	N	-
comp13689_c1	comp13689_c1_seq1	Y	---	---	---	---	---	---	---	---	---	---	---	---	---	---	---	---	---	---	---	---	---	---	Y	---	---	Y	362	320.44	13	1.23	1.51	N	-
comp13695_c0	comp13695_c0_seq1	Y	---	---	---	---	---	---	---	---	---	---	---	---	---	---	---	---	---	---	---	---	---	---	---	Y	Y	Y	217	175.76	11	1.93	2.37	N	-
comp13698_c0	comp13698_c0_seq1	Y	---	gi|358342347|dbj|GAA49832.1| calmodulin [Clonorchis sinensis]	gi|358342347|dbj|GAA49832.1| calmodulin [Clonorchis sinensis]	csin103654	KER22649.1	BN1106_s1974B000295.mRNA-1	---	Y	---	---	---	---	---	IPR002048: Calcium-binding EF-hand; IPR011992: EF-hand-like domain; IPR018247: EF-Hand 1, calcium-binding site; IPR018248: EF-hand; IPR018249: EF-HAND 2;	GO:0005509): calcium ion binding;	---	---	---	---	---	---	---	---	---	---	Y	438	396.42	16	1.22	1.5	N	-
comp13703_c0	comp13703_c0_seq1	Y	---	---	---	---	---	---	---	---	---	---	---	---	---	---	---	---	---	---	---	---	---	---	---	---	---	N	420	378.42	42	3.36	4.12	N	-
comp13705_c0	comp13705_c0_seq1	Y	---	---	---	---	---	---	---	---	---	---	---	---	---	IPR006155: Machado-Joseph disease protein MJD;	---	---	---	---	---	---	---	---	---	---	---	Y	266	224.53	10	1.36	1.67	N	-
comp13706_c0	comp13706_c0_seq1	Y	---	---	---	---	---	---	---	---	---	---	---	---	---	---	---	---	---	---	---	---	---	---	---	---	---	N	253	211.57	13	1.89	2.31	N	-
comp13708_c0	comp13708_c0_seq1	Y	---	---	---	---	---	---	---	---	---	---	---	---	---	---	---	---	---	---	---	---	---	---	Y	---	---	Y	490	448.42	17	1.14	1.4	N	-
comp13709_c1	comp13709_c1_seq1	Y	---	gi|358256655|dbj|GAA57884.1| hypothetical protein CLF_113313 [Clonorchis sinensis]	gi|358256655|dbj|GAA57884.1| hypothetical protein CLF_113313 [Clonorchis sinensis]	csin113313	KER33585.1	BN1106_s1240B000287.mRNA-1	---	---	---	---	---	---	---	---	---	---	---	---	---	---	---	---	---	---	---	Y	298	256.48	9	1.07	1.31	N	-
comp13710_c0	comp13710_c0_seq1	Y	comp85064_c4_seq2	gi|358342692|dbj|GAA28993.2| acyl-CoA oxidase [Clonorchis sinensis]	gi|358342692|dbj|GAA28993.2| acyl-CoA oxidase [Clonorchis sinensis]	csin104114	KER29895.1	BN1106_s2993B000107.mRNA-1	---	---	---	---	---	---	---	IPR006091: Acyl-CoA oxidase/dehydrogenase, central domain; IPR009100: Acyl-CoA dehydrogenase/oxidase;	GO:0003995): acyl-CoA dehydrogenase activity; GO:0016627): oxidoreductase activity, acting on the CH-CH group of donors;	GO:0008152): metabolic process; GO:0055114): oxidation-reduction process;	---	1.3.3.6	K00232	ko00071 ko00592 ko01040 ko01212 ko03320 ko04146	M00087 M00113	---	---	---	---	Y	341	299.44	20	2.03	2.49	N	-
comp13711_c0	comp13711_c0_seq1	Y	comp83994_c0_seq2	gi|684376846|ref|XP_009165525.1| hypothetical protein T265_02908 [Opisthorchis viverrini]	gi|684376846|ref|XP_009165525.1| hypothetical protein T265_02908 [Opisthorchis viverrini]	---	KER30765.1	---	---	---	---	---	---	---	---	---	---	---	---	---	---	---	---	---	---	---	---	Y	394	352.43	18	1.55	1.9	N	Y
comp13713_c0	comp13713_c0_seq1	Y	---	gi|350645126|emb|CCD60187.1| nuclear receptor co-repressor related (ncor) [Schistosoma mansoni]	gi|350645126|emb|CCD60187.1| nuclear receptor co-repressor related (ncor) [Schistosoma mansoni]	---	---	---	---	---	---	---	---	---	---	---	---	---	---	---	K04650	ko05202	---	---	---	---	---	Y	1799	1757.41	62	1.05	1.29	N	-
comp13717_c0	comp13717_c0_seq1	Y	---	---	---	---	---	---	---	---	---	---	---	---	---	---	---	---	---	---	---	---	---	---	---	---	---	N	1226	1184.41	42	1.06	1.3	N	-
comp13720_c0	comp13720_c0_seq1	Y	---	---	---	---	---	---	---	---	---	---	---	---	---	---	---	---	---	---	---	---	---	---	---	---	---	N	462	420.42	24	1.73	2.12	N	-
comp13722_c0	comp13722_c0_seq1	Y	---	---	---	---	---	---	---	---	---	---	---	---	---	---	---	---	---	---	---	---	---	---	---	Y	Y	Y	529	487.42	34	2.1	2.58	N	-
comp13731_c0	comp13731_c0_seq1	N	---	gi|358338451|dbj|GAA56825.1| RPA-interacting protein [Clonorchis sinensis]	gi|358338451|dbj|GAA56825.1| RPA-interacting protein [Clonorchis sinensis]	csin111604	KER27147.1	BN1106_s2191B000249.mRNA-1	---	---	---	---	---	---	---	---	---	---	---	---	K15559	---	---	---	---	---	---	Y	655.04	613.45	114	5.59	6.85	N	-
comp13731_c0	comp13731_c0_seq2	Y	comp86913_c0_seq2	gi|358338451|dbj|GAA56825.1| RPA-interacting protein [Clonorchis sinensis]	gi|358338451|dbj|GAA56825.1| RPA-interacting protein [Clonorchis sinensis]	csin111604	KER27147.1	BN1106_s2191B000249.mRNA-1	---	---	---	---	---	---	---	---	---	---	---	---	K15559	---	---	---	---	---	---	Y	655.04	613.45	114	5.59	6.85	N	-
comp13737_c0	comp13737_c0_seq1	Y	---	---	---	---	---	---	---	---	---	---	---	---	---	---	---	---	---	---	---	---	---	---	---	---	---	N	239	197.62	22	3.42	4.2	N	-
comp13743_c0	comp13743_c0_seq1	Y	---	---	---	csin104108	---	---	---	---	---	---	---	---	---	---	---	---	---	---	---	---	---	---	---	---	---	Y	396	354.43	17	1.45	1.78	N	-
comp13744_c0	comp13744_c0_seq1	Y	---	gi|684367420|ref|XP_009162516.1| hypothetical protein T265_00479 [Opisthorchis viverrini]	gi|684367420|ref|XP_009162516.1| hypothetical protein T265_00479 [Opisthorchis viverrini]	csin102319	KER33822.1	---	---	---	---	---	---	---	---	---	---	---	---	---	---	---	---	---	---	---	---	Y	303	261.47	10	1.17	1.43	N	-
comp13746_c0	comp13746_c0_seq2	Y	comp78627_c0_seq3	---	---	---	---	---	---	---	---	---	---	---	---	---	---	---	---	---	---	---	---	---	---	---	---	N	795	753.41	30	1.19	1.46	N	-
comp13748_c0	comp13748_c0_seq1	Y	---	---	---	---	---	---	---	---	---	---	---	---	---	---	---	---	---	---	---	---	---	---	Y	---	---	Y	330	288.45	14	1.48	1.81	N	-
comp13749_c0	comp13749_c0_seq1	Y	comp83923_c1_seq1	---	---	---	---	---	---	---	---	---	---	---	---	---	---	---	---	---	---	---	---	---	Y	---	---	Y	963	921.41	48	1.56	1.91	N	-
comp13752_c0	comp13752_c0_seq1	Y	comp90775_c0_seq2	---	---	---	---	---	---	---	---	---	---	---	---	---	---	---	---	---	---	---	---	---	---	---	---	N	654	612.41	39	1.91	2.35	N	-
comp13754_c0	comp13754_c0_seq1	Y	---	---	---	---	---	---	---	---	---	---	---	---	---	---	---	---	---	---	---	---	---	---	---	---	---	N	216	174.76	18	3.18	3.9	N	-
comp137573_c0	comp137573_c0_seq1	Y	---	gi|684414080|ref|XP_009177604.1| hypothetical protein T265_12204 [Opisthorchis viverrini]	gi|4972585|gb|AAD34707.1|AF071801_1 cysteine proteinase [Paragonimus westermani]	csin100358	KER18649.1	BN1106_s4000B000155.mRNA-1	---	Y	---	---	---	---	---	IPR000668: Peptidase C1A, papain C-terminal; IPR013128: Peptidase C1A, papain;	GO:0008234): cysteine-type peptidase activity;	GO:0006508): proteolysis;	---	3.4.22.41	K01373	ko04142	---	C	---	---	---	Y	269	227.53	9	1.21	1.49	N	-
comp13758_c0	comp13758_c0_seq1	Y	---	---	---	---	---	---	---	---	---	---	---	---	---	---	---	---	---	---	---	---	---	---	---	Y	Y	Y	305	263.47	10	1.16	1.42	N	-
comp13759_c0	comp13759_c0_seq1	Y	---	---	---	---	---	---	---	---	---	---	---	---	---	---	---	---	---	---	---	---	---	---	Y	---	---	Y	335	293.45	13	1.35	1.65	N	-
comp13763_c0	comp13763_c0_seq1	Y	---	---	---	---	---	---	---	---	---	---	---	---	---	---	---	---	---	---	---	---	---	---	---	---	---	N	581	539.42	27	1.51	1.85	N	-
comp13767_c0	comp13767_c0_seq1	Y	---	gi|684382197|ref|XP_009167160.1| hypothetical protein T265_04214 [Opisthorchis viverrini]	gi|684382197|ref|XP_009167160.1| hypothetical protein T265_04214 [Opisthorchis viverrini]	csin104128	KER29130.1	BN1106_s18810B000010.mRNA-1	---	---	---	---	---	---	---	IPR005312: Protein of unknown function DUF1759;	---	---	---	5.3.4.1	K09585	---	---	---	---	---	---	Y	340	298.44	10	1.02	1.25	N	-
comp13768_c0	comp13768_c0_seq1	Y	comp83690_c0_seq2	---	---	---	---	---	---	---	---	---	---	---	---	---	---	---	---	---	---	---	---	---	Y	---	---	Y	579	537.42	38	2.13	2.61	N	Y
comp13769_c0	comp13769_c0_seq1	Y	comp82526_c0_seq1	gi|674593904|emb|CDS27354.1| hypothetical protein HmN_000739100 [Hymenolepis microstoma]	gi|674593904|emb|CDS27354.1| hypothetical protein HmN_000739100 [Hymenolepis microstoma]	---	---	---	---	---	---	---	---	---	---	---	---	---	---	---	---	---	---	---	---	---	---	Y	872	830.41	200	7.22	8.85	N	-
comp13770_c0	comp13770_c0_seq1	Y	---	---	---	---	---	---	---	---	---	---	---	---	---	---	---	---	---	---	---	---	---	---	---	---	---	N	331	289.45	118	12.41	15.22	N	-
comp13773_c0	comp13773_c0_seq1	Y	---	gi|358333250|dbj|GAA51797.1| ATP-binding cassette sub-family A member 1 [Clonorchis sinensis]	gi|358333250|dbj|GAA51797.1| ATP-binding cassette sub-family A member 1 [Clonorchis sinensis]	csin106809	KER29049.1	BN1106_s1525B000204.mRNA-1	---	---	45446740 ATP-binding cassette sub-family A member 2 isoform a	51.81	---	---	N	---	---	---	---	---	K05641	ko02010 ko04975	---	---	---	---	---	Y	276	234.51	15	1.96	2.4	N	-
comp13776_c0	comp13776_c0_seq1	Y	comp79929_c1_seq2	gi|2636683|gb|AAC06264.1| pol [Schistosoma mansoni]	gi|2636683|gb|AAC06264.1| pol [Schistosoma mansoni]	---	KER24519.1	BN1106_s13230B000017.mRNA-1	---	---	---	---	---	---	---	IPR000477: Reverse transcriptase;	GO:0003723): RNA binding; GO:0003964): RNA-directed DNA polymerase activity;	GO:0006278): RNA-dependent DNA replication;	---	---	K17888	---	---	---	---	---	---	Y	768	726.41	58	2.4	2.94	N	-
comp13782_c0	comp13782_c0_seq1	Y	---	---	---	---	---	---	---	---	---	---	---	---	---	---	---	---	---	---	---	---	---	---	---	---	---	N	261	219.55	21	2.93	3.6	N	-
comp13786_c0	comp13786_c0_seq1	Y	---	gi|676495430|ref|XP_009066889.1| hypothetical protein LOTGIDRAFT_134649, partial [Lottia gigantea]	gi|676495430|ref|XP_009066889.1| hypothetical protein LOTGIDRAFT_134649, partial [Lottia gigantea]	csin101404	KER22728.1	BN1106_s184B000153.mRNA-1	---	---	---	---	---	---	---	IPR006629: LPS-induced tumor necrosis factor alpha factor;	---	---	---	---	K14620	ko04977	---	---	---	---	---	Y	453	411.42	22	1.62	1.98	N	-
comp13787_c0	comp13787_c0_seq1	N	---	gi|226487404|emb|CAX74572.1| putative Diphosphomevalonate decarboxylase [Schistosoma japonicum]	gi|226487404|emb|CAX74572.1| putative Diphosphomevalonate decarboxylase [Schistosoma japonicum]	---	KER20250.1	---	---	---	530424730 no description	58.97	---	---	N	IPR005935: Diphosphomevalonate decarboxylase; IPR014721: Ribosomal protein S5 domain 2-type fold, subgroup;	GO:0004163): diphosphomevalonate decarboxylase activity;	GO:0008299): isoprenoid biosynthetic process;	---	4.1.1.33	K01597	ko00900	M00095	---	---	---	---	Y	225.12	183.83	30	5.03	6.17	N	-
comp13787_c0	comp13787_c0_seq2	Y	comp71955_c0_seq4	gi|684410224|ref|XP_009176002.1| hypothetical protein T265_11156 [Opisthorchis viverrini]	gi|684410224|ref|XP_009176002.1| hypothetical protein T265_11156 [Opisthorchis viverrini]	---	KER20250.1	---	---	---	530424730 no description	53.85	---	---	N	IPR005935: Diphosphomevalonate decarboxylase; IPR014721: Ribosomal protein S5 domain 2-type fold, subgroup; IPR020568: Ribosomal protein S5 domain 2-type fold;	GO:0004163): diphosphomevalonate decarboxylase activity;	GO:0008299): isoprenoid biosynthetic process;	---	4.1.1.33	K01597	ko00900	M00095	---	---	---	---	Y	225.12	183.83	30	5.03	6.17	N	-
comp13788_c0	comp13788_c0_seq1	Y	comp83720_c1_seq2	gi|56757791|gb|AAW27036.1| SJCHGC06429 protein [Schistosoma japonicum]	gi|56757791|gb|AAW27036.1| SJCHGC06429 protein [Schistosoma japonicum]	csin106662 csin106664	KER26567.1	BN1106_s3066B000182.mRNA-1 BN1106_s3066B000183.mRNA-1	---	---	---	---	---	---	---	IPR006029: Neurotransmitter-gated ion-channel transmembrane domain;	---	GO:0006811): ion transport;	GO:0016020): membrane;	---	K17551	---	---	---	Y	---	---	Y	719	677.41	23	1.02	1.25	N	-
comp13790_c0	comp13790_c0_seq1	Y	comp85692_c0_seq1	---	---	csin107247	---	BN1106_s2734B000141.mRNA-1	---	---	---	---	---	---	---	---	---	---	---	---	---	---	---	---	---	---	---	Y	268	226.53	10	1.35	1.66	N	-
comp13792_c0	comp13792_c0_seq2	Y	comp86622_c1_seq2	gi|358334075|dbj|GAA52524.1| epa2p-like protein, partial [Clonorchis sinensis]	gi|358334075|dbj|GAA52524.1| epa2p-like protein, partial [Clonorchis sinensis]	csin108253	KER27309.1	BN1106_s5119B000078.mRNA-1	---	---	---	---	---	---	---	---	---	---	---	---	---	---	---	---	---	---	---	Y	557	515.42	48	2.81	3.44	N	-
comp13798_c0	comp13798_c0_seq1	Y	---	---	---	---	---	---	---	---	---	---	---	---	---	---	---	---	---	---	---	---	---	---	---	---	---	N	347	305.44	39	3.88	4.76	N	-
comp13804_c0	comp13804_c0_seq1	Y	comp78346_c1_seq1	---	---	---	---	---	---	---	---	---	---	---	---	---	---	---	---	---	---	---	---	---	---	---	---	N	936	894.41	34	1.14	1.4	N	-
comp13808_c0	comp13808_c0_seq1	Y	---	gi|684393643|ref|XP_009170654.1| hypothetical protein T265_14182, partial [Opisthorchis viverrini]	gi|684393643|ref|XP_009170654.1| hypothetical protein T265_14182, partial [Opisthorchis viverrini]	---	KER25616.1	BN1106_s1793B000161.mRNA-1	---	---	---	---	---	---	---	---	---	---	---	---	---	---	---	---	---	Y	Y	Y	792	750.41	29	1.16	1.42	N	-
comp13813_c0	comp13813_c0_seq1	Y	---	---	---	---	---	---	---	---	---	---	---	---	---	---	---	---	---	---	---	---	---	---	---	---	---	N	430	388.42	15	1.17	1.43	N	-
comp13814_c0	comp13814_c0_seq1	Y	comp66782_c0_seq2	---	---	---	KER29849.1	---	Pk50035_txpt1	---	---	---	---	---	---	---	---	---	---	---	---	---	---	---	---	---	---	Y	433	391.42	17	1.31	1.61	N	-
comp13819_c0	comp13819_c0_seq1	Y	---	---	---	---	---	---	---	---	---	---	---	---	---	---	---	---	---	---	---	---	---	---	---	---	---	N	682	640.41	27	1.27	1.55	N	-
comp13823_c0	comp13823_c0_seq1	Y	---	---	---	---	---	---	---	---	---	---	---	---	---	---	---	---	---	---	---	---	---	---	---	---	---	N	419	377.42	17	1.36	1.67	N	-
comp13824_c0	comp13824_c0_seq1	Y	---	---	---	---	KER29613.1	---	---	---	---	---	---	---	---	---	---	---	---	---	---	---	---	---	---	---	---	Y	492	450.42	16	1.07	1.32	N	-
comp13824_c2	comp13824_c2_seq1	Y	---	---	---	---	---	---	---	---	---	---	---	---	---	---	---	---	---	---	---	---	---	---	---	---	---	N	607	565.41	24	1.28	1.57	N	-
comp13825_c0	comp13825_c0_seq1	Y	comp74380_c0_seq1	---	---	---	---	---	---	---	---	---	---	---	---	---	---	---	---	---	---	---	---	---	---	---	---	N	225	183.7	42	7.05	8.64	N	-
comp13825_c1	comp13825_c1_seq1	Y	comp69033_c0_seq1	---	---	---	---	---	---	---	---	---	---	---	---	---	---	---	---	---	---	---	---	---	---	---	---	N	250	208.58	39	5.74	7.04	N	-
comp13829_c0	comp13829_c0_seq1	Y	comp82446_c0_seq1	gi|684382407|ref|XP_009167226.1| hypothetical protein T265_13460, partial [Opisthorchis viverrini]	gi|684382407|ref|XP_009167226.1| hypothetical protein T265_13460, partial [Opisthorchis viverrini]	csin101649	KER29069.1	BN1106_s517B000381.mRNA-1	---	---	---	---	---	---	---	IPR001628: Zinc finger, nuclear hormone receptor-type; IPR008946: Nuclear hormone receptor, ligand-binding; IPR013088: Zinc finger, NHR/GATA-type;	GO:0003700): sequence-specific DNA binding transcription factor activity; GO:0003707): steroid hormone receptor activity; GO:0008270): zinc ion binding; GO:0043565): sequence-specific DNA binding;	GO:0006355): regulation of transcription, DNA-dependent; GO:0043401): steroid hormone mediated signaling pathway;	GO:0005634): nucleus;	---	K17778	---	---	---	---	---	---	Y	1165	1123.41	39	1.04	1.27	N	-
comp13830_c0	comp13830_c0_seq1	Y	comp77318_c0_seq2	gi|350645525|emb|CCD59765.1| ras gtpase activating protein, putative [Schistosoma mansoni]	gi|350645525|emb|CCD59765.1| ras gtpase activating protein, putative [Schistosoma mansoni]	csin105182	---	BN1106_s6609B000056.mRNA-1	---	---	---	---	---	---	---	IPR000980: SH2 motif;	GO:0005515): protein binding;	---	---	2.7.4.2	K13273	ko00900 ko04146	M00095	---	---	---	---	Y	847	805.41	66	2.46	3.01	N	-
comp13832_c0	comp13832_c0_seq1	Y	comp64571_c0_seq1	gi|684375638|ref|XP_009165132.1| hypothetical protein T265_02589 [Opisthorchis viverrini]	gi|684375638|ref|XP_009165132.1| hypothetical protein T265_02589 [Opisthorchis viverrini]	csin110812	KER31149.1	BN1106_s4403B000167.mRNA-1	---	---	---	---	---	---	---	---	---	---	---	---	---	---	---	---	---	---	---	Y	551	509.42	19	1.12	1.38	N	-
comp13833_c0	comp13833_c0_seq1	Y	---	gi|358332335|dbj|GAA51003.1| FKBP12-rapamycin complex-associated protein [Clonorchis sinensis]	gi|358332335|dbj|GAA51003.1| FKBP12-rapamycin complex-associated protein [Clonorchis sinensis]	csin105372	KER21867.1	BN1106_s652B000410.mRNA-1	Pk03248_txpt1	---	---	---	---	---	---	---	---	---	---	---	---	---	---	---	---	---	---	Y	282	240.5	10	1.27	1.56	N	-
comp13835_c0	comp13835_c0_seq1	Y	---	---	---	---	---	---	---	---	---	---	---	---	---	---	---	---	---	---	---	---	---	---	Y	---	---	Y	357	315.44	17	1.64	2.01	N	-
comp13837_c0	comp13837_c0_seq1	Y	---	gi|358253621|dbj|GAA53515.1| hypothetical protein CLF_110405, partial [Clonorchis sinensis]	gi|358253621|dbj|GAA53515.1| hypothetical protein CLF_110405, partial [Clonorchis sinensis]	csin110405	KER30664.1	BN1106_s120B000363.mRNA-1	---	---	---	---	---	---	---	---	---	---	---	---	K08729	ko00564	---	---	Y	---	---	Y	260	218.55	13	1.82	2.24	N	-
comp13840_c0	comp13840_c0_seq1	Y	---	---	---	---	---	---	---	---	---	---	---	---	---	---	---	---	---	---	---	---	---	---	---	---	---	N	290	248.49	9	1.11	1.36	N	-
comp13841_c0	comp13841_c0_seq1	Y	---	---	---	---	---	---	---	---	---	---	---	---	---	---	---	---	---	---	---	---	---	---	---	---	---	N	284	242.5	9	1.13	1.39	N	-
comp13844_c0	comp13844_c0_seq1	Y	---	---	---	---	---	---	---	---	---	---	---	---	---	---	---	---	---	---	---	---	---	---	---	---	---	N	497	455.42	62.38	4.13	5.07	N	-
comp13846_c0	comp13846_c0_seq1	Y	comp87286_c0_seq1	gi|684397501|ref|XP_009171870.1| hypothetical protein T265_07941 [Opisthorchis viverrini]	gi|684397501|ref|XP_009171870.1| hypothetical protein T265_07941 [Opisthorchis viverrini]	csin107574	KER24382.1	BN1106_s3330B000149.mRNA-1	---	---	---	---	---	---	---	IPR000425: Major intrinsic protein; IPR023271: Aquaporin-like;	GO:0005215): transporter activity;	GO:0006810): transport;	GO:0016020): membrane;	---	K07904	ko04144 ko04961 ko04962 ko04972	---	---	Y	---	---	Y	525	483.42	764	47.66	58.45	N	-
comp13846_c1	comp13846_c1_seq1	Y	comp87286_c4_seq1	gi|358336865|dbj|GAA55321.1| aquaporin-3 [Clonorchis sinensis]	gi|358336865|dbj|GAA55321.1| aquaporin-3 [Clonorchis sinensis]	csin107574	KER24382.1	BN1106_s2498B000080.mRNA-1	---	---	---	---	---	---	---	IPR000425: Major intrinsic protein; IPR023271: Aquaporin-like;	GO:0005215): transporter activity;	GO:0006810): transport;	GO:0016020): membrane;	---	K07904	ko04144 ko04961 ko04962 ko04972	---	---	Y	---	---	Y	484	442.42	839.03	57.27	70.23	N	-
comp13849_c0	comp13849_c0_seq1	Y	---	---	---	---	---	---	---	---	---	---	---	---	---	---	---	---	---	---	---	---	---	---	---	---	---	N	245.09	203.69	45	6.79	8.33	N	-
comp13849_c0	comp13849_c0_seq2	N	---	---	---	---	---	---	---	---	---	---	---	---	---	---	---	---	---	---	---	---	---	---	---	---	---	N	245.09	203.69	45	6.79	8.33	N	-
comp13851_c0	comp13851_c0_seq1	Y	comp82074_c0_seq1	gi|684397424|ref|XP_009171845.1| hypothetical protein T265_07921 [Opisthorchis viverrini]	gi|684397424|ref|XP_009171845.1| hypothetical protein T265_07921 [Opisthorchis viverrini]	csin105889	KER24406.1	BN1106_s1652B000345.mRNA-1	---	---	578812559 no description	59.6	---	---	N	---	---	---	---	---	K14572	ko03008	---	---	---	---	---	Y	302	260.47	11	1.29	1.58	N	-
comp13852_c0	comp13852_c0_seq1	Y	comp85845_c0_seq1	gi|684370504|ref|XP_009163475.1| hypothetical protein T265_01226 [Opisthorchis viverrini]	gi|684370504|ref|XP_009163475.1| hypothetical protein T265_01226 [Opisthorchis viverrini]	---	KER32738.1	BN1106_s1336B000264.mRNA-1	Pk41889_txpt1	---	---	---	---	---	---	---	---	---	---	---	---	---	---	---	---	---	---	Y	725	683.41	1355	59.53	73	N	-
comp13854_c0	comp13854_c0_seq1	Y	---	---	---	---	---	---	---	---	---	---	---	---	---	---	---	---	---	---	---	---	---	---	---	---	---	N	475	433.42	100	6.97	8.55	N	-
comp13855_c1	comp13855_c1_seq1	Y	---	---	---	---	---	---	---	---	---	---	---	---	---	---	---	---	---	---	---	---	---	---	---	---	---	N	282	240.5	8	1.02	1.25	N	-
comp13856_c0	comp13856_c0_seq1	Y	---	gi|358335833|dbj|GAA54437.1| F-box/LRR-repeat protein 4 [Clonorchis sinensis]	gi|358335833|dbj|GAA54437.1| F-box/LRR-repeat protein 4 [Clonorchis sinensis]	csin102982	KER26614.1	BN1106_s2164B000164.mRNA-1	---	---	---	---	---	---	---	IPR001611: Leucine-rich repeat; IPR006553: Leucine-rich repeat, cysteine-containing subtype;	GO:0005515): protein binding;	---	---	6.3.2.19	K10626	---	---	---	---	---	---	Y	506	464.42	94	6.11	7.49	N	-
comp13856_c1	comp13856_c1_seq1	Y	---	gi|358335833|dbj|GAA54437.1| F-box/LRR-repeat protein 4 [Clonorchis sinensis]	gi|358335833|dbj|GAA54437.1| F-box/LRR-repeat protein 4 [Clonorchis sinensis]	csin102982	KER26614.1	BN1106_s2164B000164.mRNA-1	---	---	---	---	---	---	---	IPR006553: Leucine-rich repeat, cysteine-containing subtype;	---	---	---	---	K10270	---	---	---	---	---	---	Y	265	223.53	31	4.25	5.21	N	-
comp13856_c2	comp13856_c2_seq1	Y	comp90162_c1_seq1	gi|684390356|ref|XP_009169651.1| hypothetical protein T265_06186 [Opisthorchis viverrini]	gi|684390356|ref|XP_009169651.1| hypothetical protein T265_06186 [Opisthorchis viverrini]	csin102982	KER26614.1	BN1106_s2164B000164.mRNA-1	---	---	---	---	---	---	---	IPR006553: Leucine-rich repeat, cysteine-containing subtype;	---	---	---	6.3.2.19	K10626	---	---	---	---	---	---	Y	783	741.41	119	4.81	5.9	N	-
comp13858_c0	comp13858_c0_seq1	Y	---	---	---	---	---	---	---	---	---	---	---	---	---	---	---	---	---	---	---	---	---	---	---	---	---	N	284	242.5	29	3.66	4.48	N	-
comp13862_c0	comp13862_c0_seq1	Y	---	---	---	---	---	---	---	---	---	---	---	---	---	---	---	---	---	---	---	---	---	---	---	---	---	N	229	187.68	15	2.46	3.02	N	-
comp13863_c0	comp13863_c0_seq1	Y	---	---	---	---	---	---	---	---	---	---	---	---	---	---	---	---	---	---	---	---	---	---	---	---	---	N	269	227.53	40	5.39	6.6	N	-
comp13865_c0	comp13865_c0_seq1	N	---	---	---	---	---	---	---	---	---	---	---	---	---	---	---	---	---	---	---	---	---	---	---	---	---	N	257.17	215.76	15.99	2.27	2.79	N	-
comp13865_c0	comp13865_c0_seq2	Y	---	---	---	---	---	---	---	---	---	---	---	---	---	---	---	---	---	---	---	---	---	---	---	---	---	N	257.17	215.76	15.99	2.27	2.79	N	-
comp13866_c0	comp13866_c0_seq2	Y	---	gi|684408154|ref|XP_009175331.1| hypothetical protein T265_15212, partial [Opisthorchis viverrini]	gi|684408154|ref|XP_009175331.1| hypothetical protein T265_15212, partial [Opisthorchis viverrini]	csin103353	KER20928.1	BN1106_s2459B000262.mRNA-1	---	---	---	---	---	---	---	IPR007356: tRNA (guanine-N1-)-methyltransferase, eukaryotic; IPR016009: tRNA (guanine-N1-)-methyltransferase;	---	---	---	---	K15264	---	---	---	---	---	---	Y	948.76	907.17	240	7.92	9.71	N	-
comp13866_c0	comp13866_c0_seq3	N	---	gi|358342105|dbj|GAA49650.1| RNA (guanine-9-)-methyltransferase domain-containing protein 2 [Clonorchis sinensis]	gi|358342105|dbj|GAA49650.1| RNA (guanine-9-)-methyltransferase domain-containing protein 2 [Clonorchis sinensis]	csin103353	KER20928.1	BN1106_s2459B000262.mRNA-1	---	---	---	---	---	---	---	---	---	---	---	2.1.1.211	K15447	---	---	---	---	---	---	Y	948.76	907.17	240	7.92	9.71	N	-
comp13867_c0	comp13867_c0_seq1	Y	---	---	---	---	---	---	---	---	---	---	---	---	---	---	---	---	---	---	---	---	---	---	---	---	---	N	375	333.43	50	4.55	5.58	N	-
comp13872_c0	comp13872_c0_seq1	Y	---	---	---	---	---	---	---	---	---	---	---	---	---	---	---	---	---	---	---	---	---	---	---	---	---	N	279	237.5	30	3.86	4.74	N	-
comp13877_c0	comp13877_c0_seq1	Y	comp79604_c1_seq1	gi|685967124|gb|KGB41128.1| hypothetical protein MS3_09629 [Schistosoma haematobium]	gi|685967124|gb|KGB41128.1| hypothetical protein MS3_09629 [Schistosoma haematobium]	csin110263	KER20118.1	---	---	---	---	---	---	---	---	---	---	---	---	---	K17601	---	---	---	---	---	---	Y	738	696.41	103	4.44	5.44	N	-
comp13877_c1	comp13877_c1_seq1	Y	---	---	---	---	---	---	---	---	---	---	---	---	---	---	---	---	---	---	---	---	---	---	---	---	---	N	241	199.62	14	2.16	2.64	N	-
comp13880_c0	comp13880_c0_seq1	Y	---	gi|350644311|emb|CCD60940.1| hypothetical protein Smp_166880 [Schistosoma mansoni]	gi|350644311|emb|CCD60940.1| hypothetical protein Smp_166880 [Schistosoma mansoni]	csin104847	KER20230.1	BN1106_s2395B000118.mRNA-1	---	---	---	---	---	---	---	---	---	---	---	---	K03125	ko03022	---	---	Y	---	---	Y	270	228.52	8	1.07	1.31	N	-
comp13882_c0	comp13882_c0_seq1	Y	---	---	---	---	---	---	---	---	---	---	---	---	---	---	---	---	---	---	---	---	---	---	---	---	---	N	310.49	268.96	40	4.54	5.56	N	-
comp13882_c0	comp13882_c0_seq2	N	---	---	---	---	---	---	---	---	---	---	---	---	---	---	---	---	---	---	---	---	---	---	---	---	---	N	310.49	268.96	40	4.54	5.56	N	-
comp13884_c0	comp13884_c0_seq1	Y	comp76613_c2_seq2	gi|684402308|ref|XP_009173431.1| hypothetical protein T265_09161 [Opisthorchis viverrini]	gi|684402308|ref|XP_009173431.1| hypothetical protein T265_09161 [Opisthorchis viverrini]	csin111728	KER22824.1	BN1106_s7703B000046.mRNA-1	---	---	---	---	---	---	---	IPR000330: SNF2-related;	GO:0003677): DNA binding; GO:0005524): ATP binding;	---	---	3.4.25.1	K02732	ko03050	M00337 M00340	---	---	---	---	Y	1334	1292.41	192.95	4.46	5.47	N	-
comp13885_c0	comp13885_c0_seq1	Y	comp80566_c2_seq1	gi|684369563|ref|XP_009163172.1| hypothetical protein T265_00993 [Opisthorchis viverrini]	gi|684369563|ref|XP_009163172.1| hypothetical protein T265_00993 [Opisthorchis viverrini]	csin107620	KER33096.1	BN1106_s931B000220.mRNA-1	---	---	4885351 alanine aminotransferase 1	56.47	Smed|mk4.001571.05	63.68	N	IPR004839: Aminotransferase, class I/classII; IPR015421: Pyridoxal phosphate-dependent transferase, major region, subdomain 1; IPR015422: Pyridoxal phosphate-dependent transferase, major region, subdomain 2; IPR015424: Pyridoxal phosphate-dependent transferase, major domain;	GO:0003824): catalytic activity; GO:0016769): transferase activity, transferring nitrogenous groups; GO:0030170): pyridoxal phosphate binding;	GO:0009058): biosynthetic process;	---	---	K06532	ko05202	---	---	---	---	---	Y	801	759.41	907.94	35.86	43.97	N	-
comp13885_c1	comp13885_c1_seq1	Y	comp80566_c1_seq1	gi|684369563|ref|XP_009163172.1| hypothetical protein T265_00993 [Opisthorchis viverrini]	gi|684369563|ref|XP_009163172.1| hypothetical protein T265_00993 [Opisthorchis viverrini]	csin105569	KER33096.1	BN1106_s1834B000181.mRNA-1	---	---	4885351 alanine aminotransferase 1	60	Smed|mk4.002317.00	55.81	N	---	---	---	---	---	K06532	ko05202	---	---	---	---	---	Y	521	479.42	598	37.62	46.14	N	-
comp13885_c2	comp13885_c2_seq1	Y	---	---	---	---	---	---	---	---	---	---	---	---	---	---	---	---	---	---	---	---	---	---	Y	---	---	Y	254	212.57	184	26.57	32.58	N	-
comp13885_c3	comp13885_c3_seq1	Y	comp80566_c0_seq1	gi|226482484|emb|CAX73841.1| 1-aminocyclopropane-1-carboxylate synthase/ alanine transaminase/ transferase, transferring nitrogenous groups [Schistosoma japonicum]	gi|226482484|emb|CAX73841.1| 1-aminocyclopropane-1-carboxylate synthase/ alanine transaminase/ transferase, transferring nitrogenous groups [Schistosoma japonicum]	csin107620	KER33096.1	BN1106_s1834B000181.mRNA-1	---	---	4885351 alanine aminotransferase 1	56.18	Smed|mk4.002317.00	64.04	N	IPR015421: Pyridoxal phosphate-dependent transferase, major region, subdomain 1; IPR015424: Pyridoxal phosphate-dependent transferase, major domain;	GO:0003824): catalytic activity; GO:0030170): pyridoxal phosphate binding;	---	---	---	K06532	ko05202	---	---	---	---	---	Y	271	229.52	265	35.36	43.36	N	-
comp13887_c0	comp13887_c0_seq1	Y	---	---	---	---	---	---	---	---	---	---	---	---	---	---	---	---	---	---	---	---	---	---	---	---	---	N	226	184.69	18	3	3.68	N	-
comp13888_c0	comp13888_c0_seq1	Y	comp84828_c2_seq1	gi|684378758|ref|XP_009166110.1| hypothetical protein T265_03377 [Opisthorchis viverrini]	gi|684378758|ref|XP_009166110.1| hypothetical protein T265_03377 [Opisthorchis viverrini]	csin104904	KER30111.1	BN1106_s1463B000122.mRNA-1	---	---	---	---	---	---	---	---	---	---	---	---	---	---	---	---	Y	---	---	Y	376	334.43	64	5.81	7.12	N	-
comp13889_c0	comp13889_c0_seq1	Y	comp87831_c3_seq1	gi|684366872|ref|XP_009162346.1| hypothetical protein T265_00337 [Opisthorchis viverrini]	gi|684366872|ref|XP_009162346.1| hypothetical protein T265_00337 [Opisthorchis viverrini]	csin104079	KER33895.1	---	---	---	---	---	---	---	---	---	---	---	---	---	---	---	---	---	---	---	---	Y	513	471.42	78	4.99	6.12	N	-
comp13891_c0	comp13891_c0_seq1	Y	---	---	---	---	---	---	---	---	---	---	---	---	---	---	---	---	---	---	---	---	---	---	---	---	---	N	247	205.59	29	4.33	5.31	N	-
comp13892_c0	comp13892_c0_seq1	Y	comp87816_c0_seq1	---	---	---	---	---	---	---	---	---	---	---	---	---	---	---	---	---	---	---	---	---	Y	---	---	Y	285	243.49	23	2.89	3.54	N	-
comp13895_c0	comp13895_c0_seq1	Y	comp79748_c0_seq2	gi|684370780|ref|XP_009163563.1| hypothetical protein T265_01293 [Opisthorchis viverrini]	gi|684370780|ref|XP_009163563.1| hypothetical protein T265_01293 [Opisthorchis viverrini]	csin112246	KER32603.1	BN1106_s1201B000160.mRNA-1	---	---	---	---	---	---	---	---	---	---	---	---	K11322	---	---	---	---	---	---	Y	1192	1150.41	244.51	6.35	7.79	N	-
comp13895_c1	comp13895_c1_seq1	Y	---	---	---	---	---	---	---	---	---	---	---	---	---	---	---	---	---	---	---	---	---	---	---	---	---	N	304	262.47	28	3.26	3.99	N	-
comp13896_c0	comp13896_c0_seq1	Y	---	---	---	---	---	---	---	---	---	---	---	---	---	---	---	---	---	---	---	---	---	---	---	---	---	N	216	174.76	20	3.53	4.33	N	-
comp13898_c0	comp13898_c0_seq1	Y	comp73388_c0_seq1	gi|350011914|dbj|GAA42879.1| huntingtin-interacting protein K [Clonorchis sinensis]	gi|350011914|dbj|GAA42879.1| huntingtin-interacting protein K [Clonorchis sinensis]	csin100985	KER25730.1	BN1106_s1517B000254.mRNA-1	---	---	---	---	---	---	---	---	---	---	---	---	K10436	---	---	---	---	---	---	Y	247.36	205.96	554	82.64	101.34	Y	-
comp13898_c0	comp13898_c0_seq2	N	---	gi|350011914|dbj|GAA42879.1| huntingtin-interacting protein K [Clonorchis sinensis]	gi|350011914|dbj|GAA42879.1| huntingtin-interacting protein K [Clonorchis sinensis]	csin100985	KER25730.1	BN1106_s1517B000254.mRNA-1	---	---	---	---	---	---	---	---	---	---	---	---	K10436	---	---	---	---	---	---	Y	247.36	205.96	554	82.64	101.34	Y	-
comp13900_c0	comp13900_c0_seq1	Y	comp88671_c0_seq1	gi|684412210|ref|XP_009176669.1| hypothetical protein T265_11687 [Opisthorchis viverrini]	gi|684412210|ref|XP_009176669.1| hypothetical protein T265_11687 [Opisthorchis viverrini]	csin111908	KER19579.1	BN1106_s1048B000162.mRNA-1	---	---	---	---	---	---	---	---	---	---	---	---	---	---	---	---	---	---	---	Y	281	239.5	45	5.75	7.05	N	-
comp13902_c0	comp13902_c0_seq1	Y	---	---	---	---	---	---	---	---	---	---	---	---	---	---	---	---	---	---	---	---	---	---	---	---	---	N	239	197.62	22	3.42	4.2	N	-
comp13903_c0	comp13903_c0_seq1	Y	comp79869_c0_seq1	gi|684380975|ref|XP_009166792.1| hypothetical protein T265_03927 [Opisthorchis viverrini]	gi|684380975|ref|XP_009166792.1| hypothetical protein T265_03927 [Opisthorchis viverrini]	csin106326	KER29461.1	BN1106_s4385B000041.mRNA-1	---	---	---	---	---	---	---	---	---	---	---	6.5.1.3	K14415	---	---	---	Y	---	---	Y	872	830.41	630	22.73	27.88	N	-
comp13907_c0	comp13907_c0_seq1	Y	---	---	---	---	---	---	---	---	---	---	---	---	---	---	---	---	---	---	---	---	---	---	---	---	---	N	266	224.53	44	6.01	7.36	N	-
comp13908_c0	comp13908_c0_seq1	Y	---	gi|358337762|dbj|GAA56093.1| splicing factor 3B subunit 4 [Clonorchis sinensis]	gi|358337762|dbj|GAA56093.1| splicing factor 3B subunit 4 [Clonorchis sinensis]	csin109894	KER29630.1	BN1106_s1428B000104.mRNA-1	---	---	530431954 no description	92.86	Smed|mk4.007289.00	89.53	N	IPR000504: RNA recognition motif domain; IPR012677: Nucleotide-binding, alpha-beta plait;	GO:0000166): nucleotide binding; GO:0003676): nucleic acid binding;	---	---	---	K12831	ko03040	M00352	---	---	---	---	Y	766	724.41	531	21.99	26.97	N	-
comp13908_c1	comp13908_c1_seq1	Y	comp84513_c0_seq2	gi|684380544|ref|XP_009166663.1| hypothetical protein T265_03828 [Opisthorchis viverrini]	gi|684380544|ref|XP_009166663.1| hypothetical protein T265_03828 [Opisthorchis viverrini]	csin109894	KER29630.1	BN1106_s1428B000104.mRNA-1	---	---	530431954 no description	83.72	Smed|mk4.007289.00	88.37	N	IPR000504: RNA recognition motif domain; IPR012677: Nucleotide-binding, alpha-beta plait;	GO:0000166): nucleotide binding; GO:0003676): nucleic acid binding;	---	---	---	K12831	ko03040	M00352	---	---	---	---	Y	418	376.42	309	24.86	30.48	N	-
comp13910_c0	comp13910_c0_seq1	Y	---	---	---	---	---	---	---	---	---	---	---	---	---	---	---	---	---	---	---	---	---	---	Y	---	---	Y	357	315.44	39	3.76	4.61	N	-
comp13912_c0	comp13912_c0_seq1	N	---	---	---	---	---	---	---	---	---	---	---	---	---	---	---	---	---	---	---	---	---	---	---	---	---	N	235.06	193.72	136	21.61	26.5	N	-
comp13912_c0	comp13912_c0_seq2	Y	---	---	---	---	---	---	---	---	---	---	---	---	---	---	---	---	---	---	---	---	---	---	---	---	---	N	235.06	193.72	136	21.61	26.5	N	-
comp13913_c0	comp13913_c0_seq1	Y	---	---	---	---	---	---	---	---	---	---	---	---	---	---	---	---	---	---	---	---	---	---	Y	---	---	Y	323	281.45	32	3.46	4.25	N	-
comp13913_c1	comp13913_c1_seq1	Y	---	---	---	---	---	---	---	---	---	---	---	---	---	---	---	---	---	---	---	---	---	---	---	---	---	N	946	904.41	31	1.03	1.26	N	-
comp13914_c0	comp13914_c0_seq1	Y	---	---	---	---	---	---	---	---	---	---	---	---	---	---	---	---	---	---	---	---	---	---	---	---	---	N	1204	1162.41	179	4.6	5.64	N	-
comp13915_c0	comp13915_c0_seq1	Y	---	---	---	---	---	---	---	---	---	---	---	---	---	---	---	---	---	---	---	---	---	---	---	---	---	N	451	409.42	78.45	5.79	7.11	N	-
comp13916_c0	comp13916_c0_seq1	Y	---	---	---	---	---	---	---	---	---	---	---	---	---	---	---	---	---	---	---	---	---	---	---	---	---	N	354	312.44	55	5.35	6.56	N	-
comp13917_c0	comp13917_c0_seq1	N	---	gi|350645206|emb|CCD60079.1| signal recognition particle 9 kD protein,putative [Schistosoma mansoni]	gi|350645206|emb|CCD60079.1| signal recognition particle 9 kD protein,putative [Schistosoma mansoni]	---	KER20018.1	BN1106_s2269B000064.mRNA-1	---	---	4507217 signal recognition particle 9 kDa protein isoform 2	61.11	Smed|mk4.000532.08	67.27	N	IPR008832: Signal recognition particle, SRP9 subunit; IPR009018: Signal recognition particle, SRP9/SRP14 subunit;	GO:0008312): 7S RNA binding;	GO:0006614): SRP-dependent cotranslational protein targeting to membrane; GO:0045900): negative regulation of translational elongation;	GO:0048500): signal recognition particle;	---	K03109	ko03060	---	---	---	---	---	Y	394.23	352.66	560.15	48.16	59.06	N	-
comp13917_c0	comp13917_c0_seq2	Y	comp84099_c0_seq1	gi|350645206|emb|CCD60079.1| signal recognition particle 9 kD protein,putative [Schistosoma mansoni]	gi|350645206|emb|CCD60079.1| signal recognition particle 9 kD protein,putative [Schistosoma mansoni]	---	KER20018.1	BN1106_s2269B000064.mRNA-1	---	---	4507217 signal recognition particle 9 kDa protein isoform 2	59.74	Smed|mk4.000532.08	69.74	N	IPR008832: Signal recognition particle, SRP9 subunit; IPR009018: Signal recognition particle, SRP9/SRP14 subunit;	GO:0008312): 7S RNA binding;	GO:0006614): SRP-dependent cotranslational protein targeting to membrane; GO:0045900): negative regulation of translational elongation;	GO:0048500): signal recognition particle;	---	K03109	ko03060	---	---	---	---	---	Y	394.23	352.66	560.15	48.16	59.06	N	-
comp13922_c0	comp13922_c0_seq1	Y	comp81174_c0_seq1	gi|358333304|dbj|GAA36804.2| nuclear transcription factor Y subunit gamma [Clonorchis sinensis]	gi|358333304|dbj|GAA36804.2| nuclear transcription factor Y subunit gamma [Clonorchis sinensis]	csin106876	KER28894.1	BN1106_s5051B000138.mRNA-1	---	---	217272833 nuclear transcription factor Y subunit gamma isoform 4	63.93	Smed|mk4.000072.03	54.55	N	IPR003958: Transcription factor CBF/NF-Y/archaeal histone; IPR009072: Histone-fold;	GO:0003677): DNA binding; GO:0043565): sequence-specific DNA binding;	---	GO:0005622): intracellular;	---	K08066	ko04612 ko05152	---	---	---	---	---	Y	620	578.41	96	4.99	6.12	N	-
comp13924_c0	comp13924_c0_seq1	Y	comp74489_c0_seq1	---	---	---	---	---	---	---	---	---	---	---	---	---	---	---	---	---	K16075	---	---	---	Y	---	---	Y	345	303.44	214	21.45	26.3	N	-
comp13924_c1	comp13924_c1_seq1	Y	---	---	---	---	---	---	---	---	---	---	---	---	---	---	---	---	---	---	---	---	---	---	---	---	---	N	204	162.87	58	11.03	13.52	N	-
comp13925_c0	comp13925_c0_seq1	Y	---	gi|449668055|ref|XP_004206702.1| PREDICTED: uncharacterized protein LOC101237718 [Hydra vulgaris]	gi|449668055|ref|XP_004206702.1| PREDICTED: uncharacterized protein LOC101237718 [Hydra vulgaris]	csin100604	KER29048.1	BN1106_s1140B000266.mRNA-1	---	---	---	---	---	---	---	---	---	---	---	---	K12179	---	---	---	---	---	---	Y	766	724.41	37	1.53	1.88	N	-
comp13927_c0	comp13927_c0_seq1	Y	comp82617_c0_seq2	gi|684394305|ref|XP_009170861.1| hypothetical protein T265_14212 [Opisthorchis viverrini]	gi|684394305|ref|XP_009170861.1| hypothetical protein T265_14212 [Opisthorchis viverrini]	---	KER25388.1	---	---	---	530411702 no description	69.7	---	---	N	---	---	---	---	3.6.4.13	K12818	ko03040	---	---	---	---	---	Y	369	327.43	55	5.1	6.25	N	-
comp13930_c0	comp13930_c0_seq1	Y	---	gi|358339537|dbj|GAA28164.2| Ras-responsive element-binding protein 1 [Clonorchis sinensis]	gi|358339537|dbj|GAA28164.2| Ras-responsive element-binding protein 1 [Clonorchis sinensis]	csin100542	KER26370.1	---	---	---	---	---	---	---	---	IPR007087: Zinc finger, C2H2-type; IPR013087: Zinc finger, C2H2-type/integrase, DNA-binding; IPR015880: Zinc finger, C2H2-like;	GO:0003676): nucleic acid binding; GO:0008270): zinc ion binding;	---	GO:0005622): intracellular;	3.1.3.16	K15731	---	---	---	---	---	---	Y	245	203.6	7	1.06	1.3	N	-
comp13935_c0	comp13935_c0_seq1	Y	---	---	---	---	---	---	---	---	---	---	---	---	---	---	---	---	---	---	---	---	---	---	---	---	---	N	377	335.43	55	4.98	6.1	N	-
comp13939_c0	comp13939_c0_seq1	Y	comp72906_c2_seq1	gi|685965862|gb|KGB40373.1| AP-2 complex subunit sigma, partial [Schistosoma haematobium]	gi|685965862|gb|KGB40373.1| AP-2 complex subunit sigma, partial [Schistosoma haematobium]	csin112382	KER21177.1	BN1106_s745B000378.mRNA-1	---	---	70906430 AP-2 complex subunit sigma isoform AP17	87.88	---	---	Y	IPR000804: Clathrin adaptor complex, small chain; IPR011012: Longin-like; IPR016635: Adaptor protein complex, sigma subunit; IPR022775: AP complex, mu/sigma subunit;	GO:0008565): protein transporter activity;	GO:0006810): transport; GO:0006886): intracellular protein transport; GO:0015031): protein transport; GO:0016192): vesicle-mediated transport;	GO:0030117): membrane coat;	---	K11827	ko04144 ko04721 ko04961 ko05016	---	---	---	---	---	Y	260	218.55	228	31.99	39.23	N	-
comp13940_c0	comp13940_c0_seq1	Y	---	---	---	---	---	---	---	---	---	---	---	---	---	---	---	---	---	---	---	---	---	---	---	---	---	N	512.49	470.91	118	7.56	9.27	N	-
comp13940_c0	comp13940_c0_seq2	N	---	---	---	---	---	---	---	---	---	---	---	---	---	---	---	---	---	---	---	---	---	---	Y	---	---	Y	512.49	470.91	118	7.56	9.27	N	-
comp13942_c0	comp13942_c0_seq1	Y	comp74208_c0_seq1	gi|60688583|gb|AAX30383.1| SJCHGC03168 protein [Schistosoma japonicum]	gi|60688583|gb|AAX30383.1| SJCHGC03168 protein [Schistosoma japonicum]	---	---	---	---	---	209693464 ubiquitin-related modifier 1 isoform b	52.56	Smed|mk4.001512.01	65.26	N	IPR012675: Beta-grasp fold, ferredoxin-type; IPR015221: Ubiquitin-related modifier 1; IPR016155: Molybdopterin synthase/thiamin biosynthesis sulphur carrier, beta-grasp;	---	GO:0034227): tRNA thio-modification;	GO:0005737): cytoplasm;	---	K12161	ko04122	---	---	---	---	---	Y	358	316.44	379	36.4	44.63	N	-
comp13943_c0	comp13943_c0_seq1	Y	comp63940_c1_seq1	gi|684395412|ref|XP_009171194.1| hypothetical protein T265_14283, partial [Opisthorchis viverrini]	gi|684395412|ref|XP_009171194.1| hypothetical protein T265_14283, partial [Opisthorchis viverrini]	---	KER25069.1	---	---	---	---	---	---	---	---	---	---	---	---	---	---	---	---	---	Y	---	---	Y	367	325.43	321.08	29.96	36.74	N	-
comp13944_c0	comp13944_c0_seq1	Y	comp79489_c0_seq1	---	---	---	---	---	---	---	---	---	---	---	---	---	---	---	---	---	---	---	---	---	---	---	---	N	228	186.68	25	4.13	5.06	N	-
comp13945_c0	comp13945_c0_seq1	Y	---	---	---	---	---	---	---	---	---	---	---	---	---	---	---	---	---	---	---	---	---	---	Y	---	---	Y	319	277.46	36	3.95	4.85	N	-
comp13945_c1	comp13945_c1_seq1	Y	---	gi|684402308|ref|XP_009173431.1| hypothetical protein T265_09161 [Opisthorchis viverrini]	gi|684402308|ref|XP_009173431.1| hypothetical protein T265_09161 [Opisthorchis viverrini]	csin111728	KER22824.1	BN1106_s2112B000139.mRNA-1	---	---	---	---	---	---	---	IPR001650: Helicase, C-terminal;	GO:0003676): nucleic acid binding; GO:0004386): helicase activity; GO:0005524): ATP binding;	---	---	3.4.25.1	K02732	ko03050	M00337 M00340	---	---	---	---	Y	1051	1009.41	288	8.54	10.47	N	-
comp13946_c0	comp13946_c0_seq1	Y	comp82034_c0_seq1	gi|684371316|ref|XP_009163738.1| hypothetical protein T265_01448 [Opisthorchis viverrini]	gi|684371316|ref|XP_009163738.1| hypothetical protein T265_01448 [Opisthorchis viverrini]	csin108437	KER32578.1	---	---	---	---	---	---	---	---	IPR006876: LMBR1-like membrane protein; IPR008075: Lipocalin-1 receptor;	---	---	---	---	K06584	ko04151 ko04510 ko04512 ko04514 ko04810 ko05410 ko05412 ko05414	---	---	Y	---	---	Y	512	470.42	73	4.68	5.74	N	-
comp13951_c0	comp13951_c0_seq4	Y	---	---	---	---	---	---	---	---	---	---	---	---	---	---	---	---	---	---	---	---	---	---	---	---	---	N	384	342.43	54	4.78	5.87	N	-
comp13952_c0	comp13952_c0_seq1	Y	---	---	---	---	---	---	---	---	---	---	---	---	---	---	---	---	---	---	---	---	---	---	---	Y	Y	Y	440	398.42	76	5.77	7.08	N	-
comp13954_c0	comp13954_c0_seq1	Y	---	---	---	---	---	---	---	---	---	---	---	---	---	---	---	---	---	---	---	---	---	---	---	---	---	N	277	235.51	38	4.94	6.06	N	-
comp13955_c0	comp13955_c0_seq1	Y	comp76624_c1_seq1	gi|358341615|dbj|GAA49243.1| glycoprotein 6-alpha-L-fucosyltransferase [Clonorchis sinensis]	gi|358341615|dbj|GAA49243.1| glycoprotein 6-alpha-L-fucosyltransferase [Clonorchis sinensis]	csin102751	KER25022.1	BN1106_s5499B000034.mRNA-1	Pk54286_txpt2	---	30410728 alpha-(1,6)-fucosyltransferase isoform a	52.5	---	---	N	---	---	---	---	2.4.1.68	K00717	ko00510 ko00513 ko00533 ko05202	M00075	---	---	---	---	Y	483.8	442.22	52	3.55	4.35	N	-
comp13955_c0	comp13955_c0_seq2	N	---	gi|358341615|dbj|GAA49243.1| glycoprotein 6-alpha-L-fucosyltransferase [Clonorchis sinensis]	gi|358341615|dbj|GAA49243.1| glycoprotein 6-alpha-L-fucosyltransferase [Clonorchis sinensis]	csin102751	KER25022.1	BN1106_s5499B000034.mRNA-1	---	---	---	---	---	---	---	---	---	---	---	2.4.1.68	K00717	ko00510 ko00513 ko00533 ko05202	M00075	---	---	---	---	Y	483.8	442.22	52	3.55	4.35	N	-
comp13957_c0	comp13957_c0_seq1	Y	---	---	---	---	---	---	---	---	---	---	---	---	---	---	---	---	---	---	---	---	---	---	---	---	---	N	342	300.44	78	7.9	9.69	N	-
comp13957_c1	comp13957_c1_seq1	Y	---	---	---	---	---	---	---	---	---	---	---	---	---	---	---	---	---	---	---	---	---	---	---	---	---	N	297	255.48	48.94	5.85	7.17	N	-
comp13964_c0	comp13964_c0_seq1	Y	comp47094_c0_seq1	---	---	---	---	---	---	---	---	---	---	---	---	---	---	---	---	---	---	---	---	---	---	---	---	N	259	217.55	61.24	8.63	10.59	N	-
comp13969_c0	comp13969_c0_seq1	Y	---	---	---	---	---	---	Pk53844_txpt1	---	---	---	---	---	---	---	---	---	---	---	---	---	---	---	---	---	---	Y	227	185.69	35	5.81	7.12	N	-
comp13969_c1	comp13969_c1_seq1	Y	comp89109_c2_seq1	gi|684389772|ref|XP_009169478.1| hypothetical protein T265_06044 [Opisthorchis viverrini]	gi|684389772|ref|XP_009169478.1| hypothetical protein T265_06044 [Opisthorchis viverrini]	csin106593	KER26761.1	BN1106_s748B000260.mRNA-1	---	---	---	---	---	---	---	---	---	---	---	---	---	---	---	---	---	---	---	Y	364	322.43	93	8.76	10.74	N	-
comp13973_c0	comp13973_c0_seq1	Y	comp82373_c1_seq2	gi|358338651|dbj|GAA57141.1| dynein light chain LC8-type [Clonorchis sinensis]	gi|358338651|dbj|GAA57141.1| dynein light chain LC8-type [Clonorchis sinensis]	csin112234	KER32475.1	BN1106_s1988B000131.mRNA-1	---	---	18087855 dynein light chain 2, cytoplasmic	50.57	Smed|mk4.000627.02	50.55	N	IPR001372: Dynein light chain, type 1/2;	---	GO:0007017): microtubule-based process;	GO:0005875): microtubule associated complex;	---	K10418	ko04962	---	---	---	---	---	Y	468	426.42	392	27.78	34.06	N	-
comp13974_c0	comp13974_c0_seq2	Y	---	---	---	---	---	---	---	---	---	---	---	---	---	---	---	---	---	---	---	---	---	---	---	---	---	N	271	229.52	11	1.47	1.8	N	-
comp13974_c1	comp13974_c1_seq2	N	---	---	---	---	---	---	---	---	---	---	---	---	---	---	---	---	---	---	---	---	---	---	---	---	---	N	252.7	211.31	27	3.92	4.81	N	-
comp13974_c1	comp13974_c1_seq3	Y	---	---	---	---	---	---	---	---	---	---	---	---	---	---	---	---	---	---	---	---	---	---	---	---	---	N	252.7	211.31	27	3.92	4.81	N	-
comp13978_c0	comp13978_c0_seq1	Y	---	gi|808870858|gb|KKF20647.1| Histone H4 [Larimichthys crocea]	gi|808870858|gb|KKF20647.1| Histone H4 [Larimichthys crocea]	csin111994	KER27007.1	BN1106_s1311B000376.mRNA-1	---	Y	4504323 histone H4	100	Smed|mk4.013216.00	100	N	IPR001951: Histone H4; IPR007125: Histone core; IPR009072: Histone-fold;	GO:0003677): DNA binding;	GO:0006334): nucleosome assembly;	GO:0000786): nucleosome; GO:0005634): nucleus;	---	K11254	ko05034 ko05203 ko05322	---	---	---	---	---	Y	376	334.43	48	4.36	5.34	N	-
comp13980_c0	comp13980_c0_seq1	Y	---	---	---	---	---	---	---	---	---	---	---	---	---	---	---	---	---	---	---	---	---	---	---	---	---	N	610	568.41	157	8.31	10.19	N	-
comp13982_c0	comp13982_c0_seq1	Y	comp90793_c1_seq3	gi|684412964|ref|XP_009177046.1| hypothetical protein T265_11939 [Opisthorchis viverrini]	gi|684412964|ref|XP_009177046.1| hypothetical protein T265_11939 [Opisthorchis viverrini]	csin111912	KER19210.1	BN1106_s5838B000056.mRNA-1	---	---	---	---	---	---	---	---	---	---	---	---	K06801	---	---	---	---	---	---	Y	857	815.41	45	1.65	2.03	N	Y
comp13983_c0	comp13983_c0_seq1	Y	comp83389_c0_seq1	---	---	---	---	---	---	---	---	---	---	---	---	---	---	---	---	---	---	---	---	---	Y	---	---	Y	259	217.55	36.8	5.19	6.36	N	-
comp13983_c2	comp13983_c2_seq1	Y	---	---	---	---	---	---	---	---	---	---	---	---	---	---	---	---	---	---	---	---	---	---	Y	---	---	Y	202	160.89	11	2.12	2.6	N	-
comp13983_c3	comp13983_c3_seq1	Y	---	---	---	---	---	---	---	---	---	---	---	---	---	---	---	---	---	---	---	---	---	---	Y	---	---	Y	397	355.43	22	1.88	2.3	N	-
comp13986_c0	comp13986_c0_seq1	Y	comp82504_c0_seq1	gi|350015292|dbj|GAA37318.1| 2-hydroxyglutarate dehydrogenase [Clonorchis sinensis]	gi|350015292|dbj|GAA37318.1| 2-hydroxyglutarate dehydrogenase [Clonorchis sinensis]	csin100455	KER34160.1	BN1106_s10058B000012.mRNA-1	---	---	530404646 no description	52.75	---	---	N	IPR006076: FAD dependent oxidoreductase;	GO:0016491): oxidoreductase activity;	---	---	1.1.99.2	K00109	ko00650	---	---	---	---	---	Y	1495	1453.41	968	19.88	24.38	N	-
comp13986_c1	comp13986_c1_seq1	Y	---	---	---	---	---	---	---	---	---	---	---	---	---	---	---	---	---	---	---	---	---	---	---	---	---	N	234	192.65	18	2.88	3.53	N	-
comp13990_c0	comp13990_c0_seq1	Y	comp82027_c0_seq1	gi|358338097|dbj|GAA56418.1| mitochondrial 2-oxoglutarate/malate carrier protein, partial [Clonorchis sinensis]	gi|358338097|dbj|GAA56418.1| mitochondrial 2-oxoglutarate/malate carrier protein, partial [Clonorchis sinensis]	csin110846	---	---	---	---	---	---	---	---	---	---	---	---	---	---	---	---	---	---	---	---	---	Y	234	192.65	32	5.11	6.27	N	-
comp13993_c0	comp13993_c0_seq1	Y	---	gi|358342621|dbj|GAA50046.1| inactive rhomboid protein 2 [Clonorchis sinensis]	gi|358342621|dbj|GAA50046.1| inactive rhomboid protein 2 [Clonorchis sinensis]	csin103989	---	---	---	---	---	---	---	---	---	---	---	---	---	---	---	---	---	---	Y	---	---	Y	480	438.42	51	3.51	4.31	N	-
comp13996_c0	comp13996_c0_seq1	Y	---	---	---	---	---	---	---	---	---	---	---	---	---	---	---	---	---	---	---	---	---	---	---	---	---	N	339	297.44	50	5.11	6.27	N	-
comp13998_c0	comp13998_c0_seq1	Y	---	---	---	---	---	---	---	---	---	---	---	---	---	---	---	---	---	---	---	---	---	---	---	---	---	N	574	532.42	389	22	26.98	N	-
comp13998_c1	comp13998_c1_seq1	Y	comp79060_c1_seq2	gi|684375361|ref|XP_009165043.1| hypothetical protein T265_02516 [Opisthorchis viverrini]	gi|684375361|ref|XP_009165043.1| hypothetical protein T265_02516 [Opisthorchis viverrini]	csin113174	KER31191.1	BN1106_s3900B000173.mRNA-1	---	---	---	---	---	---	---	IPR001680: WD40 repeat; IPR015943: WD40/YVTN repeat-like-containing domain; IPR017986: WD40-repeat-containing domain; IPR019775: WD40 repeat, conserved site; IPR019781: WD40 repeat, subgroup; IPR019782: WD40 repeat 2;	GO:0005515): protein binding;	---	---	---	K17662	---	---	---	---	---	---	Y	750	708.41	806	34.15	41.87	N	-
[truncated: 26,478 more rows]
