# Supplementary material for: Conservation and diversification of the transcriptomes of adult Paragonimus westermani and P. skrjabini
Source: Parasit Vectors. 2016 Sep 13;9(1):497. doi: 10.1186/s13071-016-1785-x (PMC5020434; doi:10.1186/s13071-016-1785-x)
Supplement: Additional file 3: Table S2. — Complete functional annotation and expression data for P. skrjabini transcripts. (XLSX 7927 kb) [file 13071_2016_1785_MOESM3_ESM.xlsx]

## Sheet: Table S2
Table S2. Complete functional annotation and expression data for P. skrjabini transcripts.
				non-overlapping BLASTP match(es) with evalue < 1e-05					P. kellicotti comparison							InterProScan				KEGGscan (KEGG v70)				MEROPS	Secretion & Transmembrane				Expression Data
Locus	Transcript	Longest Isoform	Best Reciprocal BLASTP match to P. westermani (consiering longest isoforms only)	NR (2015-06-05) minus Paragonimus proteins	NR (2015-06-05)	C. sinensis	O. viverrini	F. hepatica	Top hit(s) with evalue < 1e-05	Putative Serodiagnostic target	Best human match gi (evalue <1e-05, 50% ID over 50% length)	%ID of top human match	Best S. mediterranea match (evalue <1e-05, 50% ID over 50% length)	%ID of top S. mediterranea match	Host mimic?	Protein Domain	Molecular Function	Biological Process	Cellular Component	Enzyme Commission #	orthologous group	pathway	pathway module	Protease Class	#TM domains	Signal Peptide in 1st 70 bp no TM (SP 70bp no TM; Phobius)	Secreted?	Any Annotation	length	effective_length	expected_count	TPM	FPKM	Top 5%	Top Differentially expressed compared to P. westermani
comp100041_c0	comp100041_c0_seq1	Y	---	---	---	---	---	---	---	---	---	---	---	---	---	---	---	---	---	---	---	---	---	---	---	---	---	N	433	399.07	16	1.07	1.32	N	-
comp100053_c0	comp100053_c0_seq1	Y	---	gi|684372615|ref|XP_009164159.1| hypothetical protein T265_12860, partial [Opisthorchis viverrini]	gi|684372615|ref|XP_009164159.1| hypothetical protein T265_12860, partial [Opisthorchis viverrini]	csin112695	KER32153.1	---	Pk33473_txpt1	---	---	---	---	---	---	---	---	---	---	---	---	---	---	---	---	---	---	Y	225	191.18	8	1.14	1.41	N	-
comp100104_c0	comp100104_c0_seq1	Y	---	---	---	---	---	---	---	---	---	---	---	---	---	---	---	---	---	---	---	---	---	---	---	---	---	N	414	380.07	26	1.82	2.26	N	-
comp100212_c0	comp100212_c0_seq1	Y	comp14859_c0_seq1	gi|360044152|emb|CCD81699.1| hypothetical protein Smp_174360 [Schistosoma mansoni]	gi|360044152|emb|CCD81699.1| hypothetical protein Smp_174360 [Schistosoma mansoni]	---	KER23711.1	BN1106_s2510B000104.mRNA-1	---	---	530364323 PREDICTED: kinesin-associated protein 3 isoform X1	73.08	Smed|mk4.001192.01	76.81	---	IPR008658: Kinesin-associated protein;	GO:0019894: kinesin binding;	---	GO:0005871: kinesin complex;	---	K02842	ko04310 ko04390 ko04916 ko05166 ko05200 ko05205 ko05217	---	---	---	---	---	Y	322	288.08	16	1.49	1.85	N	-
comp100277_c0	comp100277_c0_seq1	Y	---	---	---	---	---	---	---	---	---	---	---	---	---	---	---	---	---	---	---	---	---	---	---	---	---	N	234	200.16	11	1.49	1.85	N	-
comp100473_c0	comp100473_c0_seq1	Y	---	---	---	---	---	---	---	---	---	---	---	---	---	---	---	---	---	---	---	---	---	---	---	---	---	N	328	294.08	16	1.46	1.81	N	-
comp100477_c0	comp100477_c0_seq1	Y	---	---	---	---	---	---	---	---	---	---	---	---	---	---	---	---	---	---	---	---	---	---	---	---	---	N	306	272.09	16	1.58	1.96	N	-
comp100522_c0	comp100522_c0_seq1	Y	---	---	---	---	---	---	---	---	---	---	---	---	---	---	---	---	---	---	---	---	---	---	---	---	---	N	241	207.14	8	1.05	1.3	N	-
comp100525_c0	comp100525_c0_seq1	Y	---	---	---	---	---	---	---	---	---	---	---	---	---	---	---	---	---	---	---	---	---	---	---	---	---	N	582	548.06	22	1.06	1.32	N	-
comp100530_c0	comp100530_c0_seq1	Y	---	---	---	---	---	---	---	---	---	---	---	---	---	---	---	---	---	---	---	---	---	---	---	---	---	N	235	201.16	8	1.08	1.34	N	-
comp100561_c0	comp100561_c0_seq1	Y	---	---	---	---	---	---	---	---	---	---	---	---	---	---	---	---	---	---	---	---	---	---	---	---	---	N	420	386.07	22	1.52	1.88	N	-
comp100589_c0	comp100589_c0_seq1	Y	---	---	---	---	---	---	---	---	---	---	---	---	---	---	---	---	---	---	---	---	---	---	---	---	---	N	258	224.12	14	1.69	2.09	N	-
comp100597_c0	comp100597_c0_seq1	Y	---	---	---	---	---	---	---	---	---	---	---	---	---	---	---	---	---	---	---	---	---	---	---	---	---	N	480	446.07	23	1.37	1.7	N	-
comp100605_c0	comp100605_c0_seq1	Y	comp15011_c0_seq1	---	---	---	---	---	---	---	---	---	---	---	---	---	---	---	---	---	---	---	---	---	---	---	---	N	276	242.1	17	1.89	2.35	N	-
comp100658_c0	comp100658_c0_seq1	Y	---	---	---	---	---	---	Pk05637_txpt1	---	---	---	---	---	---	---	---	---	---	---	---	---	---	---	---	---	---	Y	238	204.15	9	1.2	1.48	N	-
comp100874_c0	comp100874_c0_seq1	Y	---	---	---	---	---	---	Pk00641_txpt1	---	---	---	---	---	---	---	---	---	---	---	---	---	---	---	---	---	---	Y	424	390.07	22	1.5	1.86	N	-
comp100891_c0	comp100891_c0_seq1	Y	---	---	---	---	---	---	---	---	---	---	---	---	---	---	---	---	---	---	---	---	---	---	---	---	---	N	242	208.14	11	1.43	1.78	N	-
comp100937_c0	comp100937_c0_seq1	Y	---	gi|358341131|dbj|GAA48880.1| protocadherin Fat 1 [Clonorchis sinensis]	gi|358341131|dbj|GAA48880.1| protocadherin Fat 1 [Clonorchis sinensis]	csin102169	KER25320.1	BN1106_s109B000363.mRNA-1	---	---	---	---	---	---	---	---	---	---	---	---	K16506	---	---	---	---	---	---	Y	411	377.07	22	1.56	1.93	N	-
comp100978_c0	comp100978_c0_seq1	Y	---	---	---	---	---	---	---	---	---	---	---	---	---	---	---	---	---	---	---	---	---	---	---	---	---	N	203	169.26	11	1.78	2.2	N	-
comp101005_c0	comp101005_c0_seq1	Y	---	---	---	---	---	---	---	---	---	---	---	---	---	---	---	---	---	---	---	---	---	---	---	---	---	N	404	370.07	20	1.44	1.79	N	-
comp101051_c0	comp101051_c0_seq1	Y	---	---	---	---	---	---	---	---	---	---	---	---	---	---	---	---	---	---	---	---	---	---	1	---	---	Y	277	243.1	13	1.44	1.79	N	-
comp101072_c0	comp101072_c0_seq1	Y	---	---	---	---	---	---	---	---	---	---	---	---	---	---	---	---	---	---	---	---	---	---	---	---	---	N	270	236.11	16	1.83	2.27	N	-
comp101121_c0	comp101121_c0_seq1	Y	---	---	---	---	---	---	---	---	---	---	---	---	---	---	---	---	---	---	---	---	---	---	---	---	---	N	360	326.08	18	1.48	1.83	N	-
comp101152_c0	comp101152_c0_seq1	Y	---	gi|19067879|gb|AAK14815.1| polyprotein [Schistosoma japonicum]	gi|19067879|gb|AAK14815.1| polyprotein [Schistosoma japonicum]	csin109828	KER21516.1	BN1106_s15433B000016.mRNA-1	Pk10694_txpt2	---	---	---	---	---	---	---	---	---	---	---	---	---	---	---	---	---	---	Y	206	172.25	11	1.75	2.16	N	-
comp101308_c0	comp101308_c0_seq1	Y	---	---	---	---	---	---	---	---	---	---	---	---	---	---	---	---	---	---	---	---	---	---	---	---	---	N	223	189.19	10	1.44	1.78	N	-
comp101325_c0	comp101325_c0_seq1	Y	---	---	---	---	---	---	---	---	---	---	---	---	---	---	---	---	---	---	---	---	---	---	---	---	---	N	345	311.08	16	1.38	1.71	N	-
comp101369_c0	comp101369_c0_seq1	Y	---	gi|358336750|dbj|GAA55185.1| retrovirus-related Pol polyprotein from transposon 412 [Clonorchis sinensis]	gi|358336750|dbj|GAA55185.1| retrovirus-related Pol polyprotein from transposon 412 [Clonorchis sinensis]	csin107103	KER25080.1	BN1106_s2307B000120.mRNA-1	Pk10679_txpt1	---	---	---	---	---	---	---	---	---	---	---	K09228	---	---	---	---	---	---	Y	496	462.07	22	1.26	1.57	N	-
comp101404_c0	comp101404_c0_seq1	Y	---	gi|684375586|ref|XP_009165115.1| hypothetical protein T265_02572 [Opisthorchis viverrini]	gi|684375586|ref|XP_009165115.1| hypothetical protein T265_02572 [Opisthorchis viverrini]	csin109386	KER31122.1	BN1106_s408B000173.mRNA-1	Pk39494_txpt1	---	---	---	---	---	---	---	---	---	---	6.3.2.19	K15710	---	---	---	---	---	---	Y	486	452.07	23	1.35	1.67	N	-
comp101425_c0	comp101425_c0_seq1	Y	---	---	---	---	---	---	---	---	---	---	---	---	---	---	---	---	---	---	---	---	---	---	---	---	---	N	215	181.21	10	1.51	1.87	N	-
comp101432_c0	comp101432_c0_seq1	Y	---	---	---	---	---	---	---	---	---	---	---	---	---	---	---	---	---	---	---	---	---	---	---	---	---	N	255	221.12	10	1.22	1.52	N	-
comp101435_c0	comp101435_c0_seq1	Y	---	---	---	---	---	---	---	---	---	---	---	---	---	---	---	---	---	---	---	---	---	---	---	---	---	N	356	322.08	15	1.25	1.54	N	-
comp101441_c0	comp101441_c0_seq1	Y	---	---	---	---	---	---	---	---	---	---	---	---	---	---	---	---	---	---	---	---	---	---	---	---	---	N	408	374.07	15	1.07	1.32	N	-
comp101477_c0	comp101477_c0_seq1	Y	---	---	---	---	---	---	---	---	---	---	---	---	---	---	---	---	---	---	---	---	---	---	---	---	---	N	268	234.11	11	1.27	1.57	N	-
comp101504_c0	comp101504_c0_seq1	Y	---	---	---	---	---	---	---	---	---	---	---	---	---	---	---	---	---	---	---	---	---	---	---	---	---	N	335	301.08	16	1.42	1.77	N	-
comp101510_c0	comp101510_c0_seq1	Y	---	---	---	---	---	---	---	---	---	---	---	---	---	---	---	---	---	---	---	---	---	---	---	Y	Y	Y	438	404.07	16	1.05	1.31	N	-
comp101519_c0	comp101519_c0_seq1	Y	---	---	---	---	---	BN1106_s343B000613.mRNA-1	Pk42543_txpt1	---	---	---	---	---	---	---	---	---	---	---	---	---	---	---	---	---	---	Y	202	168.27	7	1.14	1.41	N	-
comp101531_c0	comp101531_c0_seq1	Y	comp24060_c1_seq1	gi|358332617|dbj|GAA51257.1| dynein light intermediate chain 1 cytosolic [Clonorchis sinensis]	gi|358332617|dbj|GAA51257.1| dynein light intermediate chain 1 cytosolic [Clonorchis sinensis]	csin105793	KER22451.1	BN1106_s18B000404.mRNA-1	Pk54538_txpt2	---	---	---	---	---	---	IPR022780: Dynein family light intermediate chain;	---	---	---	---	---	---	---	---	---	---	---	Y	303	269.09	17	1.7	2.11	N	-
comp101542_c0	comp101542_c0_seq1	Y	comp21961_c4_seq1	gi|684376681|ref|XP_009165472.1| hypothetical protein T265_02864 [Opisthorchis viverrini]	gi|684376681|ref|XP_009165472.1| hypothetical protein T265_02864 [Opisthorchis viverrini]	csin108072	KER30828.1	BN1106_s3721B000192.mRNA-1	---	---	---	---	---	---	---	---	---	---	---	---	K03671	---	---	---	---	---	---	Y	269	235.11	13	1.49	1.85	N	Y
comp101615_c0	comp101615_c0_seq1	Y	---	gi|358341574|dbj|GAA49214.1| hypothetical protein CLF_102692 [Clonorchis sinensis]	gi|358341574|dbj|GAA49214.1| hypothetical protein CLF_102692 [Clonorchis sinensis]	csin102692	KER29508.1	BN1106_s603B000295.mRNA-1	Pk00482_txpt1	---	---	---	---	---	---	IPR007087: Zinc finger, C2H2-type;	GO:0008270: zinc ion binding;	---	GO:0005622: intracellular;	---	---	---	---	---	---	---	---	Y	221	187.19	13	1.89	2.34	N	-
comp101620_c0	comp101620_c0_seq1	Y	---	---	---	---	---	---	---	---	---	---	---	---	---	---	---	---	---	---	---	---	---	---	---	---	---	N	352	318.08	17	1.43	1.77	N	-
comp101623_c0	comp101623_c0_seq1	Y	---	---	---	---	---	---	---	---	---	---	---	---	---	---	---	---	---	---	---	---	---	---	---	---	---	N	206	172.25	11	1.75	2.16	N	-
comp101887_c0	comp101887_c0_seq1	Y	---	---	---	---	---	---	---	---	---	---	---	---	---	---	---	---	---	---	---	---	---	---	---	---	---	N	449	415.07	21	1.35	1.67	N	-
comp101934_c0	comp101934_c0_seq1	Y	---	---	---	---	---	---	---	---	---	---	---	---	---	---	---	---	---	---	---	---	---	---	---	---	---	N	219	185.2	7	1.03	1.28	N	-
comp102003_c0	comp102003_c0_seq1	Y	---	---	---	---	---	---	---	---	---	---	---	---	---	---	---	---	---	---	---	---	---	---	---	---	---	N	228	194.17	8	1.12	1.39	N	-
comp102008_c0	comp102008_c0_seq1	Y	---	---	---	---	---	---	Pk39060_txpt1	---	---	---	---	---	---	---	---	---	---	---	---	---	---	---	---	---	---	Y	642	608.06	26	1.13	1.4	N	-
comp102097_c0	comp102097_c0_seq1	Y	---	---	---	---	---	---	---	---	---	---	---	---	---	---	---	---	---	---	---	---	---	---	---	---	---	N	321	287.08	11	1.03	1.27	N	-
comp102141_c0	comp102141_c0_seq1	Y	---	---	---	---	---	---	---	---	---	---	---	---	---	---	---	---	---	---	---	---	---	---	---	---	---	N	353	319.08	14	1.17	1.46	N	-
comp102193_c0	comp102193_c0_seq1	Y	---	---	---	---	---	---	---	---	---	---	---	---	---	---	---	---	---	---	---	---	---	---	---	---	---	N	551	517.06	30	1.54	1.9	N	-
comp102389_c0	comp102389_c0_seq1	Y	---	---	---	---	---	---	Pk41512_txpt1	---	---	---	---	---	---	---	---	---	---	---	---	---	---	---	---	---	---	Y	208	174.24	9	1.41	1.75	N	-
comp102402_c0	comp102402_c0_seq1	Y	---	---	---	---	---	---	---	---	---	---	---	---	---	---	---	---	---	---	---	---	---	---	1	---	---	Y	347	313.08	14	1.2	1.48	N	-
comp102407_c0	comp102407_c0_seq1	Y	---	---	---	---	---	---	---	---	---	---	---	---	---	---	---	---	---	---	---	---	---	---	---	---	---	N	349	315.08	13	1.1	1.37	N	-
comp102408_c0	comp102408_c0_seq1	Y	---	---	---	---	---	---	---	---	---	---	---	---	---	---	---	---	---	---	---	---	---	---	---	---	---	N	323	289.08	13	1.21	1.5	N	-
comp102432_c0	comp102432_c0_seq1	Y	---	---	---	---	---	---	Pk08620_txpt5	---	---	---	---	---	---	---	---	---	---	---	---	---	---	---	---	---	---	Y	258	224.12	11	1.33	1.65	N	-
comp102475_c0	comp102475_c0_seq1	Y	---	---	---	---	---	---	Pk14624_txpt1	---	---	---	---	---	---	---	---	---	---	---	---	---	---	---	---	---	---	Y	204	170.26	7	1.12	1.39	N	-
comp102488_c0	comp102488_c0_seq1	Y	---	---	---	---	---	---	---	---	---	---	---	---	---	---	---	---	---	---	---	---	---	---	---	---	---	N	208	174.24	7	1.1	1.36	N	-
comp102501_c0	comp102501_c0_seq1	Y	comp15499_c0_seq1	gi|684400095|ref|XP_009172720.1| hypothetical protein T265_08601 [Opisthorchis viverrini]	gi|684400095|ref|XP_009172720.1| hypothetical protein T265_08601 [Opisthorchis viverrini]	csin111912	KER23516.1	BN1106_s5838B000056.mRNA-1	Pk10694_txpt2	---	---	---	---	---	---	---	---	---	---	---	K06801	---	---	---	---	---	---	Y	388	354.07	15	1.13	1.4	N	-
comp102540_c0	comp102540_c0_seq1	Y	---	---	---	---	---	---	Pk05580_txpt1	---	---	---	---	---	---	---	---	---	---	---	---	---	---	---	---	---	---	Y	233	199.16	11	1.5	1.86	N	-
comp102546_c0	comp102546_c0_seq1	Y	---	---	---	---	---	---	---	---	---	---	---	---	---	---	---	---	---	---	---	---	---	---	---	---	---	N	554	520.06	23.98	1.22	1.51	N	-
comp102590_c0	comp102590_c0_seq1	Y	---	---	---	---	---	---	---	---	---	---	---	---	---	---	---	---	---	---	---	---	---	---	---	---	---	N	308	274.09	15	1.47	1.82	N	-
comp102607_c0	comp102607_c0_seq1	Y	---	---	---	---	---	---	Pk03857_txpt1	---	---	---	---	---	---	---	---	---	---	---	---	---	---	---	---	---	---	Y	257	223.12	10	1.21	1.5	N	-
comp102652_c0	comp102652_c0_seq1	Y	---	---	---	---	---	---	---	---	---	---	---	---	---	---	---	---	---	---	---	---	---	---	---	---	---	N	257	223.12	9	1.09	1.35	N	-
comp102657_c0	comp102657_c0_seq1	Y	---	---	---	---	---	---	---	---	---	---	---	---	---	---	---	---	---	---	---	---	---	---	1	---	---	Y	248	214.13	9	1.14	1.41	N	-
comp102700_c0	comp102700_c0_seq1	Y	---	---	---	---	---	---	---	---	---	---	---	---	---	---	---	---	---	---	---	---	---	---	1	---	---	Y	272	238.11	13	1.47	1.83	N	-
comp102819_c0	comp102819_c0_seq1	Y	---	---	---	---	---	---	---	---	---	---	---	---	---	---	---	---	---	---	---	---	---	---	---	---	---	N	234	200.16	10	1.36	1.68	N	-
comp102833_c0	comp102833_c0_seq1	Y	---	---	---	---	---	---	---	---	---	---	---	---	---	---	---	---	---	---	---	---	---	---	1	---	---	Y	487	453.07	18	1.06	1.31	N	-
comp102888_c0	comp102888_c0_seq1	Y	---	---	---	---	---	---	---	---	---	---	---	---	---	---	---	---	---	---	---	---	---	---	---	---	---	N	308	274.09	14	1.37	1.7	N	-
comp102975_c0	comp102975_c0_seq1	Y	---	---	---	---	---	---	---	---	---	---	---	---	---	---	---	---	---	---	---	---	---	---	2	---	---	Y	459	425.07	21	1.31	1.63	N	-
comp103009_c0	comp103009_c0_seq1	Y	---	---	---	---	---	---	---	---	---	---	---	---	---	---	---	---	---	---	---	---	---	---	---	---	---	N	218	184.2	8	1.18	1.47	N	-
comp103120_c0	comp103120_c0_seq1	Y	---	---	---	---	---	---	Pk08927_txpt6	---	---	---	---	---	---	---	---	---	---	---	---	---	---	---	---	Y	Y	Y	252	218.13	14	1.74	2.15	N	-
comp103365_c0	comp103365_c0_seq1	Y	---	---	---	---	---	---	---	---	---	---	---	---	---	---	---	---	---	---	---	---	---	---	---	---	---	N	288	254.1	11	1.17	1.45	N	-
comp103466_c0	comp103466_c0_seq1	Y	---	---	---	---	---	---	---	---	---	---	---	---	---	---	---	---	---	---	---	---	---	---	---	---	---	N	255	221.12	9	1.1	1.37	N	-
comp103520_c0	comp103520_c0_seq1	Y	---	---	---	---	---	---	Pk10709_txpt2	---	---	---	---	---	---	---	---	---	---	---	---	---	---	---	---	---	---	Y	616	582.06	26	1.18	1.46	N	-
comp103528_c0	comp103528_c0_seq1	Y	---	---	---	---	---	---	---	---	---	---	---	---	---	---	---	---	---	---	---	---	---	---	---	---	---	N	235	201.16	9	1.22	1.51	N	-
comp103550_c0	comp103550_c0_seq1	Y	---	---	---	---	---	---	---	---	---	---	---	---	---	---	---	---	---	---	---	---	---	---	---	---	---	N	205	171.25	8	1.28	1.58	N	-
comp103552_c0	comp103552_c0_seq1	Y	---	---	---	---	---	---	---	---	---	---	---	---	---	---	---	---	---	---	---	---	---	---	---	---	---	N	384	350.07	19	1.45	1.8	N	-
comp103561_c0	comp103561_c0_seq1	Y	---	---	---	---	---	---	---	---	---	---	---	---	---	---	---	---	---	---	---	---	---	---	---	---	---	N	278	244.1	12	1.33	1.64	N	-
comp103592_c0	comp103592_c0_seq1	Y	---	gi|358332995|dbj|GAA51573.1| DNA-dependent protein kinase catalytic subunit [Clonorchis sinensis]	gi|358332995|dbj|GAA51573.1| DNA-dependent protein kinase catalytic subunit [Clonorchis sinensis]	csin106396	KER31738.1	---	---	---	---	---	---	---	---	---	---	---	---	---	---	---	---	---	---	---	---	Y	208	174.24	12	1.88	2.33	N	-
comp103661_c0	comp103661_c0_seq1	Y	---	---	---	csin112450	KER21928.1	---	---	---	---	---	---	---	---	---	---	---	---	---	---	---	---	---	---	---	---	Y	670	636.06	29	1.2	1.49	N	-
comp103674_c0	comp103674_c0_seq1	Y	---	gi|358339771|dbj|GAA47767.1| glutamate receptor-interacting protein 2, partial [Clonorchis sinensis]	gi|358339771|dbj|GAA47767.1| glutamate receptor-interacting protein 2, partial [Clonorchis sinensis]	csin100778	KER21307.1	BN1106_s196B000223.mRNA-1	Pk39684_txpt1	---	---	---	---	---	---	IPR001478: PDZ/DHR/GLGF;	GO:0005515: protein binding;	---	---	---	K17608	---	---	---	---	---	---	Y	642	608.06	26	1.13	1.4	N	-
comp103700_c0	comp103700_c0_seq1	Y	---	---	---	---	---	---	---	---	---	---	---	---	---	---	---	---	---	---	---	---	---	---	---	---	---	N	250	216.13	9	1.13	1.4	N	-
comp103727_c0	comp103727_c0_seq1	Y	---	---	---	---	---	---	---	---	---	---	---	---	---	---	---	---	---	---	---	---	---	---	1	---	---	Y	302	268.09	11	1.1	1.37	N	-
comp103763_c0	comp103763_c0_seq1	Y	---	---	---	---	---	---	---	---	---	---	---	---	---	---	---	---	---	---	---	---	---	---	2	---	---	Y	248	214.13	9	1.14	1.41	N	-
comp103869_c0	comp103869_c0_seq1	Y	---	---	---	---	---	---	---	---	---	---	---	---	---	---	---	---	---	---	---	---	---	---	---	---	---	N	623	589.06	23	1.03	1.28	N	-
comp103875_c0	comp103875_c0_seq1	Y	---	---	---	---	---	---	---	---	---	---	---	---	---	---	---	---	---	---	---	---	---	---	---	---	---	N	683	649.06	28	1.14	1.41	N	-
comp104086_c0	comp104086_c0_seq1	Y	---	---	---	---	---	---	---	---	---	---	---	---	---	---	---	---	---	---	---	---	---	---	---	---	---	N	207	173.24	7	1.1	1.37	N	-
comp104128_c0	comp104128_c0_seq1	Y	---	---	---	---	---	---	---	---	---	---	---	---	---	---	---	---	---	---	---	---	---	---	1	---	---	Y	514	480.07	28	1.55	1.92	N	-
comp104144_c0	comp104144_c0_seq1	Y	---	---	---	---	---	---	---	---	---	---	---	---	---	---	---	---	---	---	---	---	---	---	---	---	---	N	223	189.19	10	1.44	1.78	N	-
comp104147_c0	comp104147_c0_seq1	Y	---	---	---	---	---	---	Pk24711_txpt1	---	---	---	---	---	---	---	---	---	---	---	---	---	---	---	---	---	---	Y	240	206.15	28.02	3.69	4.57	N	-
comp104153_c0	comp104153_c0_seq1	Y	---	---	---	---	---	---	---	---	---	---	---	---	---	---	---	---	---	---	---	---	---	---	---	---	---	N	271	237.11	11	1.25	1.55	N	-
comp104156_c0	comp104156_c0_seq1	Y	---	---	---	---	---	---	---	---	---	---	---	---	---	---	---	---	---	---	---	---	---	---	---	---	---	N	605	571.06	26	1.2	1.49	N	-
comp104171_c0	comp104171_c0_seq1	Y	---	---	---	---	---	---	---	---	---	---	---	---	---	---	---	---	---	---	---	---	---	---	---	---	---	N	287	253.1	11	1.17	1.45	N	-
comp104554_c0	comp104554_c0_seq1	Y	---	---	---	---	---	---	---	---	---	---	---	---	---	---	---	---	---	---	---	---	---	---	---	---	---	N	337	303.08	13	1.15	1.42	N	-
comp104602_c0	comp104602_c0_seq1	Y	---	---	---	---	---	---	---	---	---	---	---	---	---	---	---	---	---	---	---	---	---	---	---	---	---	N	238	204.15	8	1.06	1.32	N	-
comp104674_c0	comp104674_c0_seq1	Y	---	---	---	---	---	---	Pk09889_txpt4	---	---	---	---	---	---	---	---	---	---	---	---	---	---	---	---	---	---	Y	207	173.24	12	1.89	2.35	N	-
comp104707_c0	comp104707_c0_seq1	Y	---	---	---	---	---	---	Pk51730_txpt3	---	---	---	---	---	---	---	---	---	---	---	---	---	---	---	---	---	---	Y	807	773.06	38	1.29	1.6	N	-
comp104719_c0	comp104719_c0_seq1	Y	---	---	---	---	---	---	---	---	---	---	---	---	---	---	---	---	---	---	---	---	---	---	---	---	---	N	901	867.06	34	1.03	1.28	N	-
comp104720_c0	comp104720_c0_seq1	Y	---	---	---	---	---	---	---	---	---	---	---	---	---	---	---	---	---	---	---	---	---	---	---	---	---	N	309	275.09	15	1.47	1.82	N	-
comp104742_c0	comp104742_c0_seq1	Y	---	---	---	---	---	---	---	---	---	---	---	---	---	---	---	---	---	---	---	---	---	---	1	---	---	Y	229	195.17	11	1.53	1.9	N	-
comp104759_c0	comp104759_c0_seq1	Y	---	---	---	---	---	---	---	---	---	---	---	---	---	---	---	---	---	---	---	---	---	---	---	---	---	N	242	208.14	9	1.17	1.45	N	-
comp104771_c0	comp104771_c0_seq1	Y	comp15459_c0_seq1	gi|358337561|dbj|GAA55911.1| collagen alpha-1(VII) chain, partial [Clonorchis sinensis]	gi|358337561|dbj|GAA55911.1| collagen alpha-1(VII) chain, partial [Clonorchis sinensis]	csin109355	KER24461.1	BN1106_s393B000269.mRNA-1	Pk10214_txpt3	---	---	---	---	---	---	---	---	---	---	---	K12623	ko03018 ko03040	M00354 M00396 M00397	---	---	---	---	Y	420	386.07	22	1.52	1.88	N	-
comp104776_c0	comp104776_c0_seq1	Y	---	gi|685966198|gb|KGB40606.1| hypothetical protein MS3_09079 [Schistosoma haematobium]	gi|685966198|gb|KGB40606.1| hypothetical protein MS3_09079 [Schistosoma haematobium]	csin102479	---	---	---	---	---	---	---	---	---	---	---	---	---	---	K14692	---	---	---	1	---	---	Y	328	294.08	15	1.37	1.7	N	-
comp104879_c0	comp104879_c0_seq1	Y	---	---	---	---	---	---	---	---	---	---	---	---	---	---	---	---	---	---	---	---	---	---	---	---	---	N	419	385.07	15	1.04	1.29	N	-
comp104905_c0	comp104905_c0_seq1	Y	---	---	---	---	---	---	---	---	---	---	---	---	---	---	---	---	---	---	---	---	---	---	---	---	---	N	220	186.19	10	1.46	1.81	N	-
comp104941_c0	comp104941_c0_seq1	Y	---	gi|76155202|gb|AAX26455.2| SJCHGC08700 protein [Schistosoma japonicum]	gi|76155202|gb|AAX26455.2| SJCHGC08700 protein [Schistosoma japonicum]	---	---	---	---	---	---	---	---	---	---	IPR000980: SH2 motif;	GO:0005515: protein binding;	---	---	2.7.4.2	K13273	ko00900 ko04146	M00095	---	---	---	---	Y	220	186.19	8	1.17	1.45	N	-
comp105026_c0	comp105026_c0_seq1	Y	---	---	---	---	---	---	---	---	---	---	---	---	---	---	---	---	---	---	---	---	---	---	---	---	---	N	239	205.15	10	1.32	1.64	N	-
comp105039_c0	comp105039_c0_seq1	Y	---	---	---	---	---	---	---	---	---	---	---	---	---	---	---	---	---	---	---	---	---	---	---	---	---	N	453	419.07	18	1.14	1.42	N	-
comp105073_c0	comp105073_c0_seq1	Y	---	---	---	---	---	---	---	---	---	---	---	---	---	---	---	---	---	---	---	---	---	---	---	---	---	N	299	265.09	11	1.12	1.38	N	-
comp105099_c0	comp105099_c0_seq1	Y	comp15978_c0_seq1	gi|56756863|gb|AAW26603.1| SJCHGC06556 protein [Schistosoma japonicum]	gi|56756863|gb|AAW26603.1| SJCHGC06556 protein [Schistosoma japonicum]	csin111207	KER22263.1	---	---	---	---	---	---	---	---	---	---	---	---	---	---	---	---	---	1	---	---	Y	447	413.07	20	1.29	1.6	N	-
comp105152_c0	comp105152_c0_seq1	Y	---	---	---	---	---	---	---	---	---	---	---	---	---	---	---	---	---	---	---	---	---	---	---	---	---	N	220	186.19	8	1.17	1.45	N	-
comp105226_c0	comp105226_c0_seq1	Y	---	---	---	---	---	---	---	---	---	---	---	---	---	---	---	---	---	---	---	---	---	---	---	---	---	N	316	282.08	11	1.05	1.3	N	-
comp105233_c0	comp105233_c0_seq1	Y	---	---	---	---	---	---	---	---	---	---	---	---	---	---	---	---	---	---	---	---	---	---	---	---	---	N	202	168.27	8	1.3	1.61	N	-
comp105246_c0	comp105246_c0_seq1	Y	---	---	---	---	---	---	---	---	---	---	---	---	---	---	---	---	---	---	---	---	---	---	---	---	---	N	450	416.07	18	1.15	1.43	N	-
comp105269_c0	comp105269_c0_seq1	Y	---	---	---	---	---	---	---	---	---	---	---	---	---	---	---	---	---	---	---	---	---	---	1	---	---	Y	212	178.22	9	1.38	1.71	N	-
comp105362_c0	comp105362_c0_seq1	Y	comp21789_c0_seq3	---	---	---	---	---	Pk10381_txpt5	---	---	---	---	---	---	---	---	---	---	---	---	---	---	---	---	---	---	Y	370	336.07	13	1.03	1.28	N	Y
comp105417_c0	comp105417_c0_seq1	Y	---	---	---	---	---	---	---	---	---	---	---	---	---	---	---	---	---	---	---	---	---	---	---	---	---	N	347	313.08	13	1.11	1.38	N	-
comp105457_c0	comp105457_c0_seq1	Y	---	---	---	---	---	---	---	---	---	---	---	---	---	---	---	---	---	---	---	---	---	---	---	Y	Y	Y	372	338.07	13	1.03	1.27	N	-
comp105577_c0	comp105577_c0_seq1	Y	---	gi|358342209|dbj|GAA37002.2| cadherin EGF LAG seven-pass G-type receptor 1 [Clonorchis sinensis]	gi|358342209|dbj|GAA37002.2| cadherin EGF LAG seven-pass G-type receptor 1 [Clonorchis sinensis]	csin103486	KER24450.1	BN1106_s1233B000304.mRNA-1	Pk10770_txpt4	---	---	---	---	---	---	---	---	---	---	2.7.4.6	K00940	ko00230 ko00240	M00049 M00050 M00052 M00053	---	---	---	---	Y	626	592.06	24	1.07	1.33	N	-
comp105592_c0	comp105592_c0_seq1	Y	---	---	---	---	---	---	---	---	---	---	---	---	---	---	---	---	---	---	---	---	---	---	---	---	---	N	234	200.16	8	1.09	1.35	N	-
comp105641_c0	comp105641_c0_seq1	Y	---	gi|358341608|dbj|GAA49239.1| GATA-binding factor A [Clonorchis sinensis]	gi|358341608|dbj|GAA49239.1| GATA-binding factor A [Clonorchis sinensis]	csin102727	KER31775.1	BN1106_s78B000473.mRNA-1	---	---	---	---	---	---	---	IPR000679: Zinc finger, GATA-type; IPR013088: Zinc finger, NHR/GATA-type;	GO:0003700: sequence-specific DNA binding transcription factor activity; GO:0008270: zinc ion binding; GO:0043565: sequence-specific DNA binding;	GO:0006355: regulation of transcription, DNA-dependent;	---	---	K17896	---	---	---	---	---	---	Y	307	273.09	11	1.08	1.34	N	-
comp105653_c0	comp105653_c0_seq1	Y	---	---	---	---	---	---	Pk48267_txpt1	---	---	---	---	---	---	---	---	---	---	---	---	---	---	---	---	---	---	Y	290	256.09	11	1.16	1.43	N	-
comp105796_c0	comp105796_c0_seq1	Y	---	---	---	---	---	---	---	---	---	---	---	---	---	---	---	---	---	---	---	---	---	---	---	---	---	N	243	209.14	8	1.04	1.29	N	-
comp105876_c0	comp105876_c0_seq1	Y	---	gi|684383734|ref|XP_009167634.1| hypothetical protein T265_04595 [Opisthorchis viverrini]	gi|684383734|ref|XP_009167634.1| hypothetical protein T265_04595 [Opisthorchis viverrini]	csin101535	KER28647.1	BN1106_s709B000633.mRNA-1	Pk45947_txpt1	---	---	---	---	---	---	IPR008211: Laminin, N-terminal;	---	---	---	---	K09048	ko04151 ko04668 ko04725 ko04728 ko04911 ko04915 ko04916 ko04918 ko04962 ko05016 ko05030 ko05031 ko05034 ko05161 ko05203 ko05215	---	---	---	---	---	Y	219	185.2	8	1.18	1.46	N	-
comp105903_c0	comp105903_c0_seq1	Y	---	---	---	---	---	---	---	---	---	---	---	---	---	---	---	---	---	---	---	---	---	---	2	---	---	Y	244	210.14	9	1.16	1.44	N	-
comp105965_c0	comp105965_c0_seq1	Y	---	---	---	---	---	---	---	---	---	---	---	---	---	---	---	---	---	---	---	---	---	---	---	---	---	N	286	252.1	17.01	1.82	2.25	N	-
comp106019_c0	comp106019_c0_seq1	Y	---	---	---	---	---	---	---	---	---	---	---	---	---	---	---	---	---	---	---	---	---	---	---	---	---	N	224	190.18	8	1.15	1.42	N	-
comp106092_c0	comp106092_c0_seq1	Y	comp27039_c1_seq11	---	---	---	---	---	---	---	---	---	---	---	---	---	---	---	---	---	---	---	---	---	---	---	---	N	492	458.07	18	1.04	1.29	N	Y
comp106102_c0	comp106102_c0_seq1	Y	---	gi|684399307|ref|XP_009172462.1| hypothetical protein T265_08402 [Opisthorchis viverrini]	gi|684399307|ref|XP_009172462.1| hypothetical protein T265_08402 [Opisthorchis viverrini]	---	KER23777.1	---	Pk08157_txpt2	---	---	---	---	---	---	IPR001752: Kinesin, motor domain;	GO:0003777: microtubule motor activity; GO:0005524: ATP binding;	GO:0007018: microtubule-based movement;	---	---	K17387	ko05206	---	---	---	---	---	Y	264	230.11	10	1.17	1.46	N	-
comp106167_c0	comp106167_c0_seq1	Y	---	gi|684409134|ref|XP_009175648.1| hypothetical protein T265_10886 [Opisthorchis viverrini]	gi|684409134|ref|XP_009175648.1| hypothetical protein T265_10886 [Opisthorchis viverrini]	csin102740	KER20605.1	BN1106_s2359B000119.mRNA-1	Pk49048_txpt3	---	269847288 cilia- and flagella-associated protein 57 isoform b	60.29	---	---	---	---	---	---	---	---	K04364	ko04010 ko04012 ko04013 ko04014 ko04062 ko04151 ko04320 ko04380 ko04510 ko04540 ko04630 ko04650 ko04660 ko04662 ko04664 ko04722 ko04910 ko04912 ko04915 ko04917 ko05034 ko05160 ko05161 ko05200 ko05203 ko05205 ko05206 ko05211 ko05213 ko05214 ko05215 ko05220 ko05221 ko05223	---	---	---	---	---	Y	366	332.07	16	1.29	1.6	N	-
comp106180_c0	comp106180_c0_seq1	Y	---	---	---	---	---	---	---	---	---	---	---	---	---	---	---	---	---	---	---	---	---	---	2	---	---	Y	295	261.09	10	1.03	1.28	N	-
comp106212_c0	comp106212_c0_seq1	Y	---	---	---	---	---	---	---	---	---	---	---	---	---	---	---	---	---	---	---	---	---	---	1	---	---	Y	228	194.17	11	1.54	1.91	N	-
comp106218_c0	comp106218_c0_seq1	Y	---	---	---	---	---	---	---	---	---	---	---	---	---	---	---	---	---	---	---	---	---	---	---	---	---	N	275	241.1	11	1.23	1.53	N	-
comp106335_c0	comp106335_c0_seq1	Y	---	---	---	---	---	---	---	---	---	---	---	---	---	---	---	---	---	---	---	---	---	---	1	---	---	Y	240	206.15	8	1.05	1.31	N	-
comp106339_c0	comp106339_c0_seq1	Y	---	---	---	---	---	---	---	---	---	---	---	---	---	---	---	---	---	---	---	---	---	---	---	---	---	N	251	217.13	12	1.5	1.86	N	-
comp106397_c0	comp106397_c0_seq1	Y	---	---	---	---	---	---	---	---	---	---	---	---	---	---	---	---	---	---	---	---	---	---	---	---	---	N	238	204.15	9	1.2	1.48	N	-
comp106429_c0	comp106429_c0_seq1	Y	---	---	---	---	---	---	---	---	---	---	---	---	---	---	---	---	---	---	---	---	---	---	---	---	---	N	307	273.09	15	1.48	1.83	N	-
comp106487_c0	comp106487_c0_seq1	Y	---	---	---	---	---	---	---	---	---	---	---	---	---	---	---	---	---	---	---	---	---	---	---	---	---	N	242	208.14	11	1.43	1.78	N	-
comp106495_c0	comp106495_c0_seq1	Y	---	---	---	---	---	---	---	---	---	---	---	---	---	---	---	---	---	---	---	---	---	---	---	---	---	N	293	259.09	10	1.04	1.29	N	-
comp106589_c0	comp106589_c0_seq1	Y	---	---	---	---	---	---	---	---	---	---	---	---	---	---	---	---	---	---	---	---	---	---	---	---	---	N	364	330.07	15	1.22	1.51	N	-
comp106644_c0	comp106644_c0_seq1	Y	comp18978_c0_seq1	---	---	---	---	BN1106_s1812B000101.mRNA-1	Pk52525_txpt2	---	---	---	---	---	---	---	---	---	---	3.1.3.48	K07817	ko04940	---	---	---	Y	Y	Y	547	513.06	20	1.03	1.28	N	-
comp106697_c0	comp106697_c0_seq1	Y	---	---	---	---	---	---	---	---	---	---	---	---	---	---	---	---	---	---	---	---	---	---	---	---	---	N	213	179.22	9	1.37	1.7	N	-
comp106776_c0	comp106776_c0_seq1	Y	---	---	---	---	---	---	---	---	---	---	---	---	---	---	---	---	---	---	---	---	---	---	---	---	---	N	486	452.07	19	1.12	1.38	N	-
comp106808_c0	comp106808_c0_seq1	Y	---	---	---	---	---	---	---	---	---	---	---	---	---	---	---	---	---	---	---	---	---	---	---	---	---	N	252	218.13	12	1.49	1.85	N	-
comp106903_c0	comp106903_c0_seq1	Y	---	gi|684393820|ref|XP_009170712.1| hypothetical protein T265_07027 [Opisthorchis viverrini]	gi|684393820|ref|XP_009170712.1| hypothetical protein T265_07027 [Opisthorchis viverrini]	csin100702	KER25569.1	BN1106_s1175B000152.mRNA-1	Pk39258_txpt1	---	---	---	---	---	---	---	---	---	---	---	---	---	---	---	---	---	---	Y	238	204.15	10	1.33	1.65	N	-
comp107038_c0	comp107038_c0_seq1	Y	---	---	---	---	---	---	---	---	---	---	---	---	---	---	---	---	---	---	---	---	---	---	---	---	---	N	234	200.16	8	1.09	1.35	N	-
comp107044_c0	comp107044_c0_seq1	Y	---	gi|685962690|gb|KGB38071.1| 16 kDa calcium-binding protein [Schistosoma haematobium]	gi|685962690|gb|KGB38071.1| 16 kDa calcium-binding protein [Schistosoma haematobium]	csin107069	KER20615.1	BN1106_s414B000246.mRNA-1	Pk32513_txpt1	---	---	---	---	---	---	IPR002048: Calcium-binding EF-hand; IPR011992: EF-hand-like domain; IPR018247: EF-Hand 1, calcium-binding site; IPR018249: EF-HAND 2;	GO:0005509: calcium ion binding;	---	---	---	K15151	---	---	---	---	---	---	Y	310	276.09	11	1.07	1.33	N	-
comp107270_c0	comp107270_c0_seq1	Y	---	---	---	---	---	BN1106_s395B000719.mRNA-1	Pk37911_txpt1	---	---	---	---	---	---	---	---	---	---	---	---	---	---	---	---	---	---	Y	549	515.06	20	1.03	1.27	N	-
comp107278_c0	comp107278_c0_seq1	Y	---	---	---	---	---	---	---	---	---	---	---	---	---	---	---	---	---	---	---	---	---	---	---	---	---	N	549	515.06	20	1.03	1.27	N	-
comp107282_c0	comp107282_c0_seq1	Y	---	---	---	---	---	---	---	---	---	---	---	---	---	---	---	---	---	---	---	---	---	---	---	---	---	N	255	221.12	10	1.22	1.52	N	-
comp107439_c0	comp107439_c0_seq1	Y	---	---	---	---	---	---	---	---	---	---	---	---	---	---	---	---	---	---	---	---	---	---	1	---	---	Y	238	204.15	10	1.33	1.65	N	-
comp107707_c0	comp107707_c0_seq1	Y	---	---	---	---	---	---	---	---	---	---	---	---	---	---	---	---	---	---	---	---	---	---	---	---	---	N	265	231.11	9	1.05	1.3	N	-
comp107826_c0	comp107826_c0_seq1	Y	comp15517_c0_seq1	gi|684400569|ref|XP_009172874.1| hypothetical protein T265_08730 [Opisthorchis viverrini]	gi|684400569|ref|XP_009172874.1| hypothetical protein T265_08730 [Opisthorchis viverrini]	csin106089	KER23406.1	BN1106_s102B000382.mRNA-1	Pk50008_txpt2	---	151301127 dynein heavy chain 7, axonemal	54.88	Smed|mk4.018634.00	69.05	---	IPR013602: Dynein heavy chain, N-terminal domain-2;	---	---	---	---	K12392	ko04142	---	---	---	---	---	Y	261	227.12	12	1.43	1.77	N	-
comp107833_c0	comp107833_c0_seq1	Y	---	---	---	---	---	---	---	---	---	---	---	---	---	---	---	---	---	---	---	---	---	---	---	---	---	N	342	308.08	15	1.3	1.62	N	-
comp107862_c0	comp107862_c0_seq1	Y	---	---	---	---	---	---	---	---	---	---	---	---	---	---	---	---	---	---	---	---	---	---	---	---	---	N	249	215.13	10	1.26	1.56	N	-
comp107868_c0	comp107868_c0_seq1	Y	---	---	---	---	---	---	---	---	---	---	---	---	---	---	---	---	---	---	---	---	---	---	---	---	---	N	345	311.08	12	1.03	1.28	N	-
comp107900_c0	comp107900_c0_seq1	Y	---	---	---	---	---	---	---	---	---	---	---	---	---	---	---	---	---	---	---	---	---	---	---	---	---	N	441	407.07	16	1.05	1.3	N	-
comp107962_c0	comp107962_c0_seq1	Y	---	---	---	---	---	---	Pk15240_txpt1	---	---	---	---	---	---	---	---	---	---	---	---	---	---	---	---	---	---	Y	483	449.07	18	1.06	1.32	N	-
comp108066_c0	comp108066_c0_seq1	Y	---	---	---	---	---	---	Pk04954_txpt1	---	---	---	---	---	---	---	---	---	---	---	---	---	---	---	---	---	---	Y	536	502.06	20	1.06	1.31	N	-
comp108071_c0	comp108071_c0_seq1	Y	---	---	---	---	---	---	---	---	---	---	---	---	---	---	---	---	---	---	---	---	---	---	---	---	---	N	239	205.15	8	1.06	1.31	N	-
comp108162_c0	comp108162_c0_seq1	Y	---	gi|637352255|ref|XP_008118567.1| PREDICTED: uncharacterized protein LOC103280649 [Anolis carolinensis]	gi|637352255|ref|XP_008118567.1| PREDICTED: uncharacterized protein LOC103280649 [Anolis carolinensis]	---	KER27567.1	---	Pk10678_txpt1	---	---	---	---	---	---	---	---	---	---	---	K06830	---	---	---	---	---	---	Y	346	312.08	12	1.03	1.28	N	-
comp108264_c0	comp108264_c0_seq1	Y	---	---	---	---	---	---	---	---	---	---	---	---	---	---	---	---	---	---	---	---	---	---	---	---	---	N	303	269.09	14	1.4	1.73	N	-
comp108489_c0	comp108489_c0_seq1	Y	---	---	---	---	---	---	---	---	---	---	---	---	---	---	---	---	---	---	---	---	---	---	---	---	---	N	219	185.2	9	1.32	1.64	N	-
comp108563_c0	comp108563_c0_seq1	Y	---	---	---	---	---	---	---	---	---	---	---	---	---	---	---	---	---	---	---	---	---	---	---	---	---	N	307	273.09	15	1.48	1.83	N	-
comp108568_c0	comp108568_c0_seq1	Y	---	---	---	---	---	---	---	---	---	---	---	---	---	---	---	---	---	---	---	---	---	---	---	---	---	N	325	291.08	12	1.11	1.37	N	-
comp108674_c0	comp108674_c0_seq1	Y	---	gi|358332811|dbj|GAA51425.1| dynein heavy chain 7 axonemal [Clonorchis sinensis]	gi|358332811|dbj|GAA51425.1| dynein heavy chain 7 axonemal [Clonorchis sinensis]	csin106089	KER23406.1	BN1106_s102B000382.mRNA-1	Pk01692_txpt2	---	151301127 dynein heavy chain 7, axonemal	53.33	Smed|mk4.018634.00	70.67	---	---	---	---	---	---	K12392	ko04142	---	---	---	---	---	Y	406	372.07	19	1.36	1.69	N	-
comp108783_c0	comp108783_c0_seq1	Y	---	---	---	---	---	---	---	---	---	---	---	---	---	---	---	---	---	---	---	---	---	---	---	---	---	N	215	181.21	8	1.2	1.49	N	-
comp108811_c0	comp108811_c0_seq1	Y	---	gi|358335579|dbj|GAA37444.2| general transcription factor 3C polypeptide 1, partial [Clonorchis sinensis]	gi|358335579|dbj|GAA37444.2| general transcription factor 3C polypeptide 1, partial [Clonorchis sinensis]	csin112631	---	BN1106_s953B000154.mRNA-1	---	---	---	---	---	---	---	---	---	---	---	---	K15199	---	---	---	---	---	---	Y	233	199.16	9	1.23	1.52	N	-
comp109053_c0	comp109053_c0_seq1	Y	---	---	---	---	---	---	---	---	---	---	---	---	---	---	---	---	---	---	---	---	---	---	---	---	---	N	319	285.08	11	1.04	1.28	N	-
comp109231_c0	comp109231_c0_seq1	Y	---	---	---	---	---	---	---	---	---	---	---	---	---	---	---	---	---	---	---	---	---	---	---	---	---	N	362	328.07	13	1.06	1.31	N	-
comp109493_c0	comp109493_c0_seq1	Y	comp9213_c0_seq1	gi|349967884|dbj|GAA31660.1| zinc finger protein 143 [Clonorchis sinensis]	gi|349967884|dbj|GAA31660.1| zinc finger protein 143 [Clonorchis sinensis]	csin102901	KER23911.1	BN1106_s422B000578.mRNA-1	Pk05737_txpt2	---	---	---	---	---	---	IPR007087: Zinc finger, C2H2-type; IPR013087: Zinc finger, C2H2-type/integrase, DNA-binding; IPR015880: Zinc finger, C2H2-like;	GO:0003676: nucleic acid binding; GO:0008270: zinc ion binding;	---	GO:0005622: intracellular;	---	K10335	---	---	---	---	---	---	Y	219	185.2	9	1.32	1.64	N	-
comp109582_c0	comp109582_c0_seq1	Y	---	---	---	---	---	---	---	---	---	---	---	---	---	---	---	---	---	---	---	---	---	---	---	---	---	N	315	281.08	12	1.15	1.42	N	-
comp109608_c0	comp109608_c0_seq1	Y	---	---	---	---	---	---	---	---	---	---	---	---	---	---	---	---	---	---	---	---	---	---	---	---	---	N	340	306.08	12	1.05	1.3	N	-
comp109647_c0	comp109647_c0_seq1	Y	---	---	---	---	---	---	---	---	---	---	---	---	---	---	---	---	---	---	---	---	---	---	---	---	---	N	204	170.26	7	1.12	1.39	N	-
comp109704_c0	comp109704_c0_seq1	Y	---	---	---	---	---	---	---	---	---	---	---	---	---	---	---	---	---	---	---	---	---	---	---	---	---	N	514	480.07	19	1.05	1.3	N	-
comp109783_c0	comp109783_c0_seq1	Y	---	---	---	---	---	---	---	---	---	---	---	---	---	---	---	---	---	---	---	---	---	---	---	---	---	N	521	487.07	19	1.03	1.28	N	-
comp109798_c0	comp109798_c0_seq1	Y	---	---	---	---	---	---	---	---	---	---	---	---	---	---	---	---	---	---	---	---	---	---	1	---	---	Y	414	380.07	15	1.05	1.3	N	-
comp109895_c0	comp109895_c0_seq1	Y	---	---	---	---	---	---	---	---	---	---	---	---	---	---	---	---	---	---	---	---	---	---	---	---	---	N	214	180.22	7	1.06	1.31	N	-
comp109915_c0	comp109915_c0_seq1	Y	comp14141_c0_seq1	gi|358334996|dbj|GAA53428.1| histone-lysine N-methyltransferase MLL3, partial [Clonorchis sinensis]	gi|358334996|dbj|GAA53428.1| histone-lysine N-methyltransferase MLL3, partial [Clonorchis sinensis]	csin110200	KER33402.1	BN1106_s51B000258.mRNA-1	Pk08015_txpt1	---	---	---	---	---	---	---	---	---	---	---	K11648	---	---	---	---	---	---	Y	201	167.27	7	1.15	1.42	N	-
comp110054_c0	comp110054_c0_seq1	Y	---	---	---	---	---	---	---	---	---	---	---	---	---	---	---	---	---	---	---	---	---	---	---	---	---	N	225	191.18	8	1.14	1.41	N	-
comp110147_c0	comp110147_c0_seq1	Y	---	---	---	---	---	---	Pk09144_txpt2	---	---	---	---	---	---	---	---	---	---	---	---	---	---	---	---	---	---	Y	279	245.1	11	1.21	1.5	N	-
comp110236_c0	comp110236_c0_seq1	Y	---	---	---	---	---	---	Pk05958_txpt2	---	---	---	---	---	---	---	---	---	---	---	---	---	---	---	---	---	---	Y	208	174.24	7	1.1	1.36	N	-
comp110252_c0	comp110252_c0_seq1	Y	---	gi|358332061|dbj|GAA50784.1| potassium voltage-gated channel subfamily B member 2 [Clonorchis sinensis]	gi|358332061|dbj|GAA50784.1| potassium voltage-gated channel subfamily B member 2 [Clonorchis sinensis]	csin105038	KER33936.1	BN1106_s1060B000168.mRNA-1	Pk19479_txpt1	---	---	---	---	---	---	IPR003091: Voltage-dependent potassium channel; IPR013099: Ion transport 2;	GO:0005249: voltage-gated potassium channel activity;	GO:0006813: potassium ion transport;	GO:0008076: voltage-gated potassium channel complex;	---	K02922	ko03010	M00177 M00179	---	3	---	---	Y	319	285.08	12	1.13	1.4	N	-
comp110292_c0	comp110292_c0_seq1	Y	---	---	---	---	---	---	---	---	---	---	---	---	---	---	---	---	---	---	---	---	---	---	---	---	---	N	317	283.08	12	1.14	1.41	N	-
comp110368_c0	comp110368_c0_seq1	Y	---	gi|684415092|ref|XP_009178110.1| hypothetical protein T265_16266, partial [Opisthorchis viverrini]	gi|684415092|ref|XP_009178110.1| hypothetical protein T265_16266, partial [Opisthorchis viverrini]	csin103976	KER18143.1	BN1106_s343B000613.mRNA-1	Pk42542_txpt1	---	---	---	---	---	---	---	---	---	---	---	---	---	---	---	---	---	---	Y	241	207.14	10	1.31	1.62	N	-
comp110376_c0	comp110376_c0_seq1	Y	---	---	---	---	---	---	---	---	---	---	---	---	---	---	---	---	---	---	---	---	---	---	---	---	---	N	215	181.21	7	1.05	1.31	N	-
comp110476_c0	comp110476_c0_seq1	Y	---	---	---	---	---	---	Pk08147_txpt1	---	---	---	---	---	---	---	---	---	---	---	---	---	---	---	---	---	---	Y	201	167.27	7	1.15	1.42	N	-
comp110588_c0	comp110588_c0_seq1	Y	---	gi|358253028|dbj|GAA51420.1| ubiquitin carboxyl-terminal hydrolase BAP1 [Clonorchis sinensis]	gi|358253028|dbj|GAA51420.1| ubiquitin carboxyl-terminal hydrolase BAP1 [Clonorchis sinensis]	csin106083	KER20744.1	---	Pk05341_txpt2	---	---	---	---	---	---	IPR001578: Peptidase C12, ubiquitin carboxyl-terminal hydrolase 1;	GO:0004221: ubiquitin thiolesterase activity;	GO:0006511: ubiquitin-dependent protein catabolic process;	GO:0005622: intracellular;	3.4.19.12	K08588	---	---	C	---	---	---	Y	218	184.2	9	1.33	1.65	N	-
comp110718_c0	comp110718_c0_seq1	Y	---	---	---	---	---	---	---	---	---	---	---	---	---	---	---	---	---	---	---	---	---	---	---	---	---	N	332	298.08	12	1.08	1.34	N	-
comp110740_c0	comp110740_c0_seq1	Y	---	---	---	---	---	---	---	---	---	---	---	---	---	---	---	---	---	---	---	---	---	---	---	---	---	N	312	278.09	13	1.26	1.56	N	-
comp110747_c0	comp110747_c0_seq1	Y	---	---	---	---	---	---	---	---	---	---	---	---	---	---	---	---	---	---	---	---	---	---	---	Y	Y	Y	244	210.14	9	1.16	1.44	N	-
comp110846_c0	comp110846_c0_seq1	Y	---	---	---	---	---	---	---	---	---	---	---	---	---	---	---	---	---	---	---	---	---	---	---	---	---	N	216	182.21	8	1.2	1.48	N	-
comp111025_c0	comp111025_c0_seq1	Y	---	---	---	---	---	---	---	---	---	---	---	---	---	---	---	---	---	---	---	---	---	---	---	---	---	N	348	314.08	14	1.19	1.48	N	-
comp111316_c0	comp111316_c0_seq1	Y	---	---	---	---	---	---	---	---	---	---	---	---	---	---	---	---	---	---	---	---	---	---	---	---	---	N	264	230.11	11	1.29	1.6	N	-
comp111730_c0	comp111730_c0_seq1	Y	---	gi|684410289|ref|XP_009176023.1| hypothetical protein T265_11170 [Opisthorchis viverrini]	gi|684410289|ref|XP_009176023.1| hypothetical protein T265_11170 [Opisthorchis viverrini]	csin112867	KER20230.1	BN1106_s2395B000118.mRNA-1	---	---	---	---	---	---	---	---	---	---	---	---	---	---	---	---	---	---	---	Y	270	236.11	10	1.14	1.42	N	-
comp111801_c0	comp111801_c0_seq1	Y	---	gi|358331966|dbj|GAA34346.2| roundabout homolog 1 [Clonorchis sinensis]	gi|358331966|dbj|GAA34346.2| roundabout homolog 1 [Clonorchis sinensis]	csin104935	KER32166.1	BN1106_s737B000425.mRNA-1	---	---	---	---	---	---	---	IPR013783: Immunoglobulin-like fold;	---	---	---	---	K06754	ko04360	---	---	---	---	---	Y	378	344.07	14	1.09	1.35	N	-
comp111966_c0	comp111966_c0_seq1	Y	---	---	---	---	---	---	---	---	---	---	---	---	---	---	---	---	---	---	---	---	---	---	---	---	---	N	386	352.07	15	1.14	1.41	N	-
comp112018_c0	comp112018_c0_seq1	Y	---	---	---	---	---	---	---	---	---	---	---	---	---	---	---	---	---	---	---	---	---	---	---	---	---	N	289	255.09	10	1.06	1.31	N	-
comp112063_c0	comp112063_c0_seq1	Y	---	---	---	---	---	---	---	---	---	---	---	---	---	---	---	---	---	---	---	---	---	---	---	---	---	N	219	185.2	7	1.03	1.28	N	-
comp112235_c0	comp112235_c0_seq1	Y	---	---	---	---	---	---	---	---	---	---	---	---	---	---	---	---	---	---	---	---	---	---	---	---	---	N	222	188.19	8	1.16	1.43	N	-
comp112308_c0	comp112308_c0_seq1	Y	---	---	---	---	---	---	---	---	---	---	---	---	---	---	---	---	---	---	---	---	---	---	---	---	---	N	252	218.13	9	1.12	1.38	N	-
comp112312_c0	comp112312_c0_seq1	Y	---	---	---	---	---	---	---	---	---	---	---	---	---	---	---	---	---	---	---	---	---	---	---	---	---	N	307	273.09	12	1.18	1.46	N	-
comp112358_c0	comp112358_c0_seq1	Y	---	---	---	---	---	---	---	---	---	---	---	---	---	---	---	---	---	---	---	---	---	---	---	---	---	N	309	275.09	11	1.07	1.33	N	-
comp112477_c0	comp112477_c0_seq1	Y	---	---	---	---	---	---	---	---	---	---	---	---	---	---	---	---	---	---	---	---	---	---	---	---	---	N	328	294.08	12	1.09	1.36	N	-
comp112579_c0	comp112579_c0_seq1	Y	comp19751_c0_seq2	---	---	---	---	---	---	---	---	---	---	---	---	---	---	---	---	---	---	---	---	---	---	---	---	N	421	387.07	15	1.03	1.28	N	Y
comp112594_c0	comp112594_c0_seq1	Y	---	gi|67625723|tpe|CAJ00250.1| TPA: pol polyprotein [Schistosoma mansoni]	gi|67625723|tpe|CAJ00250.1| TPA: pol polyprotein [Schistosoma mansoni]	csin102574	KER23459.1	BN1106_s1305B000243.mRNA-1	Pk08618_txpt2	---	---	---	---	---	---	---	---	---	---	---	K08471	---	---	---	---	---	---	Y	295	261.09	10	1.03	1.28	N	-
comp112747_c0	comp112747_c0_seq1	Y	---	---	---	---	---	---	---	---	---	---	---	---	---	---	---	---	---	---	---	---	---	---	---	---	---	N	300	266.09	11	1.11	1.38	N	-
comp112807_c0	comp112807_c0_seq1	Y	---	---	---	---	---	---	---	---	---	---	---	---	---	---	---	---	---	---	---	---	---	---	---	---	---	N	244	210.14	11	1.42	1.76	N	-
comp112913_c0	comp112913_c0_seq1	Y	---	---	---	---	---	---	---	---	---	---	---	---	---	---	---	---	---	---	---	---	---	---	---	---	---	N	219	185.2	7	1.03	1.28	N	-
comp113003_c0	comp113003_c0_seq1	Y	comp24725_c0_seq2	gi|358336628|dbj|GAA36645.2| beta-1 4-galactosyltransferase 4 [Clonorchis sinensis]	gi|358336628|dbj|GAA36645.2| beta-1 4-galactosyltransferase 4 [Clonorchis sinensis]	csin106758	KER29936.1	---	Pk16503_txpt1	---	---	---	---	---	---	---	---	---	---	---	---	---	---	---	---	---	---	Y	225	191.18	9	1.28	1.59	N	Y
comp113225_c0	comp113225_c0_seq1	Y	---	gi|211925525|dbj|BAG81986.1| gag-pol polyprotein [Clonorchis sinensis]	gi|211925525|dbj|BAG81986.1| gag-pol polyprotein [Clonorchis sinensis]	csin102574	KER23481.1	BN1106_s3310B000122.mRNA-1	Pk03410_txpt5	---	---	---	---	---	---	---	---	---	---	---	K16571	---	---	---	---	---	---	Y	207	173.24	7	1.1	1.37	N	-
comp113290_c0	comp113290_c0_seq1	Y	---	---	---	---	---	---	---	---	---	---	---	---	---	---	---	---	---	---	---	---	---	---	---	---	---	N	342	308.08	12	1.04	1.29	N	-
comp113867_c0	comp113867_c0_seq1	Y	---	---	---	---	---	---	---	---	---	---	---	---	---	---	---	---	---	---	---	---	---	---	---	---	---	N	216	182.21	7	1.05	1.3	N	-
comp114106_c0	comp114106_c0_seq1	Y	---	---	---	---	---	---	---	---	---	---	---	---	---	---	---	---	---	---	---	---	---	---	---	---	---	N	419	385.07	15	1.04	1.29	N	-
comp114290_c0	comp114290_c0_seq1	Y	---	---	---	---	---	---	---	---	---	---	---	---	---	---	---	---	---	---	---	---	---	---	---	---	---	N	216	182.21	7	1.05	1.3	N	-
comp114361_c0	comp114361_c0_seq1	Y	---	---	---	---	---	---	---	---	---	---	---	---	---	---	---	---	---	---	---	---	---	---	---	---	---	N	215	181.21	7	1.05	1.31	N	-
comp114415_c0	comp114415_c0_seq1	Y	---	---	---	---	---	---	---	---	---	---	---	---	---	---	---	---	---	---	---	---	---	---	---	---	---	N	243	209.14	8	1.04	1.29	N	-
comp114515_c0	comp114515_c0_seq1	Y	---	---	---	---	---	---	---	---	---	---	---	---	---	---	---	---	---	---	---	---	---	---	---	---	---	N	217	183.2	7	1.04	1.29	N	-
comp114562_c0	comp114562_c0_seq1	Y	---	---	---	---	---	---	---	---	---	---	---	---	---	---	---	---	---	---	---	---	---	---	1	---	---	Y	422	388.07	16	1.1	1.36	N	-
comp114587_c0	comp114587_c0_seq1	Y	---	---	---	---	---	---	---	---	---	---	---	---	---	---	---	---	---	---	---	---	---	---	---	---	---	N	238	204.15	8	1.06	1.32	N	-
comp114808_c0	comp114808_c0_seq1	Y	---	---	---	---	---	---	---	---	---	---	---	---	---	---	---	---	---	---	---	---	---	---	---	---	---	N	376	342.07	14	1.09	1.36	N	-
comp114902_c0	comp114902_c0_seq1	Y	---	---	---	---	---	---	---	---	---	---	---	---	---	---	---	---	---	---	---	---	---	---	---	---	---	N	217	183.2	7	1.04	1.29	N	-
comp115375_c0	comp115375_c0_seq1	Y	---	---	---	---	---	---	---	---	---	---	---	---	---	---	---	---	---	---	---	---	---	---	---	---	---	N	351	317.08	13	1.1	1.36	N	-
comp115584_c0	comp115584_c0_seq1	Y	---	---	---	---	---	---	---	---	---	---	---	---	---	---	---	---	---	---	---	---	---	---	---	---	---	N	390	356.07	14	1.05	1.3	N	-
comp115587_c0	comp115587_c0_seq1	Y	---	---	---	---	---	---	---	---	---	---	---	---	---	---	---	---	---	---	---	---	---	---	---	---	---	N	403	369.07	15	1.08	1.34	N	-
comp115969_c0	comp115969_c0_seq1	Y	---	---	---	---	---	---	---	---	---	---	---	---	---	---	---	---	---	---	---	---	---	---	---	---	---	N	227	193.17	8	1.13	1.4	N	-
comp116084_c0	comp116084_c0_seq1	Y	---	---	---	---	---	---	---	---	---	---	---	---	---	---	---	---	---	---	---	---	---	---	---	---	---	N	276	242.1	10	1.11	1.38	N	-
comp116535_c0	comp116535_c0_seq1	Y	---	---	---	---	---	---	---	---	---	---	---	---	---	---	---	---	---	---	---	---	---	---	---	---	---	N	216	182.21	7	1.05	1.3	N	-
comp117218_c0	comp117218_c0_seq1	Y	---	---	---	---	---	---	---	---	---	---	---	---	---	---	---	---	---	---	---	---	---	---	---	---	---	N	216	182.21	9	1.35	1.67	N	-
comp117329_c0	comp117329_c0_seq1	Y	---	---	---	---	---	---	Pk03735_txpt1	---	---	---	---	---	---	---	---	---	---	---	---	---	---	---	---	---	---	Y	307	273.09	11	1.08	1.34	N	-
comp117530_c0	comp117530_c0_seq1	Y	---	---	---	---	---	---	---	---	---	---	---	---	---	---	---	---	---	---	---	---	---	---	---	---	---	N	219	185.2	7	1.03	1.28	N	-
comp117563_c0	comp117563_c0_seq1	Y	---	---	---	---	---	---	---	---	---	---	---	---	---	---	---	---	---	---	---	---	---	---	---	---	---	N	235	201.16	8	1.08	1.34	N	-
comp118248_c0	comp118248_c0_seq1	Y	---	---	---	---	---	---	---	---	---	---	---	---	---	---	---	---	---	---	---	---	---	---	---	---	---	N	369	335.07	14	1.12	1.38	N	-
comp118263_c0	comp118263_c0_seq1	Y	---	---	---	---	---	---	---	---	---	---	---	---	---	---	---	---	---	---	---	---	---	---	---	---	---	N	219	185.2	7	1.03	1.28	N	-
comp120719_c0	comp120719_c0_seq1	Y	---	---	---	---	---	---	---	---	---	---	---	---	---	---	---	---	---	---	---	---	---	---	---	---	---	N	256	222.12	9	1.1	1.36	N	-
comp120725_c0	comp120725_c0_seq1	Y	---	---	---	csin112278	KER32015.1	---	Pk10768_txpt1	---	---	---	---	---	---	---	---	---	---	---	---	---	---	---	---	---	---	Y	267	233.11	9	1.04	1.29	N	-
comp120793_c0	comp120793_c0_seq1	Y	---	---	---	---	---	---	---	---	---	---	---	---	---	---	---	---	---	---	---	---	---	---	---	---	---	N	238	204.15	8	1.06	1.32	N	-
comp121954_c0	comp121954_c0_seq1	Y	---	---	---	---	---	---	---	---	---	---	---	---	---	---	---	---	---	---	---	---	---	---	---	---	---	N	210	176.23	7	1.08	1.34	N	-
comp125065_c0	comp125065_c0_seq1	Y	---	gi|684401976|ref|XP_009173323.1| hypothetical protein T265_14748, partial [Opisthorchis viverrini]	gi|684401976|ref|XP_009173323.1| hypothetical protein T265_14748, partial [Opisthorchis viverrini]	csin106444	KER22933.1	BN1106_s1167B000160.mRNA-1	Pk10166_txpt1	---	---	---	---	---	---	---	---	---	---	---	---	---	---	---	---	---	---	Y	247	213.13	16	2.03	2.52	N	-
comp126891_c0	comp126891_c0_seq1	Y	comp7894_c0_seq1	---	---	---	---	---	Pk47439_txpt2	---	---	---	---	---	---	---	---	---	---	---	---	---	---	---	---	---	---	Y	204	170.26	7	1.12	1.39	N	-
comp129972_c0	comp129972_c0_seq1	Y	---	gi|358333389|dbj|GAA51908.1| hypothetical protein CLF_106999 [Clonorchis sinensis]	gi|358333389|dbj|GAA51908.1| hypothetical protein CLF_106999 [Clonorchis sinensis]	csin106999	KER24112.1	---	Pk10733_txpt1	---	---	---	---	---	---	---	---	---	---	---	---	---	---	---	---	---	---	Y	237	203.15	20.87	2.79	3.46	N	-
comp130205_c0	comp130205_c0_seq1	Y	---	---	---	---	---	---	---	---	---	---	---	---	---	---	---	---	---	---	---	---	---	---	---	---	---	N	220	186.19	5	0.73	0.91	N	-
comp130812_c0	comp130812_c0_seq1	Y	---	gi|358333351|dbj|GAA51872.1| son of sevenless homolog 1, partial [Clonorchis sinensis]	gi|358333351|dbj|GAA51872.1| son of sevenless homolog 1, partial [Clonorchis sinensis]	csin106939	KER22574.1	BN1106_s6374B000050.mRNA-1	---	---	---	---	---	---	---	---	---	---	---	---	---	---	---	---	---	---	---	Y	294	260.09	10	1.04	1.28	N	-
comp141694_c0	comp141694_c0_seq1	Y	---	gi|684406319|ref|XP_009174741.1| hypothetical protein T265_10183 [Opisthorchis viverrini]	gi|684406319|ref|XP_009174741.1| hypothetical protein T265_10183 [Opisthorchis viverrini]	csin103930	KER21516.1	BN1106_s2073B000172.mRNA-1	Pk10694_txpt2	---	---	---	---	---	---	---	---	---	---	---	K06801	---	---	---	---	---	---	Y	253	219.13	15	1.85	2.3	N	-
comp18354_c0	comp18354_c0_seq1	Y	---	---	---	---	---	---	---	---	---	---	---	---	---	---	---	---	---	---	---	---	---	---	1	---	---	Y	432	398.07	130.67	8.74	10.83	N	-
comp20108_c0	comp20108_c0_seq1	Y	---	gi|684391560|ref|XP_009170014.1| hypothetical protein T265_06476 [Opisthorchis viverrini]	gi|684391560|ref|XP_009170014.1| hypothetical protein T265_06476 [Opisthorchis viverrini]	csin101153	KER26191.1	BN1106_s5655B000118.mRNA-1	Pk45191_txpt1	---	---	---	---	---	---	---	---	---	---	---	---	---	---	---	---	---	---	Y	209	175.24	8	1.25	1.55	N	-
comp30047_c0	comp30047_c0_seq1	Y	---	---	---	---	---	---	---	---	---	---	---	---	---	---	---	---	---	---	---	---	---	---	---	---	---	N	318	284.08	13	1.23	1.52	N	-
comp30048_c0	comp30048_c0_seq1	Y	---	---	---	---	---	---	---	---	---	---	---	---	---	---	---	---	---	---	---	---	---	---	---	---	---	N	280	246.1	10	1.1	1.36	N	-
comp30049_c0	comp30049_c0_seq1	Y	---	---	---	---	---	---	---	---	---	---	---	---	---	---	---	---	---	---	---	---	---	---	---	---	---	N	351	317.08	13	1.1	1.36	N	-
comp30059_c0	comp30059_c0_seq1	Y	---	---	---	---	---	---	---	---	---	---	---	---	---	---	---	---	---	---	---	---	---	---	---	---	---	N	461	427.07	17	1.06	1.31	N	-
comp30063_c0	comp30063_c0_seq1	Y	---	---	---	---	---	---	Pk10417_txpt3	---	---	---	---	---	---	---	---	---	---	---	---	---	---	---	---	---	---	Y	562	528.06	23	1.15	1.43	N	-
comp30064_c0	comp30064_c0_seq1	Y	---	---	---	---	---	---	---	---	---	---	---	---	---	---	---	---	---	---	---	---	---	---	---	---	---	N	280	246.1	15	1.64	2.04	N	-
comp30065_c0	comp30065_c0_seq1	Y	---	---	---	---	---	---	---	---	---	---	---	---	---	---	---	---	---	---	---	---	---	---	1	---	---	Y	226	192.18	9	1.27	1.58	N	-
comp30068_c0	comp30068_c0_seq1	Y	---	gi|358335997|dbj|GAA54579.1| retrovirus-related Pol polyprotein from type-1 retrotransposable element R2, partial [Clonorchis sinensis]	gi|358335997|dbj|GAA54579.1| retrovirus-related Pol polyprotein from type-1 retrotransposable element R2, partial [Clonorchis sinensis]	csin103981	KER31070.1	BN1106_s5613B000068.mRNA-1	Pk10485_txpt2	---	---	---	---	---	---	---	---	---	---	---	---	---	---	---	---	---	---	Y	331	297.08	14	1.26	1.57	N	-
comp30076_c0	comp30076_c0_seq1	Y	---	---	---	---	---	---	---	---	---	---	---	---	---	---	---	---	---	---	---	---	---	---	---	---	---	N	226	192.18	11	1.56	1.93	N	-
comp30078_c0	comp30078_c0_seq1	Y	---	---	---	---	---	---	---	---	---	---	---	---	---	---	---	---	---	---	---	---	---	---	---	---	---	N	256	222.12	14	1.71	2.11	N	-
comp30080_c0	comp30080_c0_seq1	Y	---	---	---	---	---	---	---	---	---	---	---	---	---	---	---	---	---	---	---	---	---	---	---	---	---	N	211	177.23	8	1.23	1.53	N	-
comp30083_c0	comp30083_c0_seq1	Y	---	---	---	---	---	---	Pk24136_txpt1	---	---	---	---	---	---	---	---	---	---	---	---	---	---	---	---	---	---	Y	461	427.07	18	1.12	1.39	N	-
comp30085_c0	comp30085_c0_seq1	Y	---	---	---	---	---	---	---	---	---	---	---	---	---	---	---	---	---	---	---	---	---	---	---	---	---	N	345	311.08	14	1.21	1.49	N	-
comp30086_c0	comp30086_c0_seq1	Y	---	---	---	---	---	---	Pk32222_txpt1	---	---	---	---	---	---	---	---	---	---	---	---	---	---	---	---	---	---	Y	232	198.16	8	1.1	1.36	N	-
comp30088_c0	comp30088_c0_seq1	Y	comp18781_c0_seq1	gi|684383843|ref|XP_009167665.1| hypothetical protein T265_04619 [Opisthorchis viverrini]	gi|684383843|ref|XP_009167665.1| hypothetical protein T265_04619 [Opisthorchis viverrini]	csin100026 csin100027	KER28575.1	BN1106_s48B000383.mRNA-1 BN1106_s534B000319.mRNA-1	---	---	---	---	---	---	---	---	---	---	---	---	K15293	ko04721	---	---	---	---	---	Y	506	472.07	24	1.35	1.67	N	-
comp30091_c0	comp30091_c0_seq1	Y	---	---	---	---	---	---	Pk24485_txpt1	---	---	---	---	---	---	---	---	---	---	---	---	---	---	---	---	---	---	Y	244	210.14	12	1.55	1.92	N	-
comp30102_c0	comp30102_c0_seq1	Y	---	---	---	---	---	---	---	---	---	---	---	---	---	---	---	---	---	---	---	---	---	---	---	---	---	N	314	280.08	14	1.34	1.66	N	-
comp30109_c0	comp30109_c0_seq1	Y	---	---	---	---	---	---	---	---	---	---	---	---	---	---	---	---	---	---	---	---	---	---	---	---	---	N	207	173.24	10	1.58	1.96	N	-
comp30115_c0	comp30115_c0_seq1	Y	---	---	---	---	---	---	---	---	---	---	---	---	---	---	---	---	---	---	---	---	---	---	---	---	---	N	291	257.09	13	1.36	1.69	N	-
comp30118_c0	comp30118_c0_seq1	Y	---	---	---	---	---	---	---	---	---	---	---	---	---	---	---	---	---	---	---	---	---	---	---	---	---	N	312	278.09	13	1.26	1.56	N	-
comp30124_c0	comp30124_c0_seq1	Y	comp8588_c0_seq1	gi|684410289|ref|XP_009176023.1| hypothetical protein T265_11170 [Opisthorchis viverrini]	gi|684410289|ref|XP_009176023.1| hypothetical protein T265_11170 [Opisthorchis viverrini]	csin112867	KER20230.1	---	---	---	---	---	---	---	---	---	---	---	---	---	---	---	---	---	---	---	---	Y	624	590.06	28	1.25	1.55	N	-
comp30125_c0	comp30125_c0_seq1	Y	---	---	---	---	---	---	Pk38389_txpt1	---	---	---	---	---	---	---	---	---	---	---	---	---	---	---	---	---	---	Y	370	336.07	15	1.19	1.48	N	-
comp30141_c0	comp30141_c0_seq1	Y	---	---	---	---	---	---	---	---	---	---	---	---	---	---	---	---	---	---	---	---	---	---	---	---	---	N	939	905.06	38	1.1	1.37	N	-
comp30146_c0	comp30146_c0_seq1	Y	---	---	---	---	---	---	---	---	---	---	---	---	---	---	---	---	---	---	---	---	---	---	---	---	---	N	330	296.08	14	1.27	1.57	N	-
comp30148_c0	comp30148_c0_seq1	Y	---	---	---	---	---	---	---	---	---	---	---	---	---	---	---	---	---	---	---	---	---	---	---	---	---	N	222	188.19	9	1.3	1.61	N	-
comp30152_c0	comp30152_c0_seq1	Y	comp8607_c0_seq1	gi|684395589|ref|XP_009171256.1| hypothetical protein T265_07463 [Opisthorchis viverrini]	gi|684395589|ref|XP_009171256.1| hypothetical protein T265_07463 [Opisthorchis viverrini]	csin109513	KER25012.1	BN1106_s493B000199.mRNA-1	---	---	315709510 protein dopey-1 isoform b	63.1	Smed|mk4.008868.02	61.9	---	IPR007249: Dopey, N-terminal;	---	---	---	2.9.1.2	K03341	ko00450 ko00970	---	---	---	---	---	Y	329	295.08	17	1.55	1.91	N	-
comp30159_c0	comp30159_c0_seq1	Y	---	---	---	---	---	---	Pk30368_txpt1	---	---	---	---	---	---	---	---	---	---	---	---	---	---	---	---	---	---	Y	281	247.1	13	1.42	1.76	N	-
comp30161_c0	comp30161_c0_seq2	Y	---	---	---	---	---	---	Pk18202_txpt1	---	---	---	---	---	---	---	---	---	---	---	---	---	---	---	---	---	---	Y	349	315.08	13	1.1	1.37	N	-
comp30166_c0	comp30166_c0_seq1	Y	---	---	---	---	---	---	Pk25374_txpt1	---	---	---	---	---	---	---	---	---	---	---	---	---	---	---	---	---	---	Y	299	265.09	16	1.62	2.01	N	-
comp30176_c0	comp30176_c0_seq1	Y	comp20079_c0_seq1	gi|358332764|dbj|GAA51375.1| neutral sphingomyelinase [Clonorchis sinensis]	gi|358332764|dbj|GAA51375.1| neutral sphingomyelinase [Clonorchis sinensis]	csin106008	KER21648.1	---	Pk41436_txpt1	---	---	---	---	---	---	---	---	---	---	2.8.1.7	K04487	ko00730 ko04122	---	---	1	---	---	Y	216	182.21	11	1.65	2.04	N	Y
comp30178_c0	comp30178_c0_seq1	Y	---	gi|684371385|ref|XP_009163760.1| hypothetical protein T265_12796, partial [Opisthorchis viverrini]	gi|684371385|ref|XP_009163760.1| hypothetical protein T265_12796, partial [Opisthorchis viverrini]	csin111732 csin111732	KER32572.1	---	---	---	---	---	---	---	---	---	---	---	---	---	K15369	---	---	---	---	---	---	Y	296	262.09	13	1.34	1.65	N	-
comp30203_c0	comp30203_c0_seq1	Y	---	---	---	---	---	---	---	---	---	---	---	---	---	---	---	---	---	---	---	---	---	---	---	---	---	N	246	212.14	9	1.15	1.43	N	-
comp30204_c0	comp30204_c0_seq1	Y	---	---	---	---	---	---	---	---	---	---	---	---	---	---	---	---	---	---	---	---	---	---	---	---	---	N	1027	993.06	39	1.03	1.28	N	-
comp30209_c0	comp30209_c0_seq1	Y	---	---	---	---	---	---	---	---	---	---	---	---	---	---	---	---	---	---	---	---	---	---	---	---	---	N	422	388.07	18	1.24	1.53	N	-
comp30211_c0	comp30211_c0_seq1	Y	comp12595_c0_seq1	---	---	---	---	---	---	---	---	---	---	---	---	---	---	---	---	---	---	---	---	---	---	---	---	N	211	177.23	11	1.69	2.1	N	-
comp30218_c0	comp30218_c0_seq1	Y	---	gi|736220165|ref|XP_010779639.1| PREDICTED: atrial natriuretic peptide receptor 2-like [Notothenia coriiceps]	gi|736220165|ref|XP_010779639.1| PREDICTED: atrial natriuretic peptide receptor 2-like [Notothenia coriiceps]	csin101723	---	---	---	---	---	---	---	---	---	---	---	---	---	2.3.1.42	K00649	ko00564 ko04146	---	---	---	---	---	Y	558	524.06	25	1.26	1.57	N	-
comp30229_c0	comp30229_c0_seq1	Y	---	---	---	---	---	---	---	---	---	---	---	---	---	---	---	---	---	---	---	---	---	---	---	---	---	N	330	296.08	15	1.36	1.68	N	-
comp30230_c0	comp30230_c0_seq1	Y	---	---	---	---	---	---	---	---	---	---	---	---	---	---	---	---	---	---	---	---	---	---	---	---	---	N	231	197.16	10	1.38	1.71	N	-
comp30238_c0	comp30238_c0_seq1	Y	---	---	---	---	---	---	---	---	---	---	---	---	---	---	---	---	---	---	---	---	---	---	---	---	---	N	295	261.09	14	1.44	1.79	N	-
comp30250_c0	comp30250_c0_seq1	Y	---	---	---	---	---	---	---	---	---	---	---	---	---	---	---	---	---	---	---	---	---	---	---	---	---	N	487	453.07	24	1.41	1.74	N	-
comp30268_c0	comp30268_c0_seq1	Y	---	---	---	---	---	---	---	---	---	---	---	---	---	---	---	---	---	---	---	---	---	---	---	---	---	N	205	171.25	7	1.12	1.39	N	-
comp30271_c0	comp30271_c0_seq1	Y	---	---	---	---	---	---	---	---	---	---	---	---	---	---	---	---	---	---	---	---	---	---	---	---	---	N	320	286.08	12	1.13	1.4	N	-
comp30276_c0	comp30276_c0_seq1	Y	---	---	---	---	---	---	Pk29290_txpt1	---	---	---	---	---	---	---	---	---	---	---	---	---	---	---	---	---	---	Y	388	354.07	19	1.43	1.78	N	-
comp30282_c0	comp30282_c0_seq1	Y	---	---	---	---	---	---	---	---	---	---	---	---	---	---	---	---	---	---	---	---	---	---	1	---	---	Y	1962	1928.06	90	1.22	1.51	N	-
comp30289_c0	comp30289_c0_seq1	Y	---	gi|358337671|dbj|GAA56018.1| hypothetical protein CLF_109660, partial [Clonorchis sinensis]	gi|358337671|dbj|GAA56018.1| hypothetical protein CLF_109660, partial [Clonorchis sinensis]	csin109660	KER27123.1	BN1106_s2590B000130.mRNA-1	Pk38998_txpt1	---	---	---	---	---	---	---	---	---	---	---	---	---	---	---	---	---	---	Y	536	502.06	25	1.32	1.64	N	-
comp30291_c0	comp30291_c0_seq1	Y	---	---	---	---	---	---	---	---	---	---	---	---	---	---	---	---	---	---	---	---	---	---	---	---	---	N	238	204.15	9	1.2	1.48	N	-
comp30293_c0	comp30293_c0_seq1	Y	---	gi|353233248|emb|CCD80603.1| putative forkhead protein/ forkhead protein domain [Schistosoma mansoni]	gi|353233248|emb|CCD80603.1| putative forkhead protein/ forkhead protein domain [Schistosoma mansoni]	---	---	BN1106_s1392B000194.mRNA-1	Pk50724_txpt2	---	---	---	---	---	---	IPR000253: Forkhead-associated (FHA domain; IPR008984: SMAD/FHA domain;	GO:0005515: protein binding;	---	---	---	K09404	---	---	---	---	---	---	Y	363	329.07	15.91	1.29	1.6	N	-
comp30295_c0	comp30295_c0_seq1	Y	---	---	---	---	---	---	Pk51072_txpt1	---	---	---	---	---	---	---	---	---	---	---	---	---	---	---	---	---	---	Y	345	311.08	14	1.21	1.49	N	-
comp30310_c0	comp30310_c0_seq1	Y	comp16158_c0_seq2	---	---	---	---	---	---	---	---	---	---	---	---	---	---	---	---	---	---	---	---	---	---	---	---	N	325	291.08	14	1.29	1.6	N	-
comp30314_c0	comp30314_c0_seq1	Y	---	---	---	---	---	---	---	---	---	---	---	---	---	---	---	---	---	---	---	---	---	---	---	---	---	N	439	405.07	20	1.31	1.63	N	-
comp30327_c0	comp30327_c0_seq1	Y	---	---	---	csin101721	KER30901.1	BN1106_s2702B000157.mRNA-1	---	---	---	---	---	---	---	---	---	---	---	---	---	---	---	---	---	---	---	Y	232	198.16	11	1.51	1.87	N	-
comp30328_c0	comp30328_c0_seq1	Y	---	gi|684398365|ref|XP_009172151.1| hypothetical protein T265_14489, partial [Opisthorchis viverrini]	gi|684398365|ref|XP_009172151.1| hypothetical protein T265_14489, partial [Opisthorchis viverrini]	---	KER24115.1	---	---	---	---	---	---	---	---	---	---	---	---	---	K04349	ko04010 ko04014 ko04510	---	---	---	---	---	Y	698	664.06	26	1.03	1.28	N	-
comp30332_c0	comp30332_c0_seq1	Y	---	---	---	---	---	---	---	---	---	---	---	---	---	---	---	---	---	---	---	---	---	---	---	---	---	N	293	259.09	13	1.35	1.67	N	-
comp30333_c0	comp30333_c0_seq1	Y	---	---	---	---	---	---	---	---	---	---	---	---	---	---	---	---	---	---	---	---	---	---	---	---	---	N	356	322.08	16	1.33	1.65	N	-
comp30342_c0	comp30342_c0_seq1	Y	---	---	---	---	---	---	Pk09116_txpt5	---	---	---	---	---	---	---	---	---	---	---	---	---	---	---	1	---	---	Y	542	508.06	20	1.04	1.29	N	-
comp30354_c0	comp30354_c0_seq1	Y	---	---	---	---	---	---	---	---	---	---	---	---	---	---	---	---	---	---	---	---	---	---	---	---	---	N	345	311.08	18	1.55	1.92	N	-
comp30370_c0	comp30370_c0_seq1	Y	---	---	---	---	---	---	Pk52223_txpt2	---	---	---	---	---	---	---	---	---	---	---	---	---	---	---	3	---	---	Y	362	328.07	15	1.22	1.52	N	-
comp30377_c0	comp30377_c0_seq1	Y	---	---	---	---	---	---	---	---	---	---	---	---	---	---	---	---	---	---	---	---	---	---	---	---	---	N	270	236.11	14	1.6	1.98	N	-
comp30384_c0	comp30384_c0_seq1	Y	---	---	---	---	---	---	---	---	---	---	---	---	---	---	---	---	---	---	---	---	---	---	---	---	---	N	247	213.13	11	1.4	1.73	N	-
comp30386_c0	comp30386_c0_seq1	Y	---	gi|358336558|dbj|GAA55033.1| hypothetical protein CLF_106507 [Clonorchis sinensis]	gi|358336558|dbj|GAA55033.1| hypothetical protein CLF_106507 [Clonorchis sinensis]	csin106507	KER33235.1	BN1106_s138B000297.mRNA-1	Pk09839_txpt1	---	---	---	---	---	---	---	---	---	---	---	---	---	---	---	---	---	---	Y	222	188.19	12	1.74	2.15	N	-
comp30388_c0	comp30388_c0_seq1	Y	---	---	---	---	---	---	---	---	---	---	---	---	---	---	---	---	---	---	---	---	---	---	2	---	---	Y	392	358.07	19	1.42	1.75	N	-
comp30391_c0	comp30391_c0_seq1	Y	---	---	---	---	---	---	---	---	---	---	---	---	---	---	---	---	---	---	---	---	---	---	---	---	---	N	313	279.08	15	1.44	1.79	N	-
comp30397_c0	comp30397_c0_seq1	Y	comp40378_c0_seq1	gi|358333138|dbj|GAA38308.2| PI-3-kinase-related kinase SMG-1, partial [Clonorchis sinensis]	gi|358333138|dbj|GAA38308.2| PI-3-kinase-related kinase SMG-1, partial [Clonorchis sinensis]	csin106665	KER26565.1	BN1106_s6555B000049.mRNA-1	Pk05812_txpt2	---	---	---	---	---	---	---	---	---	---	---	K08873	ko03015	---	---	---	---	---	Y	265	231.11	11	1.29	1.59	N	-
comp30400_c0	comp30400_c0_seq1	Y	---	---	---	---	---	---	---	---	---	---	---	---	---	---	---	---	---	---	---	---	---	---	---	Y	Y	Y	329	295.08	12	1.09	1.35	N	-
comp30407_c0	comp30407_c0_seq1	Y	---	---	---	---	---	---	---	---	---	---	---	---	---	---	---	---	---	---	---	---	---	---	2	---	---	Y	282	248.1	10	1.09	1.35	N	-
comp30408_c0	comp30408_c0_seq1	Y	---	---	---	---	---	---	---	---	---	---	---	---	---	---	---	---	---	---	---	---	---	---	---	---	---	N	255	221.12	9	1.1	1.37	N	-
comp30418_c0	comp30418_c0_seq1	Y	---	gi|358335321|dbj|GAA34731.2| transformation/transcription domain-associated protein, partial [Clonorchis sinensis]	gi|358335321|dbj|GAA34731.2| transformation/transcription domain-associated protein, partial [Clonorchis sinensis]	csin111335	KER19354.1	BN1106_s1829B000336.mRNA-1	Pk45234_txpt1	---	---	---	---	---	---	---	---	---	---	---	K15281	---	---	---	---	---	---	Y	492	458.07	21	1.22	1.51	N	-
comp30419_c0	comp30419_c0_seq1	Y	---	---	---	---	---	---	---	---	---	---	---	---	---	---	---	---	---	---	---	---	---	---	---	---	---	N	210	176.23	8	1.24	1.54	N	-
comp30421_c0	comp30421_c0_seq1	Y	---	---	---	---	---	---	---	---	---	---	---	---	---	---	---	---	---	---	---	---	---	---	---	Y	Y	Y	268	234.11	12	1.38	1.72	N	-
comp30423_c0	comp30423_c0_seq1	Y	---	---	---	---	---	---	---	---	---	---	---	---	---	---	---	---	---	---	---	---	---	---	---	---	---	N	300	266.09	11	1.11	1.38	N	-
comp30430_c0	comp30430_c0_seq1	Y	---	---	---	---	---	---	---	---	---	---	---	---	---	---	---	---	---	---	---	---	---	---	---	---	---	N	339	305.08	14	1.23	1.52	N	-
comp30431_c0	comp30431_c0_seq1	Y	---	---	---	---	---	---	---	---	---	---	---	---	---	---	---	---	---	---	---	---	---	---	---	---	---	N	249	215.13	11	1.39	1.72	N	-
comp30441_c0	comp30441_c0_seq1	Y	---	gi|684397797|ref|XP_009171965.1| hypothetical protein T265_08014 [Opisthorchis viverrini]	gi|684397797|ref|XP_009171965.1| hypothetical protein T265_08014 [Opisthorchis viverrini]	csin101560	KER24274.1	BN1106_s2552B000111.mRNA-1	---	---	---	---	---	---	---	IPR008253: Marvel;	---	---	GO:0016020: membrane;	---	K15190	---	---	---	2	---	---	Y	314	280.08	11	1.06	1.31	N	-
comp30458_c0	comp30458_c0_seq1	Y	---	---	---	---	---	---	---	---	---	---	---	---	---	---	---	---	---	---	---	---	---	---	---	---	---	N	483	449.07	24	1.42	1.76	N	-
comp30459_c0	comp30459_c0_seq1	Y	---	---	---	---	---	---	Pk06960_txpt1	---	---	---	---	---	---	---	---	---	---	---	---	---	---	---	---	---	---	Y	314	280.08	11	1.06	1.31	N	-
comp30467_c0	comp30467_c0_seq1	Y	---	---	---	---	---	---	---	---	---	---	---	---	---	---	---	---	---	---	---	---	---	---	---	---	---	N	582	548.06	27	1.3	1.62	N	-
comp30475_c0	comp30475_c0_seq1	Y	---	---	---	---	---	---	---	---	---	---	---	---	---	---	---	---	---	---	---	---	---	---	---	---	---	N	279	245.1	11	1.21	1.5	N	-
comp30480_c0	comp30480_c0_seq1	Y	---	---	---	---	---	---	---	---	---	---	---	---	---	---	---	---	---	---	---	---	---	---	---	---	---	N	504	470.07	24	1.35	1.68	N	-
comp30490_c0	comp30490_c0_seq1	Y	---	---	---	---	---	---	---	---	---	---	---	---	---	---	---	---	---	---	---	---	---	---	---	---	---	N	340	306.08	13	1.14	1.41	N	-
comp30493_c0	comp30493_c0_seq1	Y	---	---	---	---	---	---	---	---	---	---	---	---	---	---	---	---	---	---	---	---	---	---	---	---	---	N	1332	1298.06	67	1.35	1.68	N	-
comp30502_c0	comp30502_c0_seq1	Y	comp20711_c1_seq1	gi|349988080|dbj|GAA36495.1| universal stress protein [Clonorchis sinensis]	gi|349988080|dbj|GAA36495.1| universal stress protein [Clonorchis sinensis]	csin108914	KER33872.1	BN1106_s1026B000543.mRNA-1	Pk48685_txpt2	Y	---	---	---	---	---	IPR006016: UspA; IPR014729: Rossmann-like alpha/beta/alpha sandwich fold;	---	GO:0006950: response to stress;	---	---	K14291	ko03013	---	---	---	---	---	Y	561	527.06	24	1.21	1.49	N	Y
comp30513_c0	comp30513_c0_seq1	Y	comp51238_c0_seq1	---	---	---	---	---	---	---	---	---	---	---	---	---	---	---	---	---	---	---	---	---	---	---	---	N	242	208.14	8	1.04	1.29	N	-
comp30515_c0	comp30515_c0_seq1	Y	---	gi|358253332|dbj|GAA52865.1| ryanodine receptor invertebrate, partial [Clonorchis sinensis]	gi|358253332|dbj|GAA52865.1| ryanodine receptor invertebrate, partial [Clonorchis sinensis]	csin108999	KER22699.1	---	---	---	578802303 PREDICTED: ryanodine receptor 2 isoform X4	68.29	Smed|mk4.006247.00	84.52	---	IPR000699: Intracellular calcium-release channel; IPR015925: Ryanodine receptor-related;	GO:0005262: calcium channel activity;	GO:0070588: calcium ion transmembrane transport;	GO:0016020: membrane;	---	K04962	ko04020 ko04260 ko04713 ko04911 ko04972 ko05410 ko05412 ko05414	---	---	---	---	---	Y	262	228.12	10	1.19	1.47	N	-
comp30524_c0	comp30524_c0_seq2	Y	---	---	---	---	---	---	---	---	---	---	---	---	---	---	---	---	---	---	---	---	---	---	---	---	---	N	307	273.09	12	1.18	1.46	N	-
comp30531_c0	comp30531_c0_seq1	Y	---	---	---	---	---	---	---	---	---	---	---	---	---	---	---	---	---	---	---	---	---	---	---	---	---	N	393	359.07	15	1.11	1.38	N	-
comp30556_c0	comp30556_c0_seq1	Y	---	---	---	---	---	---	---	---	---	---	---	---	---	---	---	---	---	---	---	---	---	---	1	---	---	Y	266	232.11	12	1.4	1.73	N	-
comp30564_c0	comp30564_c0_seq1	Y	---	---	---	---	---	---	---	---	---	---	---	---	---	---	---	---	---	---	---	---	---	---	---	---	---	N	316	282.08	15	1.43	1.77	N	-
comp30566_c0	comp30566_c0_seq1	Y	---	---	---	---	---	---	Pk01347_txpt1	---	---	---	---	---	---	---	---	---	---	---	---	---	---	---	---	---	---	Y	460	426.07	18	1.12	1.39	N	-
comp30568_c0	comp30568_c0_seq1	Y	---	---	---	---	---	---	---	---	---	---	---	---	---	---	---	---	---	---	---	---	---	---	---	---	---	N	254	220.12	12	1.48	1.83	N	-
comp30570_c0	comp30570_c0_seq1	Y	---	---	---	---	---	---	---	---	---	---	---	---	---	---	---	---	---	---	---	---	---	---	---	---	---	N	408	374.07	15	1.07	1.32	N	-
comp30575_c0	comp30575_c0_seq1	Y	---	---	---	---	---	---	---	---	---	---	---	---	---	---	---	---	---	---	---	---	---	---	---	---	---	N	395	361.07	15	1.11	1.37	N	-
comp30582_c0	comp30582_c0_seq1	Y	---	---	---	---	---	---	---	---	---	---	---	---	---	---	---	---	---	---	---	---	---	---	---	---	---	N	307	273.09	13	1.28	1.59	N	-
comp30593_c0	comp30593_c0_seq1	Y	---	gi|358335569|dbj|GAA54190.1| hypothetical protein CLF_112586 [Clonorchis sinensis]	gi|358335569|dbj|GAA54190.1| hypothetical protein CLF_112586 [Clonorchis sinensis]	csin112586	KER20964.1	---	---	---	---	---	---	---	---	---	---	---	---	---	---	---	---	---	---	---	---	Y	321	287.08	16	1.5	1.85	N	-
comp30602_c0	comp30602_c0_seq1	Y	---	---	---	---	---	---	---	---	---	---	---	---	---	---	---	---	---	---	---	---	---	---	---	---	---	N	240	206.15	9	1.18	1.47	N	-
comp30605_c0	comp30605_c0_seq1	Y	---	---	---	---	---	---	---	---	---	---	---	---	---	---	---	---	---	---	---	---	---	---	1	---	---	Y	207	173.24	8	1.26	1.56	N	-
comp30609_c0	comp30609_c0_seq1	Y	---	---	---	---	---	---	---	---	---	---	---	---	---	---	---	---	---	---	---	---	---	---	---	---	---	N	203	169.26	7	1.13	1.4	N	-
comp30614_c0	comp30614_c0_seq2	Y	---	---	---	---	---	---	---	---	---	---	---	---	---	---	---	---	---	---	---	---	---	---	---	---	---	N	319	285.08	13	1.22	1.52	N	-
comp30618_c0	comp30618_c0_seq1	Y	---	---	---	---	KER25544.1	---	Pk10533_txpt1	---	---	---	---	---	---	---	---	---	---	---	---	---	---	---	---	---	---	Y	329	295.08	15	1.36	1.69	N	-
comp30622_c0	comp30622_c0_seq1	Y	---	gi|685968260|gb|KGB41908.1| hypothetical protein MS3_10469, partial [Schistosoma haematobium]	gi|685968260|gb|KGB41908.1| hypothetical protein MS3_10469, partial [Schistosoma haematobium]	csin101979	KER30843.1	BN1106_s947B000893.mRNA-1	Pk35759_txpt1	---	---	---	---	---	---	---	---	---	---	---	K12275	ko03060 ko04141	---	---	---	---	---	Y	395	361.07	18	1.33	1.65	N	-
comp30667_c0	comp30667_c0_seq1	Y	---	---	---	---	---	---	---	---	---	---	---	---	---	---	---	---	---	---	---	---	---	---	---	---	---	N	400	366.07	20	1.46	1.81	N	-
comp30670_c0	comp30670_c0_seq1	Y	---	---	---	---	---	---	---	---	---	---	---	---	---	---	---	---	---	---	---	---	---	---	---	---	---	N	438	404.07	26	1.71	2.12	N	-
comp30672_c0	comp30672_c0_seq1	Y	---	---	---	---	---	---	---	---	---	---	---	---	---	---	---	---	---	---	---	---	---	---	---	---	---	N	968	934.06	55	1.55	1.92	N	-
comp30673_c0	comp30673_c0_seq1	Y	---	---	---	---	---	---	---	---	---	---	---	---	---	---	---	---	---	---	---	---	---	---	1	---	---	Y	225	191.18	14	1.99	2.47	N	-
comp30674_c0	comp30674_c0_seq1	Y	---	---	---	---	---	---	---	---	---	---	---	---	---	---	---	---	---	---	---	---	---	---	---	---	---	N	453	419.07	24	1.52	1.89	N	-
comp30679_c0	comp30679_c0_seq1	Y	---	---	---	---	---	---	---	---	---	---	---	---	---	---	---	---	---	---	---	---	---	---	---	---	---	N	1043	1009.06	46	1.2	1.48	N	-
comp30682_c0	comp30682_c0_seq1	Y	---	gi|350646082|emb|CCD59228.1| RWD domain-containing protein, putative [Schistosoma mansoni]	gi|350646082|emb|CCD59228.1| RWD domain-containing protein, putative [Schistosoma mansoni]	---	---	BN1106_s3336B000106.mRNA-1	---	---	---	---	---	---	---	---	---	---	---	2.7.11.1	K07178	ko03008	---	---	---	---	---	Y	550	516.06	22	1.13	1.4	N	-
comp30683_c0	comp30683_c0_seq1	Y	---	gi|684384747|ref|XP_009167948.1| hypothetical protein T265_04838 [Opisthorchis viverrini]	gi|684384747|ref|XP_009167948.1| hypothetical protein T265_04838 [Opisthorchis viverrini]	csin105515	KER28308.1	BN1106_s1742B000291.mRNA-1	---	---	---	---	---	---	---	---	---	---	---	2.7.12.1	K08823	---	---	---	---	---	---	Y	350	316.08	17	1.44	1.78	N	-
comp30685_c0	comp30685_c0_seq1	Y	---	---	---	---	---	---	---	---	---	---	---	---	---	---	---	---	---	---	---	---	---	---	2	---	---	Y	404	370.07	16	1.15	1.43	N	-
comp30690_c0	comp30690_c0_seq1	Y	---	---	---	---	---	---	---	---	---	---	---	---	---	---	---	---	---	---	---	---	---	---	---	---	---	N	299	265.09	17	1.73	2.14	N	-
comp30694_c0	comp30694_c0_seq1	Y	---	---	---	---	---	---	---	---	---	---	---	---	---	---	---	---	---	---	---	---	---	---	---	---	---	N	278	244.1	11	1.22	1.51	N	-
comp30696_c0	comp30696_c0_seq1	Y	---	---	---	---	---	---	---	---	---	---	---	---	---	---	---	---	---	---	---	---	---	---	2	---	---	Y	612	578.06	27	1.24	1.53	N	-
comp30699_c0	comp30699_c0_seq1	Y	---	---	---	---	---	---	---	---	---	---	---	---	---	---	---	---	---	---	---	---	---	---	---	---	---	N	334	300.08	17	1.52	1.88	N	-
comp30700_c0	comp30700_c0_seq1	Y	comp22391_c2_seq1	gi|684400316|ref|XP_009172792.1| hypothetical protein T265_08657 [Opisthorchis viverrini]	gi|684400316|ref|XP_009172792.1| hypothetical protein T265_08657 [Opisthorchis viverrini]	---	KER23436.1	---	Pk29092_txpt1	---	---	---	---	---	---	IPR011990: Tetratricopeptide-like helical;	GO:0005488: binding;	---	---	---	K12600	ko03018	M00392	---	---	---	---	Y	276	242.1	11	1.23	1.52	N	-
comp30704_c0	comp30704_c0_seq1	Y	---	gi|684374576|ref|XP_009164786.1| hypothetical protein T265_02308 [Opisthorchis viverrini]	gi|684374576|ref|XP_009164786.1| hypothetical protein T265_02308 [Opisthorchis viverrini]	csin107514	KER31390.1	BN1106_s4885B000076.mRNA-1	Pk10301_txpt2	---	---	---	---	---	---	---	---	---	---	---	---	---	---	---	---	---	---	Y	405	371.07	21	1.51	1.87	N	-
comp30706_c0	comp30706_c0_seq1	Y	---	---	---	---	---	---	Pk07677_txpt1	---	---	---	---	---	---	---	---	---	---	---	---	---	---	---	---	---	---	Y	452	418.07	19	1.21	1.5	N	-
comp30734_c0	comp30734_c0_seq1	Y	---	---	---	---	---	---	---	---	---	---	---	---	---	---	---	---	---	---	---	---	---	---	---	---	---	N	446	412.07	25	1.61	2	N	-
comp30738_c0	comp30738_c0_seq1	Y	---	---	---	---	---	---	---	---	---	---	---	---	---	---	---	---	---	---	---	---	---	---	---	---	---	N	416	382.07	16	1.12	1.38	N	-
comp30739_c0	comp30739_c0_seq1	Y	---	---	---	---	---	---	---	---	---	---	---	---	---	---	---	---	---	---	---	---	---	---	---	---	---	N	465	431.07	27	1.67	2.06	N	-
comp30743_c0	comp30743_c0_seq1	Y	---	---	---	---	---	---	---	---	---	---	---	---	---	---	---	---	---	---	---	---	---	---	---	---	---	N	342	308.08	18	1.57	1.94	N	-
comp30749_c0	comp30749_c0_seq1	Y	---	---	---	---	---	---	---	---	---	---	---	---	---	---	---	---	---	---	---	---	---	---	---	Y	Y	Y	240	206.15	21	2.76	3.43	N	-
comp30753_c0	comp30753_c0_seq1	Y	---	gi|226479136|emb|CAX73063.1| Ankyrin repeat domain-containing protein 5 [Schistosoma japonicum]	gi|226479136|emb|CAX73063.1| Ankyrin repeat domain-containing protein 5 [Schistosoma japonicum]	---	---	BN1106_s2405B000307.mRNA-1	Pk07522_txpt2	---	---	---	---	---	---	---	---	---	---	---	K09027	ko04141 ko04932 ko05166	---	---	---	---	---	Y	249	215.13	11	1.39	1.72	N	-
comp30762_c0	comp30762_c0_seq1	Y	---	---	---	---	---	---	---	---	---	---	---	---	---	---	---	---	---	---	---	---	---	---	---	---	---	N	985	951.06	57	1.58	1.95	N	-
comp30766_c0	comp30766_c0_seq1	Y	---	---	---	---	---	---	---	---	---	---	---	---	---	---	---	---	---	---	---	---	---	---	1	---	---	Y	350	316.08	20	1.69	2.1	N	-
comp30768_c0	comp30768_c0_seq1	Y	comp7175_c0_seq1	---	---	csin108289	KER30233.1	---	Pk45763_txpt1	---	---	---	---	---	---	---	---	---	---	---	---	---	---	---	---	---	---	Y	398	364.07	22	1.61	2	N	-
comp30770_c0	comp30770_c0_seq1	Y	comp17610_c0_seq1	gi|684402903|ref|XP_009173626.1| hypothetical protein T265_09329 [Opisthorchis viverrini]	gi|684402903|ref|XP_009173626.1| hypothetical protein T265_09329 [Opisthorchis viverrini]	csin109666	KER22628.1	BN1106_s1221B000178.mRNA-1	Pk50874_txpt3	---	---	---	---	---	---	IPR005828: General substrate transporter; IPR016196: Major facilitator superfamily domain, general substrate transporter; IPR020846: Major facilitator superfamily domain;	GO:0022857: transmembrane transporter activity;	GO:0055085: transmembrane transport;	GO:0016021: integral to membrane;	2.7.7.6	K02999	ko00230 ko00240 ko03020	M00182	---	---	---	---	Y	1546	1512.06	98	1.7	2.1	N	-
comp30774_c0	comp30774_c0_seq1	Y	---	---	---	---	---	---	---	---	---	---	---	---	---	---	---	---	---	---	---	---	---	---	---	---	---	N	380	346.07	19	1.47	1.82	N	-
comp30792_c0	comp30792_c0_seq1	Y	comp21835_c0_seq1	gi|358339638|dbj|GAA47660.1| hepatocyte nuclear factor 4 [Clonorchis sinensis]	gi|358339638|dbj|GAA47660.1| hepatocyte nuclear factor 4 [Clonorchis sinensis]	csin100643	KER29578.1	---	Pk01895_txpt1	---	---	---	---	---	---	IPR000536: Nuclear hormone receptor, ligand-binding, core; IPR008946: Nuclear hormone receptor, ligand-binding;	GO:0003700: sequence-specific DNA binding transcription factor activity; GO:0003707: steroid hormone receptor activity;	GO:0006355: regulation of transcription, DNA-dependent; GO:0043401: steroid hormone mediated signaling pathway;	GO:0005634: nucleus;	6.3.2.19	K10578	ko04120 ko04141 ko05012	---	---	---	---	---	Y	438	404.07	28	1.84	2.29	N	-
comp30793_c0	comp30793_c0_seq1	Y	---	---	---	---	---	---	---	---	---	---	---	---	---	---	---	---	---	---	---	---	---	---	---	---	---	N	390	356.07	22	1.65	2.04	N	-
comp30804_c0	comp30804_c0_seq1	Y	---	---	---	---	---	BN1106_s7791B000026.mRNA-1	Pk20541_txpt1	---	---	---	---	---	---	---	---	---	---	---	---	---	---	---	---	---	---	Y	687	653.06	35	1.41	1.75	N	-
comp30813_c0	comp30813_c0_seq1	Y	---	---	---	---	---	---	Pk36301_txpt1	---	---	---	---	---	---	---	---	---	---	---	---	---	---	---	---	---	---	Y	777	743.06	31	1.1	1.36	N	-
comp30814_c0	comp30814_c0_seq1	Y	---	---	---	---	---	---	---	---	---	---	---	---	---	---	---	---	---	---	---	---	---	---	1	---	---	Y	313	279.08	12	1.16	1.43	N	-
comp30815_c0	comp30815_c0_seq1	Y	comp9750_c0_seq1	gi|358335229|dbj|GAA42520.2| hypothetical protein CLF_110930 [Clonorchis sinensis]	gi|358335229|dbj|GAA42520.2| hypothetical protein CLF_110930 [Clonorchis sinensis]	csin110930	---	---	---	---	---	---	---	---	---	---	---	---	---	---	---	---	---	---	1	---	---	Y	854	820.06	45	1.44	1.79	N	-
comp30817_c0	comp30817_c0_seq1	Y	---	---	---	---	---	---	---	---	---	---	---	---	---	---	---	---	---	---	---	---	---	---	---	---	---	N	299	265.09	21	2.13	2.64	N	-
comp30818_c0	comp30818_c0_seq1	Y	---	---	---	---	---	---	---	---	---	---	---	---	---	---	---	---	---	---	---	---	---	---	---	---	---	N	301	267.09	14	1.41	1.75	N	-
comp30826_c0	comp30826_c0_seq1	Y	---	---	---	---	---	---	---	---	---	---	---	---	---	---	---	---	---	---	---	---	---	---	---	---	---	N	475	441.07	25	1.51	1.87	N	-
comp30835_c0	comp30835_c0_seq1	Y	---	---	---	---	---	---	---	---	---	---	---	---	---	---	---	---	---	---	---	---	---	---	---	---	---	N	231	197.16	8	1.1	1.37	N	-
comp30841_c0	comp30841_c0_seq1	Y	---	---	---	---	---	---	---	---	---	---	---	---	---	---	---	---	---	---	---	---	---	---	---	---	---	N	308	274.09	11	1.08	1.34	N	-
comp30859_c0	comp30859_c0_seq1	Y	comp7215_c0_seq1	gi|684412766|ref|XP_009176947.1| hypothetical protein T265_11878 [Opisthorchis viverrini]	gi|684412766|ref|XP_009176947.1| hypothetical protein T265_11878 [Opisthorchis viverrini]	---	KER19303.1	BN1106_s2769B000329.mRNA-1	Pk08384_txpt1	---	---	---	---	---	---	---	---	---	---	---	K17570	---	---	---	---	---	---	Y	405	371.07	26	1.87	2.32	N	-
comp30862_c0	comp30862_c0_seq2	Y	comp38463_c0_seq1	gi|37982950|gb|AAR06260.1| heat shock transcription factor [Schistosoma mansoni]	gi|37982950|gb|AAR06260.1| heat shock transcription factor [Schistosoma mansoni]	csin111253	KER22720.1	BN1106_s153B000370.mRNA-1	Pk09476_txpt1	---	---	---	---	---	---	IPR000232: Heat shock factor (HSF-type, DNA-binding; IPR011991: Winged helix-turn-helix transcription repressor DNA-binding;	GO:0003700: sequence-specific DNA binding transcription factor activity; GO:0043565: sequence-specific DNA binding;	GO:0006355: regulation of transcription, DNA-dependent;	GO:0005634: nucleus;	1.3.3.4	K00231	ko00860	M00121	---	---	---	---	Y	202	168.27	9	1.46	1.81	N	-
comp30867_c0	comp30867_c0_seq1	Y	---	---	---	---	---	---	---	---	---	---	---	---	---	---	---	---	---	---	---	---	---	---	---	---	---	N	567	533.06	24	1.19	1.48	N	-
comp30872_c0	comp30872_c0_seq1	Y	---	---	---	---	---	---	---	---	---	---	---	---	---	---	---	---	---	---	---	---	---	---	---	---	---	N	274	240.1	12	1.35	1.67	N	-
comp30877_c0	comp30877_c0_seq1	Y	---	gi|701294293|ref|XP_010023131.1| PREDICTED: canalicular multispecific organic anion transporter 2 [Nestor notabilis]	gi|701294293|ref|XP_010023131.1| PREDICTED: canalicular multispecific organic anion transporter 2 [Nestor notabilis]	csin106070	KER28839.1	BN1106_s2705B000291.mRNA-1	Pk29509_txpt1	---	530408149 no description	50.63	Smed|mk4.000458.08	62.3	---	IPR001140: ABC transporter, transmembrane domain; IPR011527: ABC transporter, transmembrane domain, type 1; IPR017940: ABC transporter, integral membrane type 1;	GO:0005524: ATP binding; GO:0042626: ATPase activity, coupled to transmembrane movement of substances;	GO:0006810: transport; GO:0055085: transmembrane transport;	GO:0016021: integral to membrane;	---	K05667	ko02010 ko04976	---	---	---	Y	Y	Y	284	250.1	14	1.51	1.87	N	-
comp30882_c0	comp30882_c0_seq1	Y	---	---	---	---	---	---	---	---	---	---	---	---	---	---	---	---	---	---	---	---	---	---	---	---	---	N	265	231.11	13	1.52	1.88	N	-
comp30884_c0	comp30884_c0_seq1	Y	---	---	---	---	---	---	---	---	---	---	---	---	---	---	---	---	---	---	---	---	---	---	---	---	---	N	325	291.08	12	1.11	1.37	N	-
comp30893_c0	comp30893_c0_seq1	Y	comp20236_c0_seq1	gi|325459344|gb|ADZ13689.1| tegumental protein [Clonorchis sinensis]	gi|325459344|gb|ADZ13689.1| tegumental protein [Clonorchis sinensis]	csin103889	KER23656.1	BN1106_s214B000745.mRNA-1	Pk00025_txpt2	---	---	---	---	---	---	IPR018249: EF-HAND 2;	---	---	---	---	K12879	ko03013 ko03040	M00405 M00406	---	---	---	---	Y	383	349.07	18	1.38	1.71	N	Y
comp30908_c0	comp30908_c0_seq1	Y	---	---	---	---	---	---	---	---	---	---	---	---	---	---	---	---	---	---	---	---	---	---	---	---	---	N	450	416.07	17	1.09	1.35	N	-
comp30910_c0	comp30910_c0_seq1	Y	---	gi|358334519|dbj|GAA52983.1| dynein heavy chain axonemal [Clonorchis sinensis]	gi|358334519|dbj|GAA52983.1| dynein heavy chain axonemal [Clonorchis sinensis]	csin109269	KER28811.1	BN1106_s90B000599.mRNA-1	---	---	197927452 dynein heavy chain 1, axonemal	57.35	Smed|mk4.000477.03	60	---	---	---	---	---	---	K10408	ko05016	---	---	---	---	---	Y	237	203.15	10	1.34	1.66	N	-
comp30911_c0	comp30911_c0_seq1	Y	---	---	---	---	---	---	---	---	---	---	---	---	---	---	---	---	---	---	---	---	---	---	---	---	---	N	289	255.09	13	1.37	1.7	N	-
comp30913_c0	comp30913_c0_seq1	Y	---	---	---	---	---	---	---	---	---	---	---	---	---	---	---	---	---	---	---	---	---	---	---	---	---	N	972	938.06	40	1.12	1.39	N	-
comp30920_c0	comp30920_c0_seq1	Y	---	---	---	---	---	---	Pk06929_txpt3	---	---	---	---	---	---	---	---	---	---	---	---	---	---	---	---	---	---	Y	447	413.07	16	1.03	1.28	N	-
comp30933_c0	comp30933_c0_seq1	Y	---	gi|780010224|ref|XP_011663659.1| PREDICTED: RNA-directed DNA polymerase from mobile element jockey-like [Strongylocentrotus purpuratus]	gi|780010224|ref|XP_011663659.1| PREDICTED: RNA-directed DNA polymerase from mobile element jockey-like [Strongylocentrotus purpuratus]	csin101028	KER22933.1	BN1106_s1140B000266.mRNA-1	Pk51004_txpt2	---	---	---	---	---	---	IPR000477: Reverse transcriptase;	GO:0003723: RNA binding; GO:0003964: RNA-directed DNA polymerase activity;	GO:0006278: RNA-dependent DNA replication;	---	3.1.2.15	K11849	---	---	---	---	---	---	Y	787	753.06	39	1.36	1.69	N	-
comp30938_c0	comp30938_c0_seq1	Y	---	---	---	---	---	---	---	---	---	---	---	---	---	---	---	---	---	---	---	---	---	---	---	---	---	N	413	379.07	15	1.05	1.31	N	-
comp30941_c0	comp30941_c0_seq1	Y	---	---	---	---	---	---	---	---	---	---	---	---	---	---	---	---	---	---	---	---	---	---	---	---	---	N	335	301.08	16	1.42	1.77	N	-
comp30966_c0	comp30966_c0_seq1	Y	---	---	---	---	---	---	---	---	---	---	---	---	---	---	---	---	---	---	---	---	---	---	---	---	---	N	368	334.07	17	1.36	1.69	N	-
comp30967_c0	comp30967_c0_seq1	Y	---	gi|576697570|gb|EUB61111.1| Mechanosensory protein 2 [Echinococcus granulosus]	gi|576697570|gb|EUB61111.1| Mechanosensory protein 2 [Echinococcus granulosus]	csin109587	KER22898.1	BN1106_s339B000423.mRNA-1	Pk25634_txpt1	---	21686995 stomatin-like protein 3 isoform 1	72.62	Smed|mk4.006188.01	94.05	---	IPR001972: Stomatin;	---	---	GO:0016020: membrane;	3.1.1.29	K15033	---	---	---	---	---	---	Y	379	345.07	16	1.24	1.53	N	-
comp30969_c0	comp30969_c0_seq1	Y	---	gi|684393820|ref|XP_009170712.1| hypothetical protein T265_07027 [Opisthorchis viverrini]	gi|684393820|ref|XP_009170712.1| hypothetical protein T265_07027 [Opisthorchis viverrini]	csin100702	KER25569.1	---	Pk04151_txpt1	---	---	---	---	---	---	---	---	---	---	---	---	---	---	---	---	---	---	Y	320	286.08	20	1.88	2.33	N	-
comp30984_c0	comp30984_c0_seq1	Y	---	---	---	---	---	---	---	---	---	---	---	---	---	---	---	---	---	---	---	---	---	---	---	---	---	N	446	412.07	21	1.36	1.68	N	-
comp30992_c0	comp30992_c0_seq1	Y	---	---	---	---	---	---	---	---	---	---	---	---	---	---	---	---	---	---	---	---	---	---	---	---	---	N	331	297.08	16	1.44	1.79	N	-
comp30995_c0	comp30995_c0_seq1	Y	---	---	---	---	---	---	---	---	---	---	---	---	---	---	---	---	---	---	---	---	---	---	2	---	---	Y	448	414.07	19	1.22	1.51	N	-
comp30996_c0	comp30996_c0_seq1	Y	---	---	---	---	---	---	---	---	---	---	---	---	---	---	---	---	---	---	---	---	---	---	---	---	---	N	315	281.08	12	1.15	1.42	N	-
comp31000_c0	comp31000_c0_seq1	Y	---	---	---	---	---	---	---	---	---	---	---	---	---	---	---	---	---	---	---	---	---	---	---	---	---	N	233	199.16	16	2.18	2.71	N	-
comp31001_c0	comp31001_c0_seq1	Y	---	---	---	---	---	---	Pk15275_txpt1	---	---	---	---	---	---	---	---	---	---	---	---	---	---	---	---	---	---	Y	404	370.07	19	1.37	1.7	N	-
comp31004_c0	comp31004_c0_seq1	Y	---	---	---	---	---	---	Pk03021_txpt1	---	---	---	---	---	---	---	---	---	---	---	---	---	---	---	---	---	---	Y	334	300.08	18	1.61	1.99	N	-
comp31005_c0	comp31005_c0_seq1	Y	---	---	---	---	---	---	---	---	---	---	---	---	---	---	---	---	---	---	---	---	---	---	---	---	---	N	722	688.06	32	1.23	1.52	N	-
comp31008_c0	comp31008_c0_seq1	Y	---	gi|405952425|gb|EKC20239.1| Baculoviral IAP repeat-containing protein 6 [Crassostrea gigas]	gi|405952425|gb|EKC20239.1| Baculoviral IAP repeat-containing protein 6 [Crassostrea gigas]	csin112393	KER31928.1	BN1106_s1964B000119.mRNA-1	Pk41081_txpt1	---	578803030 PREDICTED: baculoviral IAP repeat-containing protein 6 isoform X4	55.36	Smed|mk4.000234.05	57.45	---	IPR001370: Baculoviral inhibition of apoptosis protein repeat;	---	---	GO:0005622: intracellular;	6.3.2.19	K10586	ko04120	---	I	---	---	---	Y	268	234.11	12	1.38	1.72	N	-
comp31015_c0	comp31015_c0_seq1	Y	---	---	---	---	---	---	---	---	---	---	---	---	---	---	---	---	---	---	---	---	---	---	1	---	---	Y	271	237.11	11	1.25	1.55	N	-
comp31017_c0	comp31017_c0_seq2	Y	---	---	---	---	---	---	---	---	---	---	---	---	---	---	---	---	---	---	---	---	---	---	---	---	---	N	567	533.06	26	1.29	1.6	N	-
comp31020_c0	comp31020_c0_seq1	Y	---	---	---	---	---	---	---	---	---	---	---	---	---	---	---	---	---	---	---	---	---	---	---	---	---	N	205	171.25	7	1.12	1.39	N	-
comp31023_c0	comp31023_c0_seq1	Y	---	---	---	---	---	---	---	---	---	---	---	---	---	---	---	---	---	---	---	---	---	---	---	---	---	N	376	342.07	20	1.56	1.94	N	-
comp31026_c0	comp31026_c0_seq1	Y	---	---	---	---	---	---	---	---	---	---	---	---	---	---	---	---	---	---	---	---	---	---	---	---	---	N	285	251.1	12	1.29	1.6	N	-
comp31034_c0	comp31034_c0_seq1	Y	---	---	---	---	---	---	---	---	---	---	---	---	---	---	---	---	---	---	---	---	---	---	---	---	---	N	233	199.16	11	1.5	1.86	N	-
comp31035_c0	comp31035_c0_seq1	Y	---	---	---	---	---	---	---	---	---	---	---	---	---	---	---	---	---	---	---	---	---	---	1	---	---	Y	298	264.09	11	1.12	1.39	N	-
comp31040_c0	comp31040_c0_seq1	Y	---	---	---	---	---	---	---	---	---	---	---	---	---	---	---	---	---	---	---	---	---	---	---	---	---	N	359	325.08	17	1.4	1.73	N	-
comp31041_c0	comp31041_c0_seq1	Y	---	---	---	---	---	BN1106_s743B000083.mRNA-1	---	---	---	---	---	---	---	---	---	---	---	---	---	---	---	---	1	---	---	Y	613	579.06	30	1.37	1.7	N	-
comp31043_c0	comp31043_c0_seq1	Y	---	---	---	---	---	---	---	---	---	---	---	---	---	---	---	---	---	---	---	---	---	---	---	---	---	N	735	701.06	34	1.28	1.58	N	-
comp31050_c0	comp31050_c0_seq1	Y	---	---	---	---	---	---	---	---	---	---	---	---	---	---	---	---	---	---	---	---	---	---	---	---	---	N	358	324.08	16	1.32	1.64	N	-
comp31051_c0	comp31051_c0_seq1	Y	---	---	---	---	---	---	---	---	---	---	---	---	---	---	---	---	---	---	---	---	---	---	1	---	---	Y	263	229.11	13	1.53	1.9	N	-
comp31064_c0	comp31064_c0_seq1	Y	---	---	---	---	---	---	---	---	---	---	---	---	---	---	---	---	---	---	---	---	---	---	2	---	---	Y	342	308.08	14	1.22	1.51	N	-
comp31066_c0	comp31066_c0_seq1	Y	comp16045_c0_seq1	---	---	---	---	---	---	---	---	---	---	---	---	---	---	---	---	---	---	---	---	---	---	---	---	N	318	284.08	23	2.17	2.69	N	-
comp31071_c0	comp31071_c0_seq1	Y	---	---	---	---	---	---	---	---	---	---	---	---	---	---	---	---	---	---	---	---	---	---	---	---	---	N	251	217.13	11	1.37	1.7	N	-
comp31077_c0	comp31077_c0_seq1	Y	---	---	---	---	---	---	---	---	---	---	---	---	---	---	---	---	---	---	---	---	---	---	1	---	---	Y	390	356.07	16	1.2	1.49	N	-
comp31083_c0	comp31083_c0_seq1	Y	---	---	---	---	---	---	---	---	---	---	---	---	---	---	---	---	---	---	---	---	---	---	1	---	---	Y	305	271.09	11	1.09	1.35	N	-
comp31112_c0	comp31112_c0_seq1	Y	---	---	---	---	---	---	---	---	---	---	---	---	---	---	---	---	---	---	---	---	---	---	---	---	---	N	239	205.15	8	1.06	1.31	N	-
comp31115_c0	comp31115_c0_seq1	Y	---	---	---	---	---	BN1106_s3150B000086.mRNA-1	Pk45398_txpt2	---	---	---	---	---	---	---	---	---	---	---	---	---	---	---	---	---	---	Y	312	278.09	11	1.06	1.32	N	-
comp31122_c0	comp31122_c0_seq1	Y	---	---	---	---	---	---	Pk23884_txpt1	---	---	---	---	---	---	---	---	---	---	---	---	---	---	---	1	---	---	Y	221	187.19	8	1.16	1.44	N	-
comp31137_c0	comp31137_c0_seq1	Y	---	---	---	csin109678	KER20359.1	---	---	---	---	---	---	---	---	---	---	---	---	---	---	---	---	---	---	---	---	Y	300	266.09	12	1.21	1.5	N	-
comp31151_c0	comp31151_c0_seq1	Y	---	gi|350645272|emb|CCD60053.1| hypothetical protein Smp_194000 [Schistosoma mansoni]	gi|350645272|emb|CCD60053.1| hypothetical protein Smp_194000 [Schistosoma mansoni]	csin102574	KER26961.1	BN1106_s3310B000122.mRNA-1	Pk10681_txpt1	---	---	---	---	---	---	IPR001584: Integrase, catalytic core; IPR012337: Ribonuclease H-like;	GO:0003676: nucleic acid binding; GO:0003677: DNA binding;	GO:0015074: DNA integration;	---	3.4.21.112	K08653	ko04141	---	---	---	---	---	Y	248	214.13	13	1.65	2.04	N	-
comp31152_c0	comp31152_c0_seq1	Y	---	---	---	---	---	---	---	---	---	---	---	---	---	---	---	---	---	---	---	---	---	---	---	---	---	N	623	589.06	24	1.08	1.33	N	-
comp31156_c0	comp31156_c0_seq1	Y	---	---	---	---	---	---	Pk16137_txpt1	---	---	---	---	---	---	---	---	---	---	---	---	---	---	---	---	---	---	Y	202	168.27	8	1.3	1.61	N	-
comp31158_c0	comp31158_c0_seq1	Y	---	---	---	---	---	---	---	---	---	---	---	---	---	---	---	---	---	---	---	---	---	---	1	---	---	Y	283	249.1	10	1.08	1.34	N	-
comp31171_c0	comp31171_c0_seq1	Y	---	---	---	---	---	---	Pk03831_txpt1	---	---	---	---	---	---	---	---	---	---	---	---	---	---	---	---	---	---	Y	290	256.09	10	1.05	1.3	N	-
comp31180_c0	comp31180_c0_seq1	Y	---	---	---	---	---	---	---	---	---	---	---	---	---	---	---	---	---	---	---	---	---	---	---	---	---	N	353	319.08	15	1.26	1.56	N	-
comp31182_c0	comp31182_c0_seq1	Y	---	gi|358341131|dbj|GAA48880.1| protocadherin Fat 1 [Clonorchis sinensis]	gi|358341131|dbj|GAA48880.1| protocadherin Fat 1 [Clonorchis sinensis]	csin102169	KER25320.1	BN1106_s109B000363.mRNA-1	---	---	---	---	---	---	---	---	---	---	---	---	K16506	---	---	---	---	---	---	Y	430	396.07	16	1.08	1.33	N	-
comp31228_c0	comp31228_c0_seq1	Y	---	---	---	---	---	---	---	---	---	---	---	---	---	---	---	---	---	---	---	---	---	---	---	---	---	N	206	172.25	10	1.59	1.97	N	-
comp31243_c0	comp31243_c0_seq1	Y	---	---	---	---	---	---	---	---	---	---	---	---	---	---	---	---	---	---	---	---	---	---	1	---	---	Y	318	284.08	17	1.61	1.99	N	-
comp31263_c0	comp31263_c0_seq1	Y	---	---	---	---	---	---	---	---	---	---	---	---	---	---	---	---	---	---	---	---	---	---	---	---	---	N	547	513.06	20	1.03	1.28	N	-
comp31275_c0	comp31275_c0_seq1	Y	comp16695_c0_seq1	gi|358332425|dbj|GAA51089.1| Fas-binding factor 1 [Clonorchis sinensis]	gi|358332425|dbj|GAA51089.1| Fas-binding factor 1 [Clonorchis sinensis]	csin105571	KER20562.1	BN1106_s1168B000109.mRNA-1	---	---	---	---	---	---	---	---	---	---	---	---	K16471	---	---	---	---	---	---	Y	225	191.18	10	1.42	1.76	N	-
comp31276_c0	comp31276_c0_seq1	Y	---	---	---	---	---	---	---	---	---	---	---	---	---	---	---	---	---	---	---	---	---	---	2	---	---	Y	266	232.11	10	1.16	1.44	N	-
comp31282_c0	comp31282_c0_seq1	Y	---	---	---	---	---	---	---	---	---	---	---	---	---	---	---	---	---	---	---	---	---	---	---	---	---	N	344	310.08	12	1.04	1.28	N	-
comp31289_c0	comp31289_c0_seq1	Y	---	---	---	csin103030	KER27049.1	---	Pk06390_txpt1	---	---	---	---	---	---	---	---	---	---	---	---	---	---	---	---	---	---	Y	229	195.17	10	1.39	1.73	N	-
comp31291_c0	comp31291_c0_seq1	Y	---	---	---	---	---	---	---	---	---	---	---	---	---	---	---	---	---	---	---	---	---	---	---	---	---	N	275	241.1	11	1.23	1.53	N	-
comp31321_c0	comp31321_c0_seq1	Y	---	---	---	---	---	---	---	---	---	---	---	---	---	---	---	---	---	---	---	---	---	---	---	---	---	N	699	665.06	26	1.03	1.28	N	-
comp31375_c0	comp31375_c0_seq1	Y	---	---	---	---	---	---	---	---	---	---	---	---	---	---	---	---	---	---	---	---	---	---	---	---	---	N	218	184.2	11	1.63	2.02	N	-
comp31389_c0	comp31389_c0_seq1	Y	---	gi|358337195|dbj|GAA55597.1| cadherin-related tumor suppressor [Clonorchis sinensis]	gi|358337195|dbj|GAA55597.1| cadherin-related tumor suppressor [Clonorchis sinensis]	csin108420	---	---	Pk19929_txpt1	---	---	---	---	---	---	---	---	---	---	---	---	---	---	---	---	---	---	Y	409	375.07	15	1.07	1.32	N	-
comp31411_c0	comp31411_c0_seq1	Y	---	---	---	---	---	---	---	---	---	---	---	---	---	---	---	---	---	---	---	---	---	---	---	---	---	N	203	169.26	9	1.45	1.8	N	-
comp31422_c0	comp31422_c0_seq1	Y	---	---	---	---	---	---	---	---	---	---	---	---	---	---	---	---	---	---	---	---	---	---	---	---	---	N	327	293.08	12	1.1	1.36	N	-
comp31431_c0	comp31431_c0_seq1	Y	---	gi|76154399|gb|AAX25888.2| SJCHGC03776 protein [Schistosoma japonicum]	gi|76154399|gb|AAX25888.2| SJCHGC03776 protein [Schistosoma japonicum]	csin109828	KER29927.1	BN1106_s2073B000172.mRNA-1	Pk10694_txpt2	---	---	---	---	---	---	---	---	---	---	---	K06801	---	---	---	---	---	---	Y	238	204.15	8.99	1.2	1.48	N	-
comp31441_c0	comp31441_c0_seq1	Y	---	---	---	---	---	---	---	---	---	---	---	---	---	---	---	---	---	---	---	---	---	---	---	---	---	N	517	483.07	22	1.21	1.5	N	-
comp31444_c0	comp31444_c0_seq1	Y	---	gi|684380289|ref|XP_009166586.1| hypothetical protein T265_03769 [Opisthorchis viverrini]	gi|684380289|ref|XP_009166586.1| hypothetical protein T265_03769 [Opisthorchis viverrini]	csin107275	KER29662.1	BN1106_s8632B000016.mRNA-1	Pk52895_txpt1	---	---	---	---	---	---	---	---	---	---	3.4.19.12	K05610	---	---	---	---	---	---	Y	469	435.07	17	1.04	1.29	N	-
comp31462_c0	comp31462_c0_seq1	Y	---	---	---	---	---	---	---	---	---	---	---	---	---	---	---	---	---	---	---	---	---	---	---	---	---	N	311	277.09	11	1.07	1.32	N	-
comp31483_c0	comp31483_c0_seq1	Y	---	---	---	---	---	---	---	---	---	---	---	---	---	---	---	---	---	---	---	---	---	---	---	---	---	N	262	228.12	9	1.07	1.32	N	-
comp31495_c0	comp31495_c0_seq1	Y	---	---	---	---	---	---	---	---	---	---	---	---	---	---	---	---	---	---	---	---	---	---	---	---	---	N	227	193.17	8	1.13	1.4	N	-
comp31496_c0	comp31496_c0_seq1	Y	---	---	---	---	---	---	---	---	---	---	---	---	---	---	---	---	---	---	---	---	---	---	2	---	---	Y	342	308.08	12	1.04	1.29	N	-
comp31497_c0	comp31497_c0_seq1	Y	---	---	---	---	---	---	---	---	---	---	---	---	---	---	---	---	---	---	---	---	---	---	---	---	---	N	277	243.1	10	1.11	1.38	N	-
comp31505_c0	comp31505_c0_seq1	Y	---	---	---	---	---	---	---	---	---	---	---	---	---	---	---	---	---	---	---	---	---	---	---	---	---	N	294	260.09	10	1.04	1.28	N	-
comp31520_c0	comp31520_c0_seq1	Y	---	---	---	---	---	---	---	---	---	---	---	---	---	---	---	---	---	---	---	---	---	---	---	---	---	N	287	253.1	10	1.06	1.32	N	-
comp31527_c0	comp31527_c0_seq1	Y	---	---	---	---	---	---	---	---	---	---	---	---	---	---	---	---	---	---	---	---	---	---	---	---	---	N	270	236.11	9	1.03	1.28	N	-
comp31532_c0	comp31532_c0_seq1	Y	---	gi|684410670|ref|XP_009176146.1| LOW QUALITY PROTEIN: hypothetical protein T265_15390, partial [Opisthorchis viverrini]	gi|684410670|ref|XP_009176146.1| LOW QUALITY PROTEIN: hypothetical protein T265_15390, partial [Opisthorchis viverrini]	csin106507	KER20112.1	BN1106_s4591B000153.mRNA-1	Pk42677_txpt1	---	---	---	---	---	---	---	---	---	---	---	---	---	---	---	---	---	---	Y	408	374.07	15	1.07	1.32	N	-
comp31545_c0	comp31545_c0_seq1	Y	---	---	---	---	---	---	---	---	---	---	---	---	---	---	---	---	---	---	---	---	---	---	---	---	---	N	659	625.06	28	1.18	1.47	N	-
comp31558_c0	comp31558_c0_seq1	Y	---	---	---	---	---	---	---	---	---	---	---	---	---	---	---	---	---	---	---	---	---	---	---	---	---	N	255	221.12	9	1.1	1.37	N	-
comp31570_c0	comp31570_c0_seq1	Y	---	gi|684404345|ref|XP_009174096.1| hypothetical protein T265_09677 [Opisthorchis viverrini]	gi|684404345|ref|XP_009174096.1| hypothetical protein T265_09677 [Opisthorchis viverrini]	csin109603	KER22143.1	BN1106_s3510B000061.mRNA-1	Pk43710_txpt1	---	---	---	---	---	---	IPR002159: CD36 antigen;	---	GO:0007155: cell adhesion;	GO:0016020: membrane;	---	K06259	ko03320 ko04145 ko04512 ko04640 ko04920 ko04975 ko05144	---	---	---	---	---	Y	350	316.08	14	1.19	1.47	N	-
comp31653_c0	comp31653_c0_seq1	Y	---	---	---	---	---	---	---	---	---	---	---	---	---	---	---	---	---	---	---	---	---	---	---	---	---	N	262	228.12	10	1.19	1.47	N	-
comp31664_c0	comp31664_c0_seq1	Y	---	---	---	---	---	---	---	---	---	---	---	---	---	---	---	---	---	---	---	---	---	---	---	---	---	N	286	252.1	10	1.07	1.32	N	-
comp31741_c0	comp31741_c0_seq1	Y	---	---	---	---	---	---	---	---	---	---	---	---	---	---	---	---	---	---	---	---	---	---	3	---	---	Y	256	222.12	9	1.1	1.36	N	-
comp31746_c0	comp31746_c0_seq1	Y	---	---	---	---	---	---	---	---	---	---	---	---	---	---	---	---	---	---	---	---	---	---	---	---	---	N	296	262.09	10	1.03	1.27	N	-
comp31754_c0	comp31754_c0_seq1	Y	comp15934_c1_seq1	gi|358338825|dbj|GAA29630.2| CRAL-TRIO domain-containing protein C365.01 [Clonorchis sinensis]	gi|358338825|dbj|GAA29630.2| CRAL-TRIO domain-containing protein C365.01 [Clonorchis sinensis]	csin112672	KER30152.1	BN1106_s823B000216.mRNA-1	Pk26550_txpt1	---	---	---	---	---	---	IPR001251: Cellular retinaldehyde-binding/triple function, C-terminal;	---	---	---	---	K15192	---	---	---	---	---	---	Y	268	234.11	11	1.27	1.57	N	-
comp31759_c0	comp31759_c0_seq1	Y	---	---	---	---	---	---	---	---	---	---	---	---	---	---	---	---	---	---	---	---	---	---	---	---	---	N	312	278.09	11	1.06	1.32	N	-
comp31760_c0	comp31760_c0_seq1	Y	---	---	---	---	---	---	---	---	---	---	---	---	---	---	---	---	---	---	---	---	---	---	---	---	---	N	208	174.24	7	1.1	1.36	N	-
comp31794_c0	comp31794_c0_seq1	Y	---	---	---	---	---	---	---	---	---	---	---	---	---	---	---	---	---	---	---	---	---	---	1	---	---	Y	419	385.07	16	1.11	1.37	N	-
comp31898_c0	comp31898_c0_seq1	Y	---	---	---	---	---	---	---	---	---	---	---	---	---	---	---	---	---	---	---	---	---	---	---	---	---	N	392	358.07	14	1.04	1.29	N	-
comp31910_c0	comp31910_c0_seq1	Y	comp20747_c0_seq1	gi|349992099|dbj|GAA36581.1| collagen beta-1 O-galactosyltransferase [Clonorchis sinensis]	gi|349992099|dbj|GAA36581.1| collagen beta-1 O-galactosyltransferase [Clonorchis sinensis]	csin100673	KER31722.1	BN1106_s2521B000119.mRNA-1	Pk43957_txpt1	---	---	---	---	---	---	---	---	---	---	---	---	---	---	---	---	---	---	Y	279	245.1	10	1.1	1.36	N	Y
comp31935_c0	comp31935_c0_seq1	Y	---	---	---	---	---	---	---	---	---	---	---	---	---	---	---	---	---	---	---	---	---	---	---	---	---	N	245	211.14	9	1.16	1.43	N	-
comp31938_c0	comp31938_c0_seq1	Y	---	---	---	---	---	---	---	---	---	---	---	---	---	---	---	---	---	---	---	---	---	---	---	---	---	N	231	197.16	9	1.24	1.54	N	-
comp31969_c0	comp31969_c0_seq1	Y	---	---	---	---	---	---	---	---	---	---	---	---	---	---	---	---	---	---	---	---	---	---	---	---	---	N	213	179.22	9	1.37	1.7	N	-
comp31976_c0	comp31976_c0_seq1	Y	---	---	---	---	---	---	---	---	---	---	---	---	---	---	---	---	---	---	---	---	---	---	---	---	---	N	259	225.12	12	1.44	1.79	N	-
comp31992_c0	comp31992_c0_seq1	Y	---	---	---	---	---	---	---	---	---	---	---	---	---	---	---	---	---	---	---	---	---	---	---	---	---	N	214	180.22	9	1.36	1.69	N	-
comp32028_c0	comp32028_c0_seq1	Y	---	---	---	---	---	---	---	---	---	---	---	---	---	---	---	---	---	---	---	---	---	---	---	---	---	N	251	217.13	10	1.25	1.55	N	-
comp32042_c0	comp32042_c0_seq1	Y	---	---	---	---	---	---	---	---	---	---	---	---	---	---	---	---	---	---	---	---	---	---	---	---	---	N	216	182.21	9	1.35	1.67	N	-
comp32047_c0	comp32047_c0_seq1	Y	---	---	---	---	---	---	---	---	---	---	---	---	---	---	---	---	---	---	---	---	---	---	---	---	---	N	667	633.06	25	1.04	1.29	N	-
comp32065_c0	comp32065_c0_seq1	Y	---	---	---	---	---	---	---	---	---	---	---	---	---	---	---	---	---	---	---	---	---	---	---	---	---	N	316	282.08	11	1.05	1.3	N	-
comp32079_c0	comp32079_c0_seq1	Y	---	---	---	---	---	---	---	---	---	---	---	---	---	---	---	---	---	---	---	---	---	---	---	---	---	N	639	605.06	25	1.09	1.35	N	-
comp32083_c0	comp32083_c0_seq1	Y	---	---	---	---	---	---	---	---	---	---	---	---	---	---	---	---	---	---	---	---	---	---	1	---	---	Y	305	271.09	12	1.19	1.47	N	-
comp32096_c0	comp32096_c0_seq1	Y	---	---	---	---	---	---	---	---	---	---	---	---	---	---	---	---	---	---	---	---	---	---	---	---	---	N	303	269.09	11	1.1	1.36	N	-
comp32103_c0	comp32103_c0_seq1	Y	---	---	---	---	---	---	---	---	---	---	---	---	---	---	---	---	---	---	---	---	---	---	---	---	---	N	227	193.17	10.03	1.41	1.75	N	-
comp32106_c0	comp32106_c0_seq1	Y	---	---	---	---	---	---	---	---	---	---	---	---	---	---	---	---	---	---	---	---	---	---	---	---	---	N	212	178.22	7	1.07	1.33	N	-
comp32109_c0	comp32109_c0_seq1	Y	---	---	---	---	---	---	---	---	---	---	---	---	---	---	---	---	---	---	---	---	---	---	---	---	---	N	571	537.06	22	1.08	1.34	N	-
comp32123_c0	comp32123_c0_seq1	Y	---	---	---	---	---	---	---	---	---	---	---	---	---	---	---	---	---	---	---	---	---	---	---	---	---	N	233	199.16	8	1.09	1.35	N	-
comp32125_c0	comp32125_c0_seq1	Y	---	---	---	---	---	---	---	---	---	---	---	---	---	---	---	---	---	---	---	---	---	---	---	---	---	N	234	200.16	9	1.22	1.51	N	-
comp32167_c0	comp32167_c0_seq2	Y	---	---	---	---	---	---	---	---	---	---	---	---	---	---	---	---	---	---	---	---	---	---	1	---	---	Y	309	275.09	11	1.07	1.33	N	-
comp32170_c0	comp32170_c0_seq1	Y	---	gi|358253684|dbj|GAA53596.1| rootletin [Clonorchis sinensis]	gi|358253684|dbj|GAA53596.1| rootletin [Clonorchis sinensis]	csin110590	KER31050.1	BN1106_s3524B000101.mRNA-1	Pk07141_txpt3	---	---	---	---	---	---	---	---	---	---	---	K16469	---	---	---	---	---	---	Y	274	240.1	11	1.24	1.53	N	-
comp32173_c0	comp32173_c0_seq1	Y	---	---	---	---	---	---	---	---	---	---	---	---	---	---	---	---	---	---	---	---	---	---	---	Y	Y	Y	205	171.25	8	1.28	1.58	N	-
comp32182_c0	comp32182_c0_seq1	Y	---	---	---	---	---	---	---	---	---	---	---	---	---	---	---	---	---	---	---	---	---	---	---	---	---	N	261	227.12	9	1.07	1.33	N	-
comp32185_c0	comp32185_c0_seq1	Y	---	---	---	---	---	---	---	---	---	---	---	---	---	---	---	---	---	---	---	---	---	---	---	---	---	N	257	223.12	9	1.09	1.35	N	-
comp32199_c0	comp32199_c0_seq1	Y	---	---	---	---	---	---	---	---	---	---	---	---	---	---	---	---	---	---	---	---	---	---	---	---	---	N	270	236.11	9	1.03	1.28	N	-
comp32200_c0	comp32200_c0_seq1	Y	---	---	---	---	---	---	---	---	---	---	---	---	---	---	---	---	---	---	---	---	---	---	---	---	---	N	385	351.07	19	1.45	1.79	N	-
comp32212_c0	comp32212_c0_seq1	Y	---	---	---	---	---	---	Pk01822_txpt2	---	---	---	---	---	---	---	---	---	---	---	---	---	---	---	1	---	---	Y	507	473.07	19	1.07	1.32	N	-
comp32213_c0	comp32213_c0_seq1	Y	---	---	---	---	---	---	---	---	---	---	---	---	---	---	---	---	---	---	---	---	---	---	---	---	---	N	240	206.15	9	1.18	1.47	N	-
comp32221_c0	comp32221_c0_seq1	Y	---	---	---	---	---	---	---	---	---	---	---	---	---	---	---	---	---	---	---	---	---	---	---	---	---	N	266	232.11	12	1.4	1.73	N	-
comp32223_c0	comp32223_c0_seq1	Y	---	---	---	---	---	---	---	---	---	---	---	---	---	---	---	---	---	---	---	---	---	---	---	---	---	N	214	180.22	9	1.36	1.69	N	-
comp32236_c0	comp32236_c0_seq1	Y	---	---	---	---	---	---	---	---	---	---	---	---	---	---	---	---	---	---	---	---	---	---	---	---	---	N	456	422.07	17	1.07	1.33	N	-
comp32239_c0	comp32239_c0_seq1	Y	---	---	---	---	---	---	---	---	---	---	---	---	---	---	---	---	---	---	---	---	---	---	---	---	---	N	227	193.17	10	1.41	1.75	N	-
comp32242_c0	comp32242_c0_seq1	Y	---	---	---	---	---	---	---	---	---	---	---	---	---	---	---	---	---	---	---	---	---	---	---	---	---	N	295	261.09	11	1.13	1.41	N	-
comp32251_c0	comp32251_c0_seq1	Y	---	---	---	---	---	---	---	---	---	---	---	---	---	---	---	---	---	---	---	---	---	---	---	---	---	N	349	315.08	15	1.27	1.58	N	-
comp32257_c0	comp32257_c0_seq1	Y	---	---	---	---	---	---	---	---	---	---	---	---	---	---	---	---	---	---	---	---	---	---	---	---	---	N	270	236.11	14	1.6	1.98	N	-
comp32260_c0	comp32260_c0_seq1	Y	---	---	---	---	---	---	---	---	---	---	---	---	---	---	---	---	---	---	---	---	---	---	---	---	---	N	369	335.07	14	1.12	1.38	N	-
comp32267_c0	comp32267_c0_seq1	Y	---	---	---	---	---	---	---	---	---	---	---	---	---	---	---	---	---	---	---	---	---	---	1	---	---	Y	606	572.06	29	1.34	1.66	N	-
comp32276_c0	comp32276_c0_seq1	Y	comp24912_c1_seq1	gi|662219154|ref|XP_008483643.1| PREDICTED: heat shock protein 70 A1-like, partial [Diaphorina citri]	gi|662219154|ref|XP_008483643.1| PREDICTED: heat shock protein 70 A1-like, partial [Diaphorina citri]	csin108687	KER26780.1	BN1106_s309B000234.mRNA-1	Pk37634_txpt1	---	13676857 heat shock-related 70 kDa protein 2	54.76	Smed|mk4.006708.00	60	---	IPR001023: Heat shock protein Hsp70; IPR013126: Heat shock protein 70; IPR018181: Heat shock protein 70, conserved site;	GO:0005524: ATP binding;	---	---	---	K03283	ko03040 ko04010 ko04141 ko04144 ko04612 ko04915 ko05134 ko05145 ko05162 ko05164 ko05169	M00353 M00355	---	---	---	---	Y	335	301.08	15	1.34	1.65	N	-
comp32285_c0	comp32285_c0_seq1	Y	---	---	---	---	---	---	---	---	---	---	---	---	---	---	---	---	---	---	---	---	---	---	---	---	---	N	466	432.07	21	1.29	1.6	N	-
comp32296_c0	comp32296_c0_seq1	Y	---	---	---	---	---	---	---	---	---	---	---	---	---	---	---	---	---	---	---	---	---	---	---	---	---	N	976	942.06	41	1.14	1.42	N	-
comp32298_c0	comp32298_c0_seq1	Y	comp8488_c0_seq2	---	---	---	---	---	---	---	---	---	---	---	---	---	---	---	---	---	---	---	---	---	---	---	---	N	225	191.18	10	1.42	1.76	N	-
comp32315_c0	comp32315_c0_seq1	Y	---	gi|67625725|tpe|CAJ00251.1| TPA: gag-pol polyprotein [Schistosoma mansoni]	gi|67625725|tpe|CAJ00251.1| TPA: gag-pol polyprotein [Schistosoma mansoni]	---	---	---	Pk10741_txpt1	---	---	---	---	---	---	---	---	---	---	---	---	---	---	---	---	---	---	Y	512	478.07	21	1.17	1.44	N	-
comp32333_c0	comp32333_c0_seq1	Y	---	---	---	---	---	---	---	---	---	---	---	---	---	---	---	---	---	---	---	---	---	---	---	---	---	N	343	309.08	16	1.39	1.72	N	-
comp32340_c0	comp32340_c0_seq1	Y	---	---	---	---	---	---	---	---	---	---	---	---	---	---	---	---	---	---	---	---	---	---	1	---	---	Y	410	376.07	18	1.28	1.58	N	-
comp32347_c0	comp32347_c0_seq1	Y	---	---	---	---	---	---	---	---	---	---	---	---	---	---	---	---	---	---	---	---	---	---	---	---	---	N	220	186.19	10	1.46	1.81	N	-
comp32348_c0	comp32348_c0_seq1	Y	---	gi|684370932|ref|XP_009163612.1| hypothetical protein T265_01342 [Opisthorchis viverrini]	gi|684370932|ref|XP_009163612.1| hypothetical protein T265_01342 [Opisthorchis viverrini]	---	KER32658.1	BN1106_s517B000388.mRNA-1	Pk33088_txpt1	---	---	---	---	---	---	---	---	---	---	---	---	---	---	---	---	---	---	Y	302	268.09	12	1.2	1.49	N	-
comp32350_c0	comp32350_c0_seq1	Y	---	gi|674594658|emb|CDS26624.1| Calcium binding protein [Hymenolepis microstoma]	gi|674594658|emb|CDS26624.1| Calcium binding protein [Hymenolepis microstoma]	csin107073	KER20618.1	BN1106_s414B000241.mRNA-1	Pk51028_txpt2	---	---	---	---	---	---	IPR002048: Calcium-binding EF-hand; IPR011992: EF-hand-like domain; IPR018247: EF-Hand 1, calcium-binding site; IPR018249: EF-HAND 2;	GO:0005509: calcium ion binding;	---	---	---	K15151	---	---	---	---	---	---	Y	428	394.07	16	1.08	1.34	N	-
comp32361_c0	comp32361_c0_seq1	Y	---	gi|684393168|ref|XP_009170510.1| hypothetical protein T265_06864 [Opisthorchis viverrini]	gi|684393168|ref|XP_009170510.1| hypothetical protein T265_06864 [Opisthorchis viverrini]	csin102574	KER25763.1	BN1106_s1396B000333.mRNA-2	Pk10715_txpt1	---	---	---	---	---	---	---	---	---	---	1.1.1.178 1.1.1.35	K08683	ko00280 ko05010	---	---	---	---	---	Y	246	212.14	11	1.41	1.74	N	-
comp32372_c0	comp32372_c0_seq1	Y	---	---	---	---	---	---	---	---	---	---	---	---	---	---	---	---	---	---	---	---	---	---	---	---	---	N	388	354.07	15	1.13	1.4	N	-
comp32381_c0	comp32381_c0_seq1	Y	---	---	---	---	---	---	---	---	---	---	---	---	---	---	---	---	---	---	---	---	---	---	---	---	---	N	441	407.07	17	1.11	1.38	N	-
comp32394_c0	comp32394_c0_seq1	Y	comp14213_c0_seq1	gi|684397288|ref|XP_009171801.1| hypothetical protein T265_07887 [Opisthorchis viverrini]	gi|684397288|ref|XP_009171801.1| hypothetical protein T265_07887 [Opisthorchis viverrini]	csin109355	KER24461.1	BN1106_s393B000268.mRNA-1	Pk07040_txpt3	---	---	---	---	---	---	---	---	---	---	---	K12623	ko03018 ko03040	M00354 M00396 M00397	---	---	---	---	Y	309	275.09	13	1.27	1.57	N	-
comp32397_c0	comp32397_c0_seq1	Y	---	---	---	---	---	---	---	---	---	---	---	---	---	---	---	---	---	---	---	---	---	---	---	---	---	N	358	324.08	14	1.16	1.43	N	-
comp32398_c0	comp32398_c0_seq1	Y	---	---	---	---	---	---	---	---	---	---	---	---	---	---	---	---	---	---	---	---	---	---	---	---	---	N	310	276.09	11	1.07	1.33	N	-
comp32417_c0	comp32417_c0_seq1	Y	---	---	---	---	---	---	---	---	---	---	---	---	---	---	---	---	---	---	---	---	---	---	---	---	---	N	272	238.11	10	1.13	1.41	N	-
comp32422_c0	comp32422_c0_seq1	Y	---	gi|358339932|dbj|GAA47896.1| hypothetical protein CLF_100940 [Clonorchis sinensis]	gi|358339932|dbj|GAA47896.1| hypothetical protein CLF_100940 [Clonorchis sinensis]	csin100940	KER28861.1	BN1106_s2463B000179.mRNA-1	---	---	---	---	---	---	---	---	---	---	---	3.1.27.9	K15322	---	---	---	1	---	---	Y	332	298.08	13	1.17	1.45	N	-
comp32433_c0	comp32433_c0_seq1	Y	---	---	---	---	---	---	---	---	---	---	---	---	---	---	---	---	---	---	---	---	---	---	---	---	---	N	412	378.07	16	1.13	1.4	N	-
comp32449_c0	comp32449_c0_seq1	Y	---	---	---	---	---	---	---	---	---	---	---	---	---	---	---	---	---	---	---	---	---	---	---	---	---	N	503	469.07	27	1.53	1.89	N	-
comp32460_c0	comp32460_c0_seq1	Y	---	---	---	---	---	---	---	---	---	---	---	---	---	---	---	---	---	---	---	---	---	---	---	---	---	N	369	335.07	13	1.04	1.29	N	-
comp32461_c0	comp32461_c0_seq1	Y	---	gi|358338114|dbj|GAA56433.1| hypothetical protein CLF_110865, partial [Clonorchis sinensis]	gi|358338114|dbj|GAA56433.1| hypothetical protein CLF_110865, partial [Clonorchis sinensis]	csin110865	KER23153.1	---	---	---	---	---	---	---	---	---	---	---	---	---	K12624	ko03018 ko03040	M00354 M00396 M00397	---	---	---	---	Y	288	254.1	11	1.17	1.45	N	-
comp32464_c0	comp32464_c0_seq1	Y	---	---	---	---	---	---	---	---	---	---	---	---	---	---	---	---	---	---	---	---	---	---	---	---	---	N	275	241.1	14	1.57	1.94	N	-
comp32465_c0	comp32465_c0_seq1	Y	comp26363_c1_seq1	gi|685958256|gb|KGB34251.1| Multidrug and toxin extrusion protein 2 [Schistosoma haematobium]	gi|685958256|gb|KGB34251.1| Multidrug and toxin extrusion protein 2 [Schistosoma haematobium]	csin103928	KER26438.1	BN1106_s2663B000057.mRNA-1	Pk53255_txpt1	---	---	---	---	---	---	IPR002528: Multi antimicrobial extrusion protein;	GO:0015238: drug transmembrane transporter activity; GO:0015297: antiporter activity;	GO:0006855: drug transmembrane transport; GO:0055085: transmembrane transport;	GO:0016020: membrane;	---	K09048	ko04151 ko04668 ko04725 ko04728 ko04911 ko04915 ko04916 ko04918 ko04962 ko05016 ko05030 ko05031 ko05034 ko05161 ko05203 ko05215	---	---	1	---	---	Y	344	310.08	13	1.12	1.39	N	Y
comp32477_c0	comp32477_c0_seq1	Y	---	---	---	---	---	---	---	---	---	---	---	---	---	---	---	---	---	---	---	---	---	---	---	---	---	N	308	274.09	11	1.08	1.34	N	-
comp32480_c0	comp32480_c0_seq1	Y	comp46407_c0_seq1	---	---	---	---	---	---	---	---	---	---	---	---	---	---	---	---	---	---	---	---	---	---	---	---	N	221	187.19	8	1.16	1.44	N	-
comp32484_c0	comp32484_c0_seq1	Y	---	---	---	---	---	---	---	---	---	---	---	---	---	---	---	---	---	---	---	---	---	---	---	---	---	N	575	541.06	24	1.17	1.45	N	-
comp32517_c0	comp32517_c0_seq1	Y	---	---	---	---	---	---	---	---	---	---	---	---	---	---	---	---	---	---	---	---	---	---	---	---	---	N	209	175.24	7	1.09	1.35	N	-
comp32518_c0	comp32518_c0_seq1	Y	---	---	---	---	---	---	---	---	---	---	---	---	---	---	---	---	---	---	---	---	---	---	---	---	---	N	291	257.09	13	1.36	1.69	N	-
comp32540_c0	comp32540_c0_seq1	Y	---	gi|684374867|ref|XP_009164883.1| hypothetical protein T265_02386 [Opisthorchis viverrini]	gi|684374867|ref|XP_009164883.1| hypothetical protein T265_02386 [Opisthorchis viverrini]	csin100917	KER31331.1	BN1106_s15433B000016.mRNA-1	Pk05185_txpt1	---	---	---	---	---	---	---	---	---	---	---	---	---	---	---	---	---	---	Y	1028	994.06	39	1.03	1.28	N	-
comp32544_c0	comp32544_c0_seq1	Y	comp14642_c0_seq2	---	---	---	---	---	---	---	---	---	---	---	---	---	---	---	---	---	---	---	---	---	---	---	---	N	473	439.07	24	1.45	1.8	N	-
comp32546_c0	comp32546_c0_seq1	Y	---	---	---	---	---	---	---	---	---	---	---	---	---	---	---	---	---	---	---	---	---	---	---	---	---	N	236	202.15	9	1.21	1.5	N	-
comp32561_c0	comp32561_c0_seq1	Y	---	---	---	---	---	---	---	---	---	---	---	---	---	---	---	---	---	---	---	---	---	---	---	---	---	N	489	455.07	18	1.05	1.3	N	-
comp32562_c0	comp32562_c0_seq1	Y	---	---	---	---	---	---	---	---	---	---	---	---	---	---	---	---	---	---	---	---	---	---	---	---	---	N	282	248.1	11	1.2	1.48	N	-
comp32592_c0	comp32592_c0_seq1	Y	---	gi|358340641|dbj|GAA48490.1| probable G-protein coupled receptor 158 [Clonorchis sinensis]	gi|358340641|dbj|GAA48490.1| probable G-protein coupled receptor 158 [Clonorchis sinensis]	csin101674	KER24230.1	---	---	---	---	---	---	---	---	---	---	---	---	---	---	---	---	---	---	---	---	Y	421	387.07	20	1.38	1.71	N	-
comp32624_c0	comp32624_c0_seq1	Y	---	gi|765368222|gb|AJR32854.1| NADH dehydrogenase subunit 4 (mitochondrion) [Paramphistomum leydeni]	gi|8573070|ref|NP_059462.1| NADH dehydrogenase subunit 4 [Paragonimus westermani]	---	---	---	Pk42134_txpt1	---	---	---	---	---	---	IPR003918: NADH:ubiquinone oxidoreductase;	GO:0008137: NADH dehydrogenase (ubiquinone activity;	GO:0042773: ATP synthesis coupled electron transport; GO:0055114: oxidation-reduction process;	---	1.6.5.3	K03881	ko00190 ko05012	M00142	---	2	---	---	Y	230	196.17	11	1.52	1.89	N	-
comp32626_c0	comp32626_c0_seq1	Y	---	gi|684388355|ref|XP_009169045.1| hypothetical protein T265_05708 [Opisthorchis viverrini]	gi|684388355|ref|XP_009169045.1| hypothetical protein T265_05708 [Opisthorchis viverrini]	csin109450	KER27173.1	BN1106_s1454B000184.mRNA-1	Pk22200_txpt1	---	18105045 histone H2A type 1-H	91.25	Smed|mk4.003169.00	91.14	---	IPR002119: Histone H2A; IPR007125: Histone core; IPR009072: Histone-fold;	GO:0003677: DNA binding;	GO:0006334: nucleosome assembly;	GO:0000786: nucleosome; GO:0005634: nucleus;	---	K11251	ko05034 ko05322	---	---	---	---	---	Y	426	392.07	16	1.09	1.35	N	-
comp32627_c0	comp32627_c0_seq1	Y	comp12569_c0_seq1	---	---	---	---	---	Pk05277_txpt2	---	---	---	---	---	---	---	---	---	---	---	---	---	---	---	---	---	---	Y	245	211.14	8	1.03	1.27	N	-
comp32630_c0	comp32630_c0_seq1	Y	---	---	---	---	---	---	Pk49679_txpt1	---	---	---	---	---	---	---	---	---	---	---	---	---	---	---	---	---	---	Y	270	236.11	11	1.26	1.56	N	-
comp32651_c0	comp32651_c0_seq1	Y	---	---	---	---	---	---	---	---	---	---	---	---	---	---	---	---	---	---	---	---	---	---	---	---	---	N	229	195.17	9	1.25	1.55	N	-
comp32654_c0	comp32654_c0_seq1	Y	---	---	---	---	---	---	---	---	---	---	---	---	---	---	---	---	---	---	---	---	---	---	---	---	---	N	230	196.17	9	1.25	1.55	N	-
comp32657_c0	comp32657_c0_seq1	Y	---	---	---	---	---	---	Pk10464_txpt2	---	---	---	---	---	---	---	---	---	---	---	---	---	---	---	---	---	---	Y	458	424.07	18	1.13	1.4	N	-
comp32667_c0	comp32667_c0_seq1	Y	---	---	---	---	---	---	---	---	---	---	---	---	---	---	---	---	---	---	---	---	---	---	1	---	---	Y	219	185.2	7	1.03	1.28	N	-
comp32672_c0	comp32672_c0_seq1	Y	comp60_c0_seq1	gi|358254025|dbj|GAA54060.1| hypothetical protein CLF_112035 [Clonorchis sinensis]	gi|358254025|dbj|GAA54060.1| hypothetical protein CLF_112035 [Clonorchis sinensis]	csin112035	KER23098.1	BN1106_s3189B000242.mRNA-1	---	---	---	---	---	---	---	---	---	---	---	---	---	---	---	---	---	---	---	Y	295	261.09	14	1.44	1.79	N	-
comp32679_c0	comp32679_c0_seq1	Y	---	gi|684392327|ref|XP_009170251.1| hypothetical protein T265_14092, partial [Opisthorchis viverrini]	gi|684392327|ref|XP_009170251.1| hypothetical protein T265_14092, partial [Opisthorchis viverrini]	csin104405	KER26029.1	BN1106_s2572B000071.mRNA-1	Pk47836_txpt1	---	46361978 ras-related protein Rab-26	65.08	Smed|mk4.001287.03	61.9	---	IPR001806: Ras GTPase; IPR003579: Ras small GTPase, Rab type; IPR005225: Small GTP-binding protein domain; IPR013753: Ras; IPR020851: Small GTPase;	GO:0005525: GTP binding;	GO:0007264: small GTPase mediated signal transduction; GO:0015031: protein transport;	---	---	K07913	---	---	---	---	---	---	Y	324	290.08	12	1.11	1.38	N	-
comp32680_c0	comp32680_c0_seq1	Y	---	---	---	---	---	---	---	---	---	---	---	---	---	---	---	---	---	---	---	---	---	---	---	---	---	N	434	400.07	16	1.06	1.32	N	-
comp32697_c0	comp32697_c0_seq1	Y	---	---	---	---	---	---	---	---	---	---	---	---	---	---	---	---	---	---	---	---	---	---	---	---	---	N	367	333.07	14	1.12	1.39	N	-
comp32706_c0	comp32706_c0_seq1	Y	---	---	---	---	---	---	---	---	---	---	---	---	---	---	---	---	---	---	---	---	---	---	---	---	---	N	241	207.14	12	1.57	1.95	N	-
comp32709_c0	comp32709_c0_seq1	Y	---	---	---	csin108751	KER31653.1	---	Pk04102_txpt4	---	---	---	---	---	---	---	---	---	---	---	---	---	---	---	---	---	---	Y	394	360.07	16	1.19	1.47	N	-
comp32720_c0	comp32720_c0_seq1	Y	---	---	---	---	---	---	---	---	---	---	---	---	---	---	---	---	---	---	---	---	---	---	---	---	---	N	251	217.13	10	1.25	1.55	N	-
comp32724_c0	comp32724_c0_seq1	Y	---	---	---	---	---	---	---	---	---	---	---	---	---	---	---	---	---	---	---	---	---	---	1	---	---	Y	691	657.06	26	1.04	1.29	N	-
comp32741_c0	comp32741_c0_seq1	Y	---	---	---	---	---	---	---	---	---	---	---	---	---	---	---	---	---	---	---	---	---	---	---	---	---	N	272	238.11	10	1.13	1.41	N	-
comp32755_c0	comp32755_c0_seq1	Y	---	---	---	---	---	---	---	---	---	---	---	---	---	---	---	---	---	---	---	---	---	---	---	---	---	N	293	259.09	10	1.04	1.29	N	-
comp32758_c0	comp32758_c0_seq1	Y	---	---	---	---	---	---	---	---	---	---	---	---	---	---	---	---	---	---	---	---	---	---	---	---	---	N	201	167.27	7	1.15	1.42	N	-
comp32759_c0	comp32759_c0_seq1	Y	comp15514_c0_seq1	gi|684399839|ref|XP_009172637.1| hypothetical protein T265_08536 [Opisthorchis viverrini]	gi|684399839|ref|XP_009172637.1| hypothetical protein T265_08536 [Opisthorchis viverrini]	---	KER23594.1	BN1106_s174B000284.mRNA-1	Pk51616_txpt1	---	---	---	---	---	---	---	---	---	---	---	---	---	---	---	---	---	---	Y	619	585.06	29	1.31	1.62	N	-
comp32789_c0	comp32789_c0_seq1	Y	---	---	---	---	---	---	---	---	---	---	---	---	---	---	---	---	---	---	---	---	---	---	---	---	---	N	210	176.23	17	2.63	3.26	N	-
comp32809_c0	comp32809_c0_seq1	Y	---	---	---	---	---	---	---	---	---	---	---	---	---	---	---	---	---	---	---	---	---	---	---	---	---	N	231	197.16	22	3.03	3.76	N	-
comp32821_c0	comp32821_c0_seq1	Y	---	---	---	---	---	---	---	---	---	---	---	---	---	---	---	---	---	---	---	---	---	---	---	---	---	N	487	453.07	46	2.7	3.34	N	-
comp32826_c0	comp32826_c0_seq1	Y	comp25856_c2_seq3	---	---	---	---	---	---	---	---	---	---	---	---	---	---	---	---	---	---	---	---	---	1	---	---	Y	367	333.07	33	2.65	3.28	N	-
comp32828_c0	comp32828_c0_seq1	Y	---	gi|684410191|ref|XP_009175991.1| hypothetical protein T265_11145 [Opisthorchis viverrini]	gi|684410191|ref|XP_009175991.1| hypothetical protein T265_11145 [Opisthorchis viverrini]	---	KER20263.1	BN1106_s1066B000140.mRNA-1	Pk54394_txpt1	---	---	---	---	---	---	---	---	---	---	---	K10402	---	---	---	---	---	---	Y	568	534.06	46	2.28	2.83	N	-
comp32845_c0	comp32845_c0_seq1	Y	---	gi|358335095|dbj|GAA53562.1| retrovirus-related Pol polyprotein from transposon 17.6, partial [Clonorchis sinensis]	gi|358335095|dbj|GAA53562.1| retrovirus-related Pol polyprotein from transposon 17.6, partial [Clonorchis sinensis]	csin110511	KER19783.1	BN1106_s475B000505.mRNA-1	Pk20163_txpt1	---	---	---	---	---	---	---	---	---	---	---	---	---	---	---	---	---	---	Y	214	180.22	15	2.27	2.81	N	-
comp32855_c0	comp32855_c0_seq1	Y	---	---	---	---	---	---	---	---	---	---	---	---	---	---	---	---	---	---	---	---	---	---	---	---	---	N	201	167.27	9	1.47	1.83	N	-
comp32872_c0	comp32872_c0_seq1	Y	comp19266_c0_seq1	---	---	csin105696	KER21435.1	---	Pk30330_txpt1	---	---	---	---	---	---	---	---	---	---	---	---	---	---	---	---	---	---	Y	280	246.1	27	2.96	3.67	N	-
comp32876_c0	comp32876_c0_seq1	Y	---	gi|685936257|gb|KGB31376.1| Zinc finger and BTB domain-containing protein 24, partial [Schistosoma haematobium]	gi|685936257|gb|KGB31376.1| Zinc finger and BTB domain-containing protein 24, partial [Schistosoma haematobium]	csin107987	KER28214.1	BN1106_s101B000536.mRNA-1	Pk41709_txpt1	---	---	---	---	---	---	IPR007087: Zinc finger, C2H2-type; IPR013087: Zinc finger, C2H2-type/integrase, DNA-binding; IPR015880: Zinc finger, C2H2-like;	GO:0003676: nucleic acid binding; GO:0008270: zinc ion binding;	---	GO:0005622: intracellular;	2.7.7.23	K00972	ko00520	M00361 M00362	---	---	---	---	Y	481	447.07	26	1.54	1.91	N	-
comp32889_c0	comp32889_c0_seq1	Y	---	---	---	---	---	---	---	---	---	---	---	---	---	---	---	---	---	---	---	---	---	---	---	---	---	N	728	694.06	67	2.55	3.15	N	-
comp32893_c0	comp32893_c0_seq1	Y	---	---	---	---	---	---	Pk49257_txpt2	---	---	---	---	---	---	---	---	---	---	---	---	---	---	---	---	---	---	Y	478	444.07	33	1.97	2.45	N	-
comp32912_c0	comp32912_c0_seq2	Y	---	---	---	---	---	---	---	---	---	---	---	---	---	---	---	---	---	---	---	---	---	---	---	---	---	N	1074	1040.06	105.93	2.67	3.31	N	-
comp32916_c0	comp32916_c0_seq1	Y	---	---	---	---	---	---	---	---	---	---	---	---	---	---	---	---	---	---	---	---	---	---	1	---	---	Y	417	383.07	34	2.37	2.93	N	-
comp32917_c0	comp32917_c0_seq1	Y	---	---	---	---	---	---	---	---	---	---	---	---	---	---	---	---	---	---	---	---	---	---	---	---	---	N	207	173.24	16	2.52	3.13	N	-
comp32921_c0	comp32921_c0_seq1	Y	---	---	---	---	---	---	---	---	---	---	---	---	---	---	---	---	---	---	---	---	---	---	---	---	---	N	342	308.08	28	2.44	3.02	N	-
comp32922_c0	comp32922_c0_seq1	Y	comp28130_c0_seq1	gi|684400235|ref|XP_009172766.1| hypothetical protein T265_08636 [Opisthorchis viverrini]	gi|684400235|ref|XP_009172766.1| hypothetical protein T265_08636 [Opisthorchis viverrini]	csin105158	KER23469.1	BN1106_s1375B000548.mRNA-1	Pk42463_txpt1	---	116256466 WD repeat-containing protein 81 isoform 2	56.58	---	---	---	IPR000409: BEACH domain;	---	---	---	---	K17601	---	---	---	---	---	---	Y	326	292.08	37	3.4	4.21	N	-
comp32923_c0	comp32923_c0_seq1	Y	---	---	---	---	---	---	---	---	---	---	---	---	---	---	---	---	---	---	---	---	---	---	---	---	---	N	842	808.06	91	2.96	3.67	N	-
comp32926_c0	comp32926_c0_seq1	Y	---	---	---	---	---	---	---	---	---	---	---	---	---	---	---	---	---	---	---	---	---	---	---	---	---	N	293	259.09	20	2.08	2.58	N	-
comp32933_c0	comp32933_c0_seq1	Y	---	---	---	---	---	---	---	---	---	---	---	---	---	---	---	---	---	---	---	---	---	---	---	---	---	N	518	484.07	60	3.29	4.07	N	-
comp32937_c0	comp32937_c0_seq1	Y	comp9993_c0_seq1	gi|358332783|dbj|GAA51399.1| zinc finger and SCAN domain-containing protein 5B [Clonorchis sinensis]	gi|358332783|dbj|GAA51399.1| zinc finger and SCAN domain-containing protein 5B [Clonorchis sinensis]	csin106048	---	---	Pk36282_txpt1	---	---	---	---	---	---	---	---	---	---	---	---	---	---	---	---	---	---	Y	550	516.06	48	2.46	3.05	N	-
comp32951_c0	comp32951_c0_seq1	Y	---	---	---	---	---	---	---	---	---	---	---	---	---	---	---	---	---	---	---	---	---	---	---	---	---	N	323	289.08	16	1.49	1.84	N	-
comp32953_c0	comp32953_c0_seq1	Y	---	---	---	---	---	---	---	---	---	---	---	---	---	---	---	---	---	---	---	---	---	---	---	---	---	N	369	335.07	14	1.12	1.38	N	-
comp32959_c0	comp32959_c0_seq1	Y	---	---	---	---	---	---	---	---	---	---	---	---	---	---	---	---	---	---	---	---	---	---	---	---	---	N	263	229.11	15	1.77	2.19	N	-
comp32962_c0	comp32962_c0_seq1	Y	comp19823_c0_seq1	---	---	---	---	---	Pk02675_txpt4	---	---	---	---	---	---	---	---	---	---	---	---	---	---	---	---	---	---	Y	306	272.09	23	2.27	2.82	N	-
comp32970_c0	comp32970_c0_seq2	Y	---	---	---	---	---	---	---	---	---	---	---	---	---	---	---	---	---	---	---	---	---	---	---	---	---	N	724	690.06	57	2.18	2.7	N	-
comp32974_c0	comp32974_c0_seq1	Y	comp15048_c0_seq1	gi|358338825|dbj|GAA29630.2| CRAL-TRIO domain-containing protein C365.01 [Clonorchis sinensis]	gi|358338825|dbj|GAA29630.2| CRAL-TRIO domain-containing protein C365.01 [Clonorchis sinensis]	csin112672	KER30152.1	BN1106_s823B000216.mRNA-1	Pk26550_txpt1	---	---	---	---	---	---	---	---	---	---	---	---	---	---	---	---	---	---	Y	288	254.1	28	2.97	3.68	N	-
comp32994_c0	comp32994_c0_seq1	Y	---	---	---	---	---	---	---	---	---	---	---	---	---	---	---	---	---	---	---	---	---	---	---	---	---	N	424	390.07	29	1.98	2.45	N	-
comp32999_c0	comp32999_c0_seq1	Y	---	---	---	---	---	---	---	---	---	---	---	---	---	---	---	---	---	---	---	---	---	---	---	---	---	N	274	240.1	26	2.92	3.62	N	-
comp33000_c0	comp33000_c0_seq1	Y	---	gi|29841196|gb|AAP06209.1| similar to GenBank Accession Number P04323 retrovirus-related pol polyprotein - fruit fly [Schistosoma japonicum]	gi|29841196|gb|AAP06209.1| similar to GenBank Accession Number P04323 retrovirus-related pol polyprotein - fruit fly [Schistosoma japonicum]	---	KER21948.1	---	Pk10742_txpt1	---	---	---	---	---	---	---	---	---	---	---	---	---	---	---	---	---	---	Y	693	659.06	47	1.88	2.33	N	-
comp33001_c0	comp33001_c0_seq1	Y	---	gi|684404018|ref|XP_009173989.1| hypothetical protein T265_14896, partial [Opisthorchis viverrini]	gi|684404018|ref|XP_009173989.1| hypothetical protein T265_14896, partial [Opisthorchis viverrini]	csin107150	KER22268.1	---	---	---	---	---	---	---	---	IPR008957: Fibronectin type III domain; IPR013783: Immunoglobulin-like fold;	---	---	---	---	---	---	---	---	---	---	---	Y	551	517.06	27	1.38	1.71	N	-
comp33006_c0	comp33006_c0_seq1	Y	comp15987_c0_seq1	---	---	---	---	---	---	---	---	---	---	---	---	---	---	---	---	---	---	---	---	---	---	---	---	N	234	200.16	17	2.31	2.86	N	-
comp33010_c0	comp33010_c0_seq1	Y	comp21703_c1_seq1	gi|76156663|gb|AAX27826.2| SJCHGC09525 protein [Schistosoma japonicum]	gi|76156663|gb|AAX27826.2| SJCHGC09525 protein [Schistosoma japonicum]	---	---	BN1106_s1097B000185.mRNA-1	---	---	89242137 Meckel syndrome type 1 protein isoform 1	59.38	---	---	---	IPR010796: B9;	---	---	---	---	K10301	---	---	---	---	---	---	Y	322	288.08	33	3.07	3.81	N	-
comp33017_c0	comp33017_c0_seq1	Y	---	---	---	---	---	---	---	---	---	---	---	---	---	---	---	---	---	---	---	---	---	---	---	---	---	N	944	910.06	62	1.79	2.22	N	-
comp33020_c0	comp33020_c0_seq1	Y	---	---	---	---	---	---	---	---	---	---	---	---	---	---	---	---	---	---	---	---	---	---	---	Y	Y	Y	206	172.25	20	3.17	3.93	N	-
comp33024_c0	comp33024_c0_seq1	Y	---	gi|358254763|dbj|GAA56304.1| blastula protease 10, partial [Clonorchis sinensis]	gi|358254763|dbj|GAA56304.1| blastula protease 10, partial [Clonorchis sinensis]	csin110536	KER33867.1	---	Pk49969_txpt2	---	---	---	---	---	---	IPR001506: Peptidase M12A, astacin;	GO:0004222: metalloendopeptidase activity;	GO:0006508: proteolysis;	---	---	K08516	ko04130	---	M	---	---	---	Y	220	186.19	20	2.93	3.63	N	-
comp33030_c0	comp33030_c0_seq1	Y	---	gi|358337561|dbj|GAA55911.1| collagen alpha-1(VII) chain, partial [Clonorchis sinensis]	gi|358337561|dbj|GAA55911.1| collagen alpha-1(VII) chain, partial [Clonorchis sinensis]	csin109355	KER24461.1	BN1106_s393B000269.mRNA-1	Pk07229_txpt1	---	---	---	---	---	---	---	---	---	---	---	K12623	ko03018 ko03040	M00354 M00396 M00397	---	---	---	---	Y	385	351.07	32.98	2.51	3.11	N	-
comp33040_c0	comp33040_c0_seq1	Y	---	---	---	---	---	---	Pk19341_txpt1	---	---	---	---	---	---	---	---	---	---	---	---	---	---	---	---	---	---	Y	306	272.09	20	1.98	2.45	N	-
comp33047_c0	comp33047_c0_seq1	Y	---	---	---	---	---	---	---	---	---	---	---	---	---	---	---	---	---	---	---	---	---	---	---	---	---	N	358	324.08	27	2.23	2.76	N	-
comp33057_c0	comp33057_c0_seq1	Y	---	---	---	---	---	---	---	---	---	---	---	---	---	---	---	---	---	---	---	---	---	---	---	---	---	N	248	214.13	23	2.91	3.61	N	-
comp33058_c0	comp33058_c0_seq1	Y	---	---	---	---	---	---	---	---	---	---	---	---	---	---	---	---	---	---	---	---	---	---	---	---	---	N	225	191.18	16	2.28	2.82	N	-
comp33066_c0	comp33066_c0_seq1	Y	---	---	---	---	---	---	---	---	---	---	---	---	---	---	---	---	---	---	---	---	---	---	---	---	---	N	333	299.08	26	2.33	2.89	N	-
comp33069_c0	comp33069_c0_seq1	Y	---	---	---	---	---	---	---	---	---	---	---	---	---	---	---	---	---	---	---	---	---	---	---	---	---	N	224	190.18	11	1.57	1.95	N	-
comp33070_c0	comp33070_c0_seq1	Y	---	---	---	---	---	---	---	---	---	---	---	---	---	---	---	---	---	---	---	---	---	---	---	---	---	N	254	220.12	20	2.46	3.05	N	-
comp33071_c0	comp33071_c0_seq1	Y	---	---	---	---	---	---	---	---	---	---	---	---	---	---	---	---	---	---	---	---	---	---	1	---	---	Y	380	346.07	30	2.32	2.87	N	-
comp33076_c0	comp33076_c0_seq1	Y	---	---	---	---	---	---	---	---	---	---	---	---	---	---	---	---	---	---	---	---	---	---	---	---	---	N	492	458.07	38	2.2	2.73	N	-
comp33082_c0	comp33082_c0_seq1	Y	---	gi|254587290|emb|CAX83702.1| Gag-Pol polyprotein [Schistosoma japonicum]	gi|254587290|emb|CAX83702.1| Gag-Pol polyprotein [Schistosoma japonicum]	csin102574	KER23481.1	BN1106_s3310B000122.mRNA-1	Pk10683_txpt1	---	---	---	---	---	---	---	---	---	---	---	K11997	---	---	---	---	---	---	Y	207	173.24	11	1.74	2.15	N	-
comp33098_c0	comp33098_c0_seq1	Y	---	---	---	---	---	---	---	---	---	---	---	---	---	---	---	---	---	---	---	---	---	---	---	---	---	N	210	176.23	742	115	142.5	Y	-
comp33102_c0	comp33102_c0_seq1	Y	---	---	---	---	---	---	---	---	---	---	---	---	---	---	---	---	---	---	---	---	---	---	---	---	---	N	615	581.06	103	4.69	5.81	N	-
comp33120_c0	comp33120_c0_seq1	Y	comp23587_c2_seq1	---	---	---	---	---	---	---	---	---	---	---	---	---	---	---	---	---	---	---	---	---	---	---	---	N	293	259.09	34	3.53	4.38	N	-
comp33123_c0	comp33123_c0_seq1	Y	comp13661_c1_seq1	gi|684369035|ref|XP_009163007.1| hypothetical protein T265_00848 [Opisthorchis viverrini]	gi|684369035|ref|XP_009163007.1| hypothetical protein T265_00848 [Opisthorchis viverrini]	csin105832	KER33145.1	---	Pk50940_txpt2	---	---	---	---	---	---	IPR001487: Bromodomain;	GO:0005515: protein binding;	---	---	1.3.1.88	K05542	---	---	---	---	---	---	Y	729	695.06	110	4.17	5.17	N	-
comp33125_c0	comp33125_c0_seq1	Y	---	---	---	---	---	---	---	---	---	---	---	---	---	---	---	---	---	---	---	---	---	---	---	---	---	N	209	175.24	42	6.55	8.11	N	-
comp33129_c0	comp33129_c0_seq1	Y	---	---	---	---	---	---	---	---	---	---	---	---	---	---	---	---	---	---	---	---	---	---	---	---	---	N	381	347.07	68	5.23	6.48	N	-
comp33130_c0	comp33130_c0_seq1	Y	---	---	---	---	---	---	---	---	---	---	---	---	---	---	---	---	---	---	---	---	---	---	---	---	---	N	375	341.07	48	3.76	4.66	N	-
comp33134_c0	comp33134_c0_seq1	Y	comp13346_c0_seq2	gi|358342130|dbj|GAA35142.2| tRNA (guanine-N7-)-methyltransferase [Clonorchis sinensis]	gi|358342130|dbj|GAA35142.2| tRNA (guanine-N7-)-methyltransferase [Clonorchis sinensis]	csin103377	KER32567.1	BN1106_s643B000235.mRNA-1	Pk51080_txpt1	---	---	---	---	---	---	---	---	---	---	---	---	---	---	---	---	---	---	Y	206	172.25	24	3.81	4.72	N	-
comp33137_c0	comp33137_c0_seq1	Y	---	---	---	---	---	---	---	---	---	---	---	---	---	---	---	---	---	---	---	---	---	---	---	---	---	N	241	207.14	27	3.54	4.38	N	-
comp33146_c0	comp33146_c0_seq1	Y	---	---	---	---	---	---	---	---	---	---	---	---	---	---	---	---	---	---	---	---	---	---	---	---	---	N	473	439.07	87	5.27	6.52	N	-
comp33155_c0	comp33155_c0_seq1	Y	---	---	---	---	---	---	---	---	---	---	---	---	---	---	---	---	---	---	---	---	---	---	---	---	---	N	236	202.15	30	4.03	4.99	N	-
comp33160_c0	comp33160_c0_seq1	Y	---	---	---	---	---	---	---	---	---	---	---	---	---	---	---	---	---	---	---	---	---	---	1	---	---	Y	500	466.07	62	3.53	4.38	N	-
comp33164_c0	comp33164_c0_seq1	Y	---	---	---	---	---	---	---	---	---	---	---	---	---	---	---	---	---	---	---	---	---	---	---	---	---	N	372	338.07	42	3.32	4.11	N	-
comp33165_c0	comp33165_c0_seq1	Y	---	---	---	---	---	---	---	---	---	---	---	---	---	---	---	---	---	---	---	---	---	---	---	---	---	N	241	207.14	30	3.93	4.87	N	-
comp33172_c0	comp33172_c0_seq1	Y	---	---	---	---	---	---	---	---	---	---	---	---	---	---	---	---	---	---	---	---	---	---	---	---	---	N	264	230.11	24	2.82	3.49	N	-
comp33173_c0	comp33173_c0_seq1	Y	---	---	---	---	---	---	---	---	---	---	---	---	---	---	---	---	---	---	---	---	---	---	2	---	---	Y	206	172.25	22	3.49	4.33	N	-
comp33174_c0	comp33174_c0_seq1	Y	---	---	---	---	---	---	---	---	---	---	---	---	---	---	---	---	---	---	---	---	---	---	1	---	---	Y	468	434.07	55	3.37	4.17	N	-
comp33176_c0	comp33176_c0_seq1	Y	---	gi|684390243|ref|XP_009169618.1| hypothetical protein T265_06161 [Opisthorchis viverrini]	gi|684390243|ref|XP_009169618.1| hypothetical protein T265_06161 [Opisthorchis viverrini]	---	KER26659.1	BN1106_s5021B000057.mRNA-1	---	---	---	---	---	---	---	---	---	---	---	2.7.1.164	K10837	ko00450 ko00970	---	---	---	---	---	Y	338	304.08	60	5.29	6.55	N	-
comp33178_c0	comp33178_c0_seq1	Y	---	---	---	---	---	---	Pk05277_txpt2	---	---	---	---	---	---	---	---	---	---	---	---	---	---	---	---	---	---	Y	433	399.07	34	2.27	2.81	N	-
comp33193_c0	comp33193_c0_seq1	Y	---	---	---	---	---	---	---	---	---	---	---	---	---	---	---	---	---	---	---	---	---	---	1	---	---	Y	323	289.08	38	3.53	4.37	N	-
comp33208_c0	comp33208_c0_seq1	Y	comp21606_c0_seq1	---	---	---	---	---	---	---	---	---	---	---	---	---	---	---	---	---	---	---	---	---	1	---	---	Y	548	514.06	330	17.01	21.08	N	-
comp33212_c0	comp33212_c0_seq1	Y	comp25806_c2_seq1	gi|684368779|ref|XP_009162931.1| hypothetical protein T265_00795 [Opisthorchis viverrini]	gi|684368779|ref|XP_009162931.1| hypothetical protein T265_00795 [Opisthorchis viverrini]	csin107944	KER33294.1	BN1106_s607B000420.mRNA-1	Pk07422_txpt1	---	---	---	---	---	---	---	---	---	---	---	K09313	---	---	---	---	---	---	Y	333	299.08	60	5.38	6.67	N	-
comp33213_c0	comp33213_c0_seq1	Y	---	---	---	---	---	---	---	---	---	---	---	---	---	---	---	---	---	---	---	---	---	---	---	---	---	N	1108	1074.06	497	12.15	15.05	N	-
comp33214_c0	comp33214_c0_seq1	Y	---	gi|684376652|ref|XP_009165463.1| hypothetical protein T265_02855 [Opisthorchis viverrini]	gi|684376652|ref|XP_009165463.1| hypothetical protein T265_02855 [Opisthorchis viverrini]	csin109458	KER30816.1	BN1106_s384B000400.mRNA-1	---	---	---	---	---	---	---	---	---	---	---	---	---	---	---	---	2	---	---	Y	385	351.07	247	18.79	23.28	N	-
comp33220_c0	comp33220_c0_seq1	Y	---	---	---	---	---	---	---	---	---	---	---	---	---	---	---	---	---	---	---	---	---	---	---	---	---	N	238	204.15	40	5.32	6.59	N	-
comp33224_c0	comp33224_c0_seq1	Y	---	---	---	---	---	---	---	---	---	---	---	---	---	---	---	---	---	---	---	---	---	---	---	---	---	N	305	271.09	33	3.27	4.06	N	-
comp33229_c0	comp33229_c0_seq1	Y	---	---	---	---	---	---	---	---	---	---	---	---	---	---	---	---	---	---	---	---	---	---	---	---	---	N	208	174.24	40	6.27	7.77	N	-
comp33234_c0	comp33234_c0_seq1	Y	comp22311_c0_seq1	gi|684368073|ref|XP_009162716.1| hypothetical protein T265_00624 [Opisthorchis viverrini]	gi|684368073|ref|XP_009162716.1| hypothetical protein T265_00624 [Opisthorchis viverrini]	csin105413	KER33509.1	BN1106_s2811B000136.mRNA-1	Pk37060_txpt1	---	---	---	---	---	---	IPR005341: Protein Transporter, Pam16;	---	---	---	---	K17805	---	---	---	---	---	---	Y	606	572.06	438	20.25	25.09	N	-
comp33236_c0	comp33236_c0_seq1	Y	---	---	---	---	---	---	---	---	---	---	---	---	---	---	---	---	---	---	---	---	---	---	---	---	---	N	263	229.11	58	6.84	8.48	N	-
comp33241_c0	comp33241_c0_seq1	Y	---	---	---	---	---	---	---	---	---	---	---	---	---	---	---	---	---	---	---	---	---	---	---	---	---	N	296	262.09	347	35.64	44.16	N	-
comp33244_c0	comp33244_c0_seq1	Y	---	---	---	---	---	---	---	---	---	---	---	---	---	---	---	---	---	---	---	---	---	---	---	---	---	N	219	185.2	24	3.53	4.38	N	-
comp33247_c0	comp33247_c0_seq1	Y	---	---	---	---	---	---	---	---	---	---	---	---	---	---	---	---	---	---	---	---	---	---	---	---	---	N	235	201.16	57	7.7	9.54	N	-
comp33253_c0	comp33253_c0_seq1	Y	---	gi|684389276|ref|XP_009169330.1| hypothetical protein T265_05931 [Opisthorchis viverrini]	gi|684389276|ref|XP_009169330.1| hypothetical protein T265_05931 [Opisthorchis viverrini]	---	KER26954.1	BN1106_s939B000274.mRNA-1	---	---	---	---	---	---	---	---	---	---	---	---	K13511	ko00564	---	---	1	---	---	Y	410	376.07	171	12.12	15.02	N	-
comp33254_c0	comp33254_c0_seq1	Y	---	---	---	---	---	---	---	---	---	---	---	---	---	---	---	---	---	---	---	---	---	---	---	Y	Y	Y	217	183.2	35	5.21	6.45	N	-
comp33255_c0	comp33255_c0_seq1	Y	---	gi|358331556|dbj|GAA50349.1| WD repeat-containing protein 85 [Clonorchis sinensis]	gi|358331556|dbj|GAA50349.1| WD repeat-containing protein 85 [Clonorchis sinensis]	csin104407	KER29452.1	BN1106_s704B000143.mRNA-2	---	---	---	---	---	---	---	---	---	---	---	---	---	---	---	---	---	---	---	Y	281	247.1	59	6.44	7.98	N	-
comp33256_c0	comp33256_c0_seq1	Y	comp26428_c2_seq1	gi|684386684|ref|XP_009168543.1| LOW QUALITY PROTEIN: hypothetical protein T265_13745 [Opisthorchis viverrini]	gi|684386684|ref|XP_009168543.1| LOW QUALITY PROTEIN: hypothetical protein T265_13745 [Opisthorchis viverrini]	csin105951	KER27744.1	BN1106_s1072B000343.mRNA-1	Pk09305_txpt1	---	---	---	---	---	---	IPR008081: Cytoplasmic FMR1-interacting;	---	---	---	---	K05749	ko03013 ko04810	---	---	---	---	---	Y	795	761.06	186	6.44	7.98	N	-
comp33258_c0	comp33258_c0_seq1	Y	comp7410_c0_seq1	gi|358335312|dbj|GAA53844.1| CTD small phosphatase-like protein 2 [Clonorchis sinensis]	gi|358335312|dbj|GAA53844.1| CTD small phosphatase-like protein 2 [Clonorchis sinensis]	csin111291	KER28774.1	BN1106_s8097B000034.mRNA-1	Pk41769_txpt1	---	100815975 CTD small phosphatase-like protein 2	67.07	---	---	---	IPR004274: NLI interacting factor; IPR023214: HAD-like domain;	GO:0005515: protein binding;	---	---	---	K17616	---	---	---	---	---	---	Y	338	304.08	61	5.38	6.66	N	-
comp33259_c0	comp33259_c0_seq1	Y	---	---	---	---	---	---	---	---	---	---	---	---	---	---	---	---	---	---	---	---	---	---	---	---	---	N	228	194.17	53	7.43	9.2	N	-
comp33261_c0	comp33261_c0_seq1	Y	---	---	---	---	---	---	---	---	---	---	---	---	---	---	---	---	---	---	---	---	---	---	---	---	---	N	286	252.1	74	7.91	9.8	N	-
comp33273_c0	comp33273_c0_seq1	Y	comp18141_c0_seq2	gi|684394474|ref|XP_009170912.1| hypothetical protein T265_07192 [Opisthorchis viverrini]	gi|684394474|ref|XP_009170912.1| hypothetical protein T265_07192 [Opisthorchis viverrini]	csin102170	KER25312.1	BN1106_s13522B000004.mRNA-1	Pk34431_txpt1	---	4506633 60S ribosomal protein L31 isoform 1	70.67	Smed|mk4.001196.03	72.15	---	IPR000054: Ribosomal protein L31e; IPR023621: Ribosomal protein L31e domain;	GO:0003735: structural constituent of ribosome;	GO:0006412: translation;	GO:0005622: intracellular; GO:0005840: ribosome;	---	K02910	ko03010	M00177 M00179	---	---	---	---	Y	545	511.06	5530.99	286.78	355.34	Y	-
comp33276_c0	comp33276_c0_seq1	Y	comp21822_c0_seq1	gi|684400637|ref|XP_009172896.1| LOW QUALITY PROTEIN: hypothetical protein T265_14654 [Opisthorchis viverrini]	gi|684400637|ref|XP_009172896.1| LOW QUALITY PROTEIN: hypothetical protein T265_14654 [Opisthorchis viverrini]	csin103186	KER23361.1	BN1106_s3958B000080.mRNA-1	Pk42104_txpt1	---	4506617 60S ribosomal protein L17 isoform a	58.33	Smed|mk4.000310.16	65.48	---	IPR001063: Ribosomal protein L22/L17; IPR005721: Ribosomal protein L22/L17, eukaryotic/archaeal;	GO:0003735: structural constituent of ribosome;	GO:0006412: translation;	GO:0005622: intracellular; GO:0005840: ribosome; GO:0015934: large ribosomal subunit;	---	K02880	ko03010	M00177	---	---	---	---	Y	651	617.06	11046	472.94	585.99	Y	-
comp33277_c0	comp33277_c0_seq1	Y	---	---	---	---	---	---	---	---	---	---	---	---	---	---	---	---	---	---	---	---	---	---	---	---	---	N	1004	970.06	1809.9	49.03	60.75	N	-
comp33284_c0	comp33284_c0_seq1	Y	comp19451_c0_seq1	gi|60687558|gb|AAX30112.1| LSM2 homolog, U6 small nuclear RNA associated [Schistosoma japonicum]	gi|60687558|gb|AAX30112.1| LSM2 homolog, U6 small nuclear RNA associated [Schistosoma japonicum]	csin104517	KER30112.1	BN1106_s1463B000124.mRNA-1	---	---	10863977 U6 snRNA-associated Sm-like protein LSm2	85.53	Smed|mk4.008320.00	72.22	---	IPR001163: Like-Sm ribonucleoprotein (LSM domain; IPR006649: Like-Sm ribonucleoprotein (LSM domain, eukaryotic/archaea-type; IPR010920: Like-Sm ribonucleoprotein (LSM-related domain;	---	---	---	---	K12621	ko03018 ko03040	M00354 M00396 M00397	---	---	---	---	Y	487	453.07	640	37.51	46.48	N	-
comp33285_c0	comp33285_c0_seq1	Y	comp20109_c0_seq1	gi|358335261|dbj|GAA53764.1| protein mago nashi [Clonorchis sinensis]	gi|358335261|dbj|GAA53764.1| protein mago nashi [Clonorchis sinensis]	csin111024	KER20247.1	BN1106_s709B000625.mRNA-1	---	---	8922331 protein mago nashi homolog 2 isoform 1	78.57	Smed|mk4.000002.35	78.05	---	IPR004023: Mago nashi protein;	---	---	GO:0005634: nucleus;	---	K12877	ko03013 ko03015 ko03040	M00430	---	---	---	---	Y	530	496.06	1128.41	60.31	74.73	N	-
comp33292_c0	comp33292_c0_seq1	Y	comp18342_c2_seq1	gi|684410446|ref|XP_009176075.1| hypothetical protein T265_11214 [Opisthorchis viverrini]	gi|684410446|ref|XP_009176075.1| hypothetical protein T265_11214 [Opisthorchis viverrini]	csin101979	KER20176.1	BN1106_s4601B000114.mRNA-1	---	---	7662677 ribosome biogenesis protein NSA2 homolog isoform 1	70.37	Smed|mk4.006414.02	71.7	---	IPR022309: Ribosomal protein S8e/ribosomal biogenesis NSA2;	---	---	---	---	K14842	---	---	---	---	---	---	Y	242	208.14	206	26.85	33.27	N	-
comp33300_c0	comp33300_c0_seq1	Y	---	---	---	---	---	---	---	---	---	---	---	---	---	---	---	---	---	---	---	---	---	---	---	---	---	N	853	819.06	8844.92	284.27	352.22	Y	-
comp33301_c0	comp33301_c0_seq1	Y	comp19693_c0_seq1	gi|358331691|dbj|GAA50468.1| 60S ribosomal protein L11 [Clonorchis sinensis]	gi|358331691|dbj|GAA50468.1| 60S ribosomal protein L11 [Clonorchis sinensis]	csin104582	KER18879.1	BN1106_s346B000282.mRNA-1	Pk42627_txpt1	---	315221152 60S ribosomal protein L11 isoform 2	86.36	Smed|mk4.011602.01	81.82	---	IPR002132: Ribosomal protein L5; IPR020929: Ribosomal protein L5, conserved site; IPR022803: Ribosomal protein L5 domain;	GO:0003735: structural constituent of ribosome;	GO:0006412: translation;	GO:0005622: intracellular; GO:0005840: ribosome;	---	K02868	ko03010	M00177	---	---	---	---	Y	628	594.06	10837	482.23	597.5	Y	-
comp33303_c0	comp33303_c0_seq1	Y	comp21261_c0_seq1	gi|684382349|ref|XP_009167207.1| hypothetical protein T265_04250 [Opisthorchis viverrini]	gi|684382349|ref|XP_009167207.1| hypothetical protein T265_04250 [Opisthorchis viverrini]	csin110250	KER29066.1	BN1106_s2441B000161.mRNA-1	Pk42607_txpt1	---	---	---	---	---	---	IPR004217: Mitochondrial inner membrane translocase complex, Tim8/9/10/13-zinc finger-like;	---	GO:0006626: protein targeting to mitochondrion; GO:0045039: protein import into mitochondrial inner membrane;	GO:0042719: mitochondrial intermembrane space protein transporter complex;	---	K17778	---	---	---	---	---	---	Y	595	561.06	1216.06	57.35	71.05	N	-
comp33304_c0	comp33304_c0_seq1	Y	comp17326_c0_seq1	gi|684413984|ref|XP_009177556.1| hypothetical protein T265_12188 [Opisthorchis viverrini]	gi|684413984|ref|XP_009177556.1| hypothetical protein T265_12188 [Opisthorchis viverrini]	csin112797	KER18697.1	BN1106_s2690B000184.mRNA-1	Pk37315_txpt1	---	16117796 60S ribosomal protein L36	60	Smed|mk4.004729.02	56.58	---	IPR000509: Ribosomal protein L36e;	GO:0003735: structural constituent of ribosome;	GO:0006412: translation;	GO:0005622: intracellular; GO:0005840: ribosome;	---	K02920	ko03010	M00177	---	---	---	---	Y	504	470.07	5878.42	331.88	411.22	Y	-
comp33310_c0	comp33310_c0_seq1	Y	---	---	---	---	---	---	---	---	---	---	---	---	---	---	---	---	---	---	---	---	---	---	---	---	---	N	249	215.13	11	1.39	1.72	N	-
comp33311_c0	comp33311_c0_seq1	Y	comp21023_c2_seq1	gi|358331636|dbj|GAA50413.1| BET1-like protein [Clonorchis sinensis]	gi|358331636|dbj|GAA50413.1| BET1-like protein [Clonorchis sinensis]	csin104514	KER30108.1	BN1106_s54B000420.mRNA-1	Pk10402_txpt1	---	---	---	---	---	---	IPR000727: Target SNARE coiled-coil domain;	GO:0005515: protein binding;	---	---	2.3.1.51	K13509	ko00561 ko00564 ko04975	M00089	---	---	---	---	Y	238	204.15	345	45.88	56.85	N	-
comp33312_c0	comp33312_c0_seq1	Y	---	gi|358253474|dbj|GAA53143.1| elongation factor 2 kinase [Clonorchis sinensis]	gi|358253474|dbj|GAA53143.1| elongation factor 2 kinase [Clonorchis sinensis]	csin109624	KER31483.1	BN1106_s2357B000228.mRNA-1	Pk36723_txpt1	---	---	---	---	---	---	---	---	---	---	---	---	---	---	---	---	---	---	Y	488	454.07	88	5.15	6.38	N	-
comp33314_c0	comp33314_c0_seq1	Y	comp24229_c0_seq1	gi|350644612|emb|CCD60660.1| nuclear protein localization, putative [Schistosoma mansoni]	gi|350644612|emb|CCD60660.1| nuclear protein localization, putative [Schistosoma mansoni]	---	---	---	Pk39597_txpt1	---	---	---	---	---	---	---	---	---	---	---	K14015	ko04141	M00400 M00403	---	---	---	---	Y	420	386.07	313	21.6	26.77	N	-
comp33316_c0	comp33316_c0_seq1	Y	---	---	---	---	---	BN1106_s997B000232.mRNA-3	Pk48740_txpt1	---	---	---	---	---	---	---	---	---	---	---	---	---	---	---	---	---	---	Y	208	174.24	37	5.8	7.19	N	-
comp33317_c0	comp33317_c0_seq1	Y	comp19225_c0_seq1	gi|684373360|ref|XP_009164398.1| hypothetical protein T265_01996 [Opisthorchis viverrini]	gi|684373360|ref|XP_009164398.1| hypothetical protein T265_01996 [Opisthorchis viverrini]	csin111872	KER31913.1	BN1106_s473B000305.mRNA-1	Pk13736_txpt1	---	32171175 protein BUD31 homolog	69.14	Smed|mk4.013193.00	76.83	---	IPR001748: G10 protein;	---	---	GO:0005634: nucleus;	---	K12873	ko03040	M00355	---	---	---	---	Y	562	528.06	698	35.01	43.38	N	-
comp33318_c0	comp33318_c0_seq1	Y	comp17402_c0_seq1	gi|358335003|dbj|GAA53434.1| small subunit ribosomal protein S29e [Clonorchis sinensis]	gi|358335003|dbj|GAA53434.1| small subunit ribosomal protein S29e [Clonorchis sinensis]	csin110211	---	BN1106_s1506B000117.mRNA-2	Pk41195_txpt1	---	71772583 40S ribosomal protein S29 isoform 2	75	Smed|mk4.000143.00	79.63	---	IPR001209: Ribosomal protein S14; IPR018271: Ribosomal protein S14, conserved site;	GO:0003735: structural constituent of ribosome;	GO:0006412: translation;	GO:0005622: intracellular; GO:0005840: ribosome;	---	K02980	ko03010	M00177	---	---	---	---	Y	308	274.09	3201.98	314.05	389.12	Y	-
comp33320_c0	comp33320_c0_seq1	Y	comp22322_c0_seq1	gi|56757541|gb|AAW26934.1| SJCHGC08242 protein [Schistosoma japonicum]	gi|56757541|gb|AAW26934.1| SJCHGC08242 protein [Schistosoma japonicum]	csin105291	KER19313.1	BN1106_s568B000538.mRNA-1	Pk43476_txpt1	---	---	---	---	---	---	---	---	---	---	---	K02879	ko03010	M00178	---	---	---	---	Y	898	864.06	616	18.76	23.24	N	-
comp33321_c0	comp33321_c0_seq1	Y	comp18533_c1_seq1	gi|684408521|ref|XP_009175450.1| hypothetical protein T265_10726 [Opisthorchis viverrini]	gi|684408521|ref|XP_009175450.1| hypothetical protein T265_10726 [Opisthorchis viverrini]	csin112095	KER20809.1	BN1106_s1958B000299.mRNA-1	Pk40533_txpt1	---	530402312 PREDICTED: high mobility group protein B1 isoform X1	56.14	Smed|mk4.008831.01	54.55	---	IPR000910: High mobility group, HMG1/HMG2; IPR009071: High mobility group, superfamily;	GO:0003677: DNA binding; GO:0005515: protein binding;	---	---	---	K10802	ko03410	---	---	---	---	---	Y	735	701.06	2542	95.63	118.49	Y	-
comp33322_c0	comp33322_c0_seq1	Y	---	gi|684380011|ref|XP_009166502.1| hypothetical protein T265_03696 [Opisthorchis viverrini]	gi|684380011|ref|XP_009166502.1| hypothetical protein T265_03696 [Opisthorchis viverrini]	csin112569	KER29789.1	BN1106_s916B000191.mRNA-1	Pk37329_txpt1	---	257900462 glycogen phosphorylase, muscle form isoform 2	53.33	Smed|mk4.002059.00	50.65	---	IPR000811: Glycosyl transferase, family 35;	GO:0004645: phosphorylase activity;	GO:0005975: carbohydrate metabolic process;	---	2.4.1.1	K00688	ko00500 ko04910	M00565	---	---	---	---	Y	361	327.08	546	44.66	55.33	N	-
comp33325_c0	comp33325_c0_seq1	Y	---	---	---	---	---	---	---	---	---	---	---	---	---	---	---	---	---	---	---	---	---	---	---	---	---	N	717	683.06	14572.2	562.83	697.38	Y	-
comp33325_c1	comp33325_c1_seq1	Y	---	---	---	---	---	---	---	---	---	---	---	---	---	---	---	---	---	---	---	---	---	---	---	---	---	N	377	343.07	5590.48	435.39	539.47	Y	-
comp33326_c0	comp33326_c0_seq1	Y	---	---	---	---	---	---	---	---	---	---	---	---	---	---	---	---	---	---	---	---	---	---	---	---	---	N	477	443.07	28	1.68	2.08	N	-
comp33329_c0	comp33329_c0_seq1	Y	comp22166_c0_seq1	gi|684381967|ref|XP_009167098.1| hypothetical protein T265_04164 [Opisthorchis viverrini]	gi|684381967|ref|XP_009167098.1| hypothetical protein T265_04164 [Opisthorchis viverrini]	---	KER29156.1	BN1106_s1396B000332.mRNA-1	Pk54032_txpt3	---	---	---	---	---	---	---	---	---	---	---	K03106	ko03060 ko03070	M00335	---	---	---	---	Y	866	832.06	301	9.52	11.8	N	-
comp33340_c0	comp33340_c0_seq1	Y	comp16249_c1_seq1	gi|358336820|dbj|GAA28518.2| cytoplasmic polyadenylation element-binding protein 4 [Clonorchis sinensis]	gi|358336820|dbj|GAA28518.2| cytoplasmic polyadenylation element-binding protein 4 [Clonorchis sinensis]	csin107511	KER29463.1	---	Pk47496_txpt1	---	---	---	---	---	---	---	---	---	---	---	---	---	---	---	---	---	---	Y	745	711.06	172.96	6.41	7.95	N	-
comp33347_c0	comp33347_c0_seq1	Y	comp17931_c0_seq1	---	---	csin110930	---	---	Pk34447_txpt1	---	---	---	---	---	---	---	---	---	---	---	---	---	---	---	3	---	---	Y	723	689.06	139	5.32	6.59	N	-
comp33351_c0	comp33351_c0_seq1	Y	comp20246_c0_seq1	---	---	---	---	---	Pk36274_txpt1	---	---	---	---	---	---	---	---	---	---	---	---	---	---	---	---	---	---	Y	381	347.07	41	3.16	3.91	N	-
comp33352_c0	comp33352_c0_seq1	Y	---	---	---	---	---	---	---	---	---	---	---	---	---	---	---	---	---	---	---	---	---	---	1	---	---	Y	249	215.13	40	5.04	6.24	N	-
comp33353_c0	comp33353_c0_seq1	Y	---	---	---	---	---	---	---	---	---	---	---	---	---	---	---	---	---	---	---	---	---	---	2	---	---	Y	303	269.09	50	5	6.19	N	-
comp33357_c0	comp33357_c0_seq1	Y	---	gi|684371289|ref|XP_009163729.1| hypothetical protein T265_01439 [Opisthorchis viverrini]	gi|684371289|ref|XP_009163729.1| hypothetical protein T265_01439 [Opisthorchis viverrini]	csin103377	KER32567.1	BN1106_s643B000235.mRNA-1	---	---	---	---	---	---	---	---	---	---	---	---	K11795	---	---	---	---	---	---	Y	959	925.06	170	4.83	5.99	N	-
comp33359_c0	comp33359_c0_seq1	Y	---	---	---	---	---	BN1106_s2325B000331.mRNA-2	Pk21479_txpt1	---	---	---	---	---	---	---	---	---	---	---	---	---	---	---	---	---	---	Y	324	290.08	46	4.26	5.27	N	-
comp33360_c0	comp33360_c0_seq1	Y	---	---	---	---	---	---	---	---	---	---	---	---	---	---	---	---	---	---	---	---	---	---	---	---	---	N	270	236.11	30	3.43	4.25	N	-
comp33362_c0	comp33362_c0_seq1	Y	---	---	---	csin110930	---	---	---	---	---	---	---	---	---	---	---	---	---	---	---	---	---	---	4	---	---	Y	503	469.07	97	5.49	6.8	N	-
comp33364_c0	comp33364_c0_seq1	Y	comp15198_c0_seq1	---	---	csin110998	KER21024.1	BN1106_s688B000252.mRNA-1	---	---	---	---	---	---	---	---	---	---	---	---	---	---	---	---	---	---	---	Y	376	342.07	89	6.95	8.61	N	-
comp33370_c0	comp33370_c0_seq1	Y	---	---	---	---	---	---	---	---	---	---	---	---	---	---	---	---	---	---	---	---	---	---	---	---	---	N	259	225.12	47	5.65	7	N	-
comp33375_c0	comp33375_c0_seq1	Y	comp23339_c0_seq1	gi|684397141|ref|XP_009171754.1| hypothetical protein T265_07850 [Opisthorchis viverrini]	gi|684397141|ref|XP_009171754.1| hypothetical protein T265_07850 [Opisthorchis viverrini]	csin106902	KER24483.1	BN1106_s4857B000206.mRNA-1	---	---	---	---	---	---	---	---	---	---	---	3.1.26.5	K03539	ko03008 ko03013	---	---	---	---	---	Y	352	318.08	82	6.9	8.55	N	-
comp33375_c1	comp33375_c1_seq1	Y	---	gi|684397141|ref|XP_009171754.1| hypothetical protein T265_07850 [Opisthorchis viverrini]	gi|684397141|ref|XP_009171754.1| hypothetical protein T265_07850 [Opisthorchis viverrini]	csin106902	KER24483.1	BN1106_s4857B000206.mRNA-1	Pk49988_txpt1	---	---	---	---	---	---	IPR002738: RNase P subunit p30;	GO:0004540: ribonuclease activity;	GO:0008033: tRNA processing;	---	3.1.26.5	K03539	ko03008 ko03013	---	---	---	---	---	Y	220	186.19	58	8.49	10.52	N	-
comp33376_c0	comp33376_c0_seq1	Y	---	---	---	---	---	---	---	---	---	---	---	---	---	---	---	---	---	---	---	---	---	---	---	---	---	N	383	349.07	168	12.85	15.93	N	-
comp33377_c0	comp33377_c0_seq1	Y	---	---	---	---	---	---	---	---	---	---	---	---	---	---	---	---	---	---	---	---	---	---	---	---	---	N	758	724.06	196.01	7.14	8.84	N	-
comp33384_c0	comp33384_c0_seq1	Y	---	---	---	---	---	---	---	---	---	---	---	---	---	---	---	---	---	---	---	---	---	---	---	---	---	N	458	424.07	65	4.08	5.05	N	-
comp33390_c0	comp33390_c0_seq1	Y	---	---	---	---	---	---	Pk43211_txpt1	---	---	---	---	---	---	---	---	---	---	---	---	---	---	---	---	---	---	Y	302	268.09	74	7.43	9.2	N	-
comp33391_c0	comp33391_c0_seq1	Y	---	---	---	---	---	---	---	---	---	---	---	---	---	---	---	---	---	---	---	---	---	---	---	---	---	N	265	231.11	55	6.43	7.97	N	-
comp33392_c0	comp33392_c0_seq1	Y	---	---	---	---	---	---	---	---	---	---	---	---	---	---	---	---	---	---	---	---	---	---	1	---	---	Y	447	413.07	58	3.74	4.63	N	-
comp33401_c0	comp33401_c0_seq1	Y	---	---	---	---	---	---	---	---	---	---	---	---	---	---	---	---	---	---	---	---	---	---	---	---	---	N	251	217.13	73	9.11	11.28	N	-
comp33422_c0	comp33422_c0_seq1	Y	---	gi|358334869|dbj|GAA53290.1| hypothetical protein CLF_109944 [Clonorchis sinensis]	gi|358334869|dbj|GAA53290.1| hypothetical protein CLF_109944 [Clonorchis sinensis]	csin109944	KER29427.1	---	Pk40647_txpt1	---	---	---	---	---	---	---	---	---	---	---	---	---	---	---	---	---	---	Y	1065	1031.06	45	1.15	1.42	N	-
comp33434_c0	comp33434_c0_seq1	Y	---	---	---	---	---	---	---	---	---	---	---	---	---	---	---	---	---	---	---	---	---	---	---	---	---	N	827	793.06	42	1.39	1.73	N	-
comp33441_c0	comp33441_c0_seq1	Y	---	gi|76154392|gb|AAX25881.2| SJCHGC09145 protein [Schistosoma japonicum]	gi|76154392|gb|AAX25881.2| SJCHGC09145 protein [Schistosoma japonicum]	csin108004	KER21331.1	BN1106_s6786B000091.mRNA-1	Pk10639_txpt3	---	---	---	---	---	---	---	---	---	---	---	K06801	---	---	---	---	---	---	Y	261	227.12	12	1.43	1.77	N	-
comp33446_c0	comp33446_c0_seq1	Y	comp32516_c0_seq1	gi|358336803|dbj|GAA29806.2| cellular tumor antigen p53 [Clonorchis sinensis]	gi|358336803|dbj|GAA29806.2| cellular tumor antigen p53 [Clonorchis sinensis]	csin107446	KER24793.1	BN1106_s389B000289.mRNA-1	Pk00342_txpt2	---	---	---	---	---	---	IPR008967: p53-like transcription factor, DNA-binding; IPR011615: p53, DNA-binding domain; IPR012346: p53/RUNT-type transcription factor, DNA-binding domain;	GO:0003677: DNA binding; GO:0003700: sequence-specific DNA binding transcription factor activity; GO:0010843: promoter binding;	GO:0006355: regulation of transcription, DNA-dependent;	GO:0005634: nucleus;	---	K10149	ko04391 ko05206	---	---	---	---	---	Y	222	188.19	23	3.33	4.12	N	-
comp33450_c0	comp33450_c0_seq1	Y	---	---	---	---	---	---	---	---	---	---	---	---	---	---	---	---	---	---	---	---	---	---	1	---	---	Y	316	282.08	40	3.81	4.72	N	-
comp33463_c0	comp33463_c0_seq1	Y	comp24028_c0_seq1	---	---	---	---	---	---	---	---	---	---	---	---	---	---	---	---	---	K11322	---	---	---	---	Y	Y	Y	875	841.06	23637.5	739.61	916.41	Y	Y
comp33465_c0	comp33465_c0_seq1	Y	---	gi|358341519|dbj|GAA49175.1| hypothetical protein CLF_102626 [Clonorchis sinensis]	gi|358341519|dbj|GAA49175.1| hypothetical protein CLF_102626 [Clonorchis sinensis]	csin102626	KER20008.1	BN1106_s2108B000218.mRNA-2	Pk08620_txpt5	---	---	---	---	---	---	---	---	---	---	---	---	---	---	---	---	---	---	Y	255	221.12	16	1.96	2.43	N	-
comp33485_c0	comp33485_c0_seq1	Y	comp10088_c0_seq1	---	---	---	---	---	Pk43160_txpt1	---	---	---	---	---	---	---	---	---	---	---	---	---	---	---	---	---	---	Y	285	251.1	17	1.82	2.26	N	-
comp33491_c0	comp33491_c0_seq1	Y	---	---	---	---	---	---	---	---	---	---	---	---	---	---	---	---	---	---	---	---	---	---	---	---	---	N	417	383.07	50.93	3.54	4.39	N	-
comp33530_c0	comp33530_c0_seq1	Y	comp13272_c0_seq1	gi|358254961|dbj|GAA56652.1| hypothetical protein CLF_111313 [Clonorchis sinensis]	gi|358254961|dbj|GAA56652.1| hypothetical protein CLF_111313 [Clonorchis sinensis]	csin111313	KER32013.1	BN1106_s1233B000314.mRNA-1	Pk24541_txpt2	Y	---	---	---	---	---	---	---	---	---	---	K10875	ko03440	---	---	---	Y	Y	Y	324	290.08	33	3.05	3.78	N	-
comp33532_c0	comp33532_c0_seq1	Y	comp17532_c0_seq1	---	---	---	---	---	---	---	---	---	---	---	---	---	---	---	---	---	---	---	---	---	---	---	---	N	311	277.09	56	5.43	6.73	N	-
comp33535_c0	comp33535_c0_seq1	Y	---	---	---	---	---	---	---	---	---	---	---	---	---	---	---	---	---	---	---	---	---	---	1	---	---	Y	211	177.23	17	2.62	3.25	N	-
comp33543_c0	comp33543_c0_seq1	Y	---	---	---	---	---	---	---	---	---	---	---	---	---	---	---	---	---	---	---	---	---	---	---	---	---	N	240	206.15	19	2.5	3.1	N	-
comp33547_c0	comp33547_c0_seq1	Y	---	---	---	---	---	---	---	---	---	---	---	---	---	---	---	---	---	---	---	---	---	---	---	---	---	N	277	243.1	25	2.77	3.44	N	-
comp33557_c0	comp33557_c0_seq1	Y	---	---	---	---	---	---	---	---	---	---	---	---	---	---	---	---	---	---	---	---	---	---	---	---	---	N	490	456.07	36	2.1	2.6	N	-
comp33571_c0	comp33571_c0_seq1	Y	comp24127_c0_seq1	gi|358332829|dbj|GAA51439.1| endonuclease G mitochondrial [Clonorchis sinensis]	gi|358332829|dbj|GAA51439.1| endonuclease G mitochondrial [Clonorchis sinensis]	csin106106	---	BN1106_s2568B000236.mRNA-1	Pk42356_txpt1	---	---	---	---	---	---	---	---	---	---	---	---	---	---	---	1	---	---	Y	310	276.09	17	1.65	2.05	N	Y
comp33573_c0	comp33573_c0_seq1	Y	---	---	---	---	---	---	Pk48180_txpt2	---	---	---	---	---	---	---	---	---	---	---	---	---	---	---	---	---	---	Y	254	220.12	17	2.09	2.59	N	-
comp33581_c0	comp33581_c0_seq1	Y	---	---	---	---	---	---	---	---	---	---	---	---	---	---	---	---	---	---	---	---	---	---	---	---	---	N	224	190.18	12	1.72	2.13	N	-
comp33583_c0	comp33583_c0_seq1	Y	---	---	---	---	---	---	---	---	---	---	---	---	---	---	---	---	---	---	---	---	---	---	---	---	---	N	239	205.15	12	1.59	1.97	N	-
comp33585_c0	comp33585_c0_seq1	Y	---	---	---	---	---	---	---	---	---	---	---	---	---	---	---	---	---	---	---	---	---	---	1	---	---	Y	377	343.07	27	2.1	2.61	N	-
comp33588_c0	comp33588_c0_seq1	Y	comp10560_c0_seq1	---	---	---	---	---	---	---	---	---	---	---	---	---	---	---	---	---	---	---	---	---	---	---	---	N	862	828.06	51.62	1.64	2.03	N	-
comp33598_c0	comp33598_c0_seq1	Y	---	gi|674564275|emb|CDS21276.1| expressed conserved protein [Echinococcus granulosus]	gi|674564275|emb|CDS21276.1| expressed conserved protein [Echinococcus granulosus]	---	---	BN1106_s12712B000010.mRNA-1	Pk41153_txpt1	---	---	---	---	---	---	---	---	---	---	---	---	---	---	---	---	---	---	Y	343	309.08	973.94	84.42	104.6	Y	-
comp33599_c0	comp33599_c0_seq1	Y	---	---	---	csin110538	KER23416.1	---	---	---	---	---	---	---	---	---	---	---	---	---	---	---	---	---	---	---	---	Y	240	206.15	16	2.11	2.61	N	-
comp33603_c0	comp33603_c0_seq1	Y	---	---	---	---	---	---	---	---	---	---	---	---	---	---	---	---	---	---	---	---	---	---	---	---	---	N	304	270.09	15	1.49	1.85	N	-
comp33605_c0	comp33605_c0_seq1	Y	---	---	---	---	---	---	---	---	---	---	---	---	---	---	---	---	---	---	---	---	---	---	---	---	---	N	288	254.1	19	2.01	2.5	N	-
comp33610_c0	comp33610_c0_seq1	Y	---	---	---	---	---	---	---	---	---	---	---	---	---	---	---	---	---	---	---	---	---	---	---	---	---	N	274	240.1	12	1.35	1.67	N	-
comp33623_c0	comp33623_c0_seq1	Y	---	---	---	---	---	---	---	---	---	---	---	---	---	---	---	---	---	---	---	---	---	---	2	---	---	Y	542	508.06	37	1.93	2.39	N	-
comp33628_c0	comp33628_c0_seq2	Y	---	---	---	csin111800	---	---	Pk10165_txpt1	---	---	---	---	---	---	---	---	---	---	---	---	---	---	---	1	---	---	Y	479	445.07	32	1.91	2.37	N	-
comp33632_c0	comp33632_c0_seq1	Y	---	---	---	---	---	---	---	---	---	---	---	---	---	---	---	---	---	---	---	---	---	---	---	---	---	N	212	178.22	8	1.23	1.52	N	-
comp33633_c0	comp33633_c0_seq1	Y	comp11001_c0_seq1	gi|358340233|dbj|GAA48174.1| zinc finger SWIM domain-containing protein KIAA0913 [Clonorchis sinensis]	gi|358340233|dbj|GAA48174.1| zinc finger SWIM domain-containing protein KIAA0913 [Clonorchis sinensis]	csin101270	KER27750.1	BN1106_s352B000508.mRNA-1	---	---	---	---	---	---	---	---	---	---	---	---	---	---	---	---	---	---	---	Y	394	360.07	20	1.48	1.84	N	-
comp33634_c0	comp33634_c0_seq2	Y	---	gi|358331591|dbj|GAA50376.1| transposon Ty3-G gap-Pol polyprotein [Clonorchis sinensis]	gi|358331591|dbj|GAA50376.1| transposon Ty3-G gap-Pol polyprotein [Clonorchis sinensis]	csin104442	KER27123.1	BN1106_s257B000196.mRNA-1	Pk06386_txpt2	---	---	---	---	---	---	---	---	---	---	---	---	---	---	---	---	---	---	Y	315	281.08	12	1.15	1.42	N	-
comp33637_c0	comp33637_c0_seq1	Y	---	gi|358332004|dbj|GAA50737.1| bromodomain adjacent to zinc finger domain protein 2B [Clonorchis sinensis]	gi|358332004|dbj|GAA50737.1| bromodomain adjacent to zinc finger domain protein 2B [Clonorchis sinensis]	csin104971	KER32783.1	BN1106_s818B000217.mRNA-1	---	---	---	---	---	---	---	---	---	---	---	---	---	---	---	---	---	---	---	Y	419	385.07	22	1.52	1.89	N	-
comp33655_c0	comp33655_c0_seq1	Y	comp20817_c0_seq2	gi|358337184|dbj|GAA55591.1| epidermal growth factor receptor [Clonorchis sinensis]	gi|358337184|dbj|GAA55591.1| epidermal growth factor receptor [Clonorchis sinensis]	csin108393	KER24409.1	BN1106_s2522B000044.mRNA-1	Pk02387_txpt1	---	---	---	---	---	---	---	---	---	---	---	K10882	ko03440 ko03460	---	---	---	---	---	Y	249	215.13	15	1.89	2.34	N	-
comp33661_c0	comp33661_c0_seq1	Y	---	---	---	---	---	---	---	---	---	---	---	---	---	---	---	---	---	---	---	---	---	---	---	---	---	N	251	217.13	11	1.37	1.7	N	-
comp33669_c0	comp33669_c0_seq1	Y	---	---	---	---	---	---	Pk30120_txpt1	---	---	---	---	---	---	---	---	---	---	---	---	---	---	---	---	---	---	Y	322	288.08	19	1.77	2.19	N	-
comp33670_c0	comp33670_c0_seq1	Y	---	---	---	---	---	---	---	---	---	---	---	---	---	---	---	---	---	---	---	---	---	---	---	---	---	N	517	483.07	26	1.43	1.77	N	-
comp33674_c0	comp33674_c0_seq2	Y	---	gi|358336265|dbj|GAA54811.1| SH3 and multiple ankyrin repeat domains protein 3, partial [Clonorchis sinensis]	gi|358336265|dbj|GAA54811.1| SH3 and multiple ankyrin repeat domains protein 3, partial [Clonorchis sinensis]	csin105494	KER32082.1	BN1106_s636B000249.mRNA-1	Pk07551_txpt3	---	---	---	---	---	---	IPR020683: Ankyrin repeat-containing domain;	---	---	---	---	K15027	---	---	---	---	---	---	Y	209	175.24	16	2.49	3.09	N	-
comp33677_c0	comp33677_c0_seq1	Y	comp11066_c0_seq1	gi|358332441|dbj|GAA51102.1| lysine-specific demethylase 5A, partial [Clonorchis sinensis]	gi|358332441|dbj|GAA51102.1| lysine-specific demethylase 5A, partial [Clonorchis sinensis]	csin105587	KER27895.1	---	Pk02543_txpt3	---	---	---	---	---	---	IPR001965: Zinc finger, PHD-type; IPR011011: Zinc finger, FYVE/PHD-type; IPR013083: Zinc finger, RING/FYVE/PHD-type; IPR019787: Zinc finger, PHD-finger;	GO:0005515: protein binding; GO:0008270: zinc ion binding;	---	---	---	K11446	---	---	---	---	---	---	Y	251	217.13	18	2.25	2.78	N	-
comp33688_c0	comp33688_c0_seq1	Y	---	---	---	---	---	---	---	---	---	---	---	---	---	---	---	---	---	---	---	---	---	---	---	---	---	N	263	229.11	16	1.89	2.34	N	-
comp33691_c0	comp33691_c0_seq1	Y	---	---	---	---	---	---	---	---	---	---	---	---	---	---	---	---	---	---	---	---	---	---	---	---	---	N	315	281.08	11	1.05	1.3	N	-
comp33696_c0	comp33696_c0_seq1	Y	---	---	---	---	---	---	---	---	---	---	---	---	---	---	---	---	---	---	---	---	---	---	1	---	---	Y	280	246.1	12	1.32	1.63	N	-
comp33708_c0	comp33708_c0_seq2	Y	---	---	---	---	---	---	---	---	---	---	---	---	---	---	---	---	---	---	---	---	---	---	---	---	---	N	296	262.09	13	1.34	1.65	N	-
comp33712_c0	comp33712_c0_seq1	Y	---	---	---	---	---	---	---	---	---	---	---	---	---	---	---	---	---	---	---	---	---	---	---	---	---	N	219	185.2	11	1.62	2.01	N	-
comp33713_c0	comp33713_c0_seq1	Y	---	---	---	---	---	---	---	---	---	---	---	---	---	---	---	---	---	---	---	---	---	---	---	Y	Y	Y	289	255.09	23	2.43	3.01	N	-
comp33715_c0	comp33715_c0_seq1	Y	---	---	---	---	---	---	---	---	---	---	---	---	---	---	---	---	---	---	---	---	---	---	---	---	---	N	378	344.07	48	3.73	4.62	N	-
comp33728_c0	comp33728_c0_seq1	Y	comp24406_c0_seq1	gi|685964605|gb|KGB39503.1| 5'-AMP-activated protein kinase catalytic subunit alpha-2 [Schistosoma haematobium]	gi|685964605|gb|KGB39503.1| 5'-AMP-activated protein kinase catalytic subunit alpha-2 [Schistosoma haematobium]	csin106724	KER31289.1	BN1106_s192B000400.mRNA-1	Pk01043_txpt1	---	578809939 no description	74.63	---	---	Y	IPR000719: Protein kinase, catalytic domain; IPR011009: Protein kinase-like domain; IPR017441: Protein kinase, ATP binding site; IPR017442: Serine/threonine-protein kinase-like domain;	GO:0004672: protein kinase activity; GO:0005524: ATP binding; GO:0016772: transferase activity, transferring phosphorus-containing groups;	GO:0006468: protein phosphorylation;	---	2.7.11.11	K07198	ko04140 ko04150 ko04151 ko04710 ko04910 ko04920 ko04932 ko05410	---	---	---	---	---	Y	534	500.06	280	14.84	18.39	N	-
comp33731_c0	comp33731_c0_seq1	Y	---	gi|353230858|emb|CCD77275.1| putative ankyrin repeat domain protein [Schistosoma mansoni]	gi|353230858|emb|CCD77275.1| putative ankyrin repeat domain protein [Schistosoma mansoni]	csin110242	KER26773.1	BN1106_s2405B000307.mRNA-1	Pk07522_txpt4	---	---	---	---	---	---	IPR002110: Ankyrin repeat; IPR020683: Ankyrin repeat-containing domain;	GO:0005515: protein binding;	---	---	---	K09027	ko04141 ko04932 ko05166	---	---	---	---	---	Y	772	738.06	43	1.54	1.9	N	-
comp33734_c0	comp33734_c0_seq1	Y	---	---	---	---	---	---	---	---	---	---	---	---	---	---	---	---	---	---	---	---	---	---	---	---	---	N	458	424.07	21	1.32	1.63	N	-
comp33744_c0	comp33744_c0_seq1	Y	---	gi|684409037|ref|XP_009175616.1| hypothetical protein T265_15269, partial [Opisthorchis viverrini]	gi|684409037|ref|XP_009175616.1| hypothetical protein T265_15269, partial [Opisthorchis viverrini]	csin108064	KER20638.1	BN1106_s2416B000164.mRNA-1	Pk30571_txpt1	---	---	---	---	---	---	IPR013602: Dynein heavy chain, N-terminal domain-2;	---	---	---	---	K10414	ko04145 ko04962 ko05132	---	---	---	---	---	Y	464	430.07	23	1.42	1.76	N	-
comp33745_c0	comp33745_c0_seq1	Y	---	---	---	---	---	---	---	---	---	---	---	---	---	---	---	---	---	---	---	---	---	---	---	---	---	N	513	479.07	28	1.55	1.92	N	-
comp33750_c0	comp33750_c0_seq1	Y	---	---	---	---	---	---	---	---	---	---	---	---	---	---	---	---	---	---	---	---	---	---	---	---	---	N	273	239.11	14	1.58	1.96	N	-
comp33751_c0	comp33751_c0_seq1	Y	---	---	---	---	---	---	---	---	---	---	---	---	---	---	---	---	---	---	---	---	---	---	---	---	---	N	253	219.13	48	5.93	7.35	N	-
comp33756_c0	comp33756_c0_seq1	Y	---	---	---	---	---	---	---	---	---	---	---	---	---	---	---	---	---	---	---	---	---	---	---	---	---	N	824	790.06	37	1.23	1.53	N	-
comp33760_c0	comp33760_c0_seq1	Y	---	---	---	---	---	---	---	---	---	---	---	---	---	---	---	---	---	---	---	---	---	---	---	---	---	N	279	245.1	20	2.2	2.73	N	-
comp33769_c0	comp33769_c0_seq1	Y	---	---	---	---	---	---	---	---	---	---	---	---	---	---	---	---	---	---	---	---	---	---	---	---	---	N	610	576.06	31	1.42	1.76	N	-
comp33772_c0	comp33772_c0_seq1	Y	---	---	---	---	---	---	---	---	---	---	---	---	---	---	---	---	---	---	---	---	---	---	---	---	---	N	203	169.26	8	1.29	1.6	N	-
comp33777_c0	comp33777_c0_seq1	Y	---	---	---	---	---	---	---	---	---	---	---	---	---	---	---	---	---	---	---	---	---	---	1	---	---	Y	204	170.26	14	2.25	2.79	N	-
comp33783_c0	comp33783_c0_seq1	Y	---	---	---	---	---	---	---	---	---	---	---	---	---	---	---	---	---	---	---	---	---	---	---	---	---	N	367	333.07	24	1.93	2.39	N	-
comp33784_c0	comp33784_c0_seq1	Y	---	---	---	---	---	---	---	---	---	---	---	---	---	---	---	---	---	---	---	---	---	---	---	---	---	N	232	198.16	12	1.65	2.04	N	-
comp33810_c0	comp33810_c0_seq1	Y	---	gi|684376640|ref|XP_009165459.1| hypothetical protein T265_02851 [Opisthorchis viverrini]	gi|684376640|ref|XP_009165459.1| hypothetical protein T265_02851 [Opisthorchis viverrini]	csin111237	KER30811.1	BN1106_s599B000391.mRNA-1	---	---	189458804 neurofibromin isoform 3	80	Smed|mk4.000292.17	83.53	---	---	---	---	---	---	K08052	ko04010 ko04014	---	---	---	---	---	Y	498	464.07	24	1.37	1.7	N	-
comp33818_c0	comp33818_c0_seq1	Y	---	---	---	---	---	---	---	---	---	---	---	---	---	---	---	---	---	---	---	---	---	---	---	---	---	N	310	276.09	23	2.24	2.77	N	-
comp33830_c0	comp33830_c0_seq1	Y	---	---	---	---	---	---	---	---	---	---	---	---	---	---	---	---	---	---	---	---	---	---	---	---	---	N	243	209.14	10	1.3	1.61	N	-
comp33841_c0	comp33841_c0_seq1	Y	---	---	---	---	---	---	---	---	---	---	---	---	---	---	---	---	---	---	---	---	---	---	---	---	---	N	296	262.09	14	1.44	1.78	N	-
comp33851_c0	comp33851_c0_seq1	Y	---	---	---	---	---	---	---	---	---	---	---	---	---	---	---	---	---	---	---	---	---	---	---	---	---	N	287	253.1	15	1.6	1.98	N	-
comp33857_c0	comp33857_c0_seq1	Y	comp14645_c0_seq1	---	---	---	---	---	---	---	---	---	---	---	---	---	---	---	---	---	---	---	---	---	---	---	---	N	218	184.2	15	2.22	2.75	N	-
comp33859_c0	comp33859_c0_seq1	Y	---	---	---	---	---	---	---	---	---	---	---	---	---	---	---	---	---	---	---	---	---	---	---	---	---	N	371	337.07	17	1.35	1.67	N	-
comp33864_c0	comp33864_c0_seq1	Y	---	---	---	---	---	---	---	---	---	---	---	---	---	---	---	---	---	---	---	---	---	---	---	---	---	N	216	182.21	13	1.95	2.41	N	-
comp33867_c0	comp33867_c0_seq1	Y	comp23771_c0_seq1	gi|358334167|dbj|GAA52615.1| hypothetical protein CLF_108455 [Clonorchis sinensis]	gi|358334167|dbj|GAA52615.1| hypothetical protein CLF_108455 [Clonorchis sinensis]	csin108455	KER34110.1	BN1106_s376B000617.mRNA-1	---	---	---	---	---	---	---	---	---	---	---	3.6.4.12	K02212	ko03030 ko04110 ko04111 ko04113	M00285	---	---	---	---	Y	311	277.09	89	8.63	10.7	N	-
comp33872_c0	comp33872_c0_seq1	Y	comp11541_c0_seq1	gi|684397752|ref|XP_009171950.1| hypothetical protein T265_08005 [Opisthorchis viverrini]	gi|684397752|ref|XP_009171950.1| hypothetical protein T265_08005 [Opisthorchis viverrini]	csin112301	KER24322.1	BN1106_s1255B000314.mRNA-1	---	---	---	---	---	---	---	---	---	---	---	---	---	---	---	---	---	---	---	Y	384	350.07	24	1.83	2.27	N	-
comp33882_c0	comp33882_c0_seq1	Y	---	gi|664388613|ref|WP_030915071.1| molecular chaperone DnaK [Streptosporangium amethystogenes]	gi|664388613|ref|WP_030915071.1| molecular chaperone DnaK [Streptosporangium amethystogenes]	csin105479	KER23377.1	BN1106_s309B000234.mRNA-1	Pk36366_txpt2	---	---	---	---	---	---	IPR001023: Heat shock protein Hsp70; IPR013126: Heat shock protein 70;	GO:0005524: ATP binding;	---	---	---	K04043	ko03018 ko05152	---	---	---	---	---	Y	347	313.08	24	2.05	2.54	N	-
comp33884_c0	comp33884_c0_seq1	Y	---	---	---	---	---	---	---	---	---	---	---	---	---	---	---	---	---	---	---	---	---	---	---	---	---	N	314	280.08	18	1.73	2.14	N	-
comp33885_c0	comp33885_c0_seq1	Y	---	---	---	---	---	---	---	---	---	---	---	---	---	---	---	---	---	---	---	---	---	---	---	---	---	N	268	234.11	16	1.85	2.29	N	-
comp33886_c0	comp33886_c0_seq1	Y	---	gi|684412300|ref|XP_009176714.1| hypothetical protein T265_15512, partial [Opisthorchis viverrini]	gi|684412300|ref|XP_009176714.1| hypothetical protein T265_15512, partial [Opisthorchis viverrini]	csin111139	KER19536.1	BN1106_s3005B000097.mRNA-1	Pk48807_txpt3	---	---	---	---	---	---	---	---	---	---	---	K13103	---	---	---	---	---	---	Y	345	311.08	14	1.21	1.49	N	-
comp33890_c0	comp33890_c0_seq1	Y	---	---	---	---	---	---	---	---	---	---	---	---	---	---	---	---	---	---	---	---	---	---	---	---	---	N	344	310.08	12	1.04	1.28	N	-
comp33895_c0	comp33895_c0_seq1	Y	---	---	---	---	---	---	---	---	---	---	---	---	---	---	---	---	---	---	---	---	---	---	1	---	---	Y	406	372.07	20	1.43	1.78	N	-
comp33913_c0	comp33913_c0_seq1	Y	---	---	---	---	---	---	---	---	---	---	---	---	---	---	---	---	---	---	---	---	---	---	---	---	---	N	402	368.07	22	1.59	1.98	N	-
comp33919_c0	comp33919_c0_seq1	Y	---	---	---	---	---	---	---	---	---	---	---	---	---	---	---	---	---	---	---	---	---	---	---	---	---	N	277	243.1	13.6	1.51	1.87	N	-
comp33927_c0	comp33927_c0_seq1	Y	---	gi|254587315|emb|CAX83714.1| reverse transcriptase [Schistosoma japonicum]	gi|254587315|emb|CAX83714.1| reverse transcriptase [Schistosoma japonicum]	---	---	BN1106_s134B000158.mRNA-1	Pk10762_txpt5	---	---	---	---	---	---	---	---	---	---	---	---	---	---	---	---	---	---	Y	343	309.08	13	1.13	1.4	N	-
comp33947_c0	comp33947_c0_seq1	Y	---	---	---	---	---	---	Pk50917_txpt1	---	---	---	---	---	---	---	---	---	---	---	---	---	---	---	---	---	---	Y	598	564.06	29	1.36	1.69	N	-
comp33990_c0	comp33990_c0_seq1	Y	comp21562_c0_seq1	gi|358340711|dbj|GAA48551.1| hypothetical protein CLF_101742 [Clonorchis sinensis]	gi|358340711|dbj|GAA48551.1| hypothetical protein CLF_101742 [Clonorchis sinensis]	csin101742	KER33666.1	BN1106_s13B000574.mRNA-1	Pk07536_txpt1	---	---	---	---	---	---	IPR001810: F-box domain, cyclin-like; IPR022364: F-box domain, Skp2-like;	GO:0005515: protein binding;	---	---	---	K04078	---	---	---	---	---	---	Y	250	216.13	18	2.26	2.8	N	-
comp33991_c0	comp33991_c0_seq1	Y	---	gi|358336265|dbj|GAA54811.1| SH3 and multiple ankyrin repeat domains protein 3, partial [Clonorchis sinensis]	gi|358336265|dbj|GAA54811.1| SH3 and multiple ankyrin repeat domains protein 3, partial [Clonorchis sinensis]	csin105494	KER32082.1	BN1106_s636B000249.mRNA-1	Pk07551_txpt3	---	---	---	---	---	---	IPR002110: Ankyrin repeat; IPR020683: Ankyrin repeat-containing domain;	GO:0005515: protein binding;	---	---	---	K15027	---	---	---	---	---	---	Y	274	240.1	16	1.8	2.23	N	-
comp33997_c0	comp33997_c0_seq1	Y	---	---	---	---	---	---	---	---	---	---	---	---	---	---	---	---	---	---	---	---	---	---	---	---	---	N	262	228.12	14	1.66	2.06	N	-
comp34002_c0	comp34002_c0_seq1	Y	comp13340_c0_seq1	gi|76157702|gb|AAX28550.2| SJCHGC03885 protein [Schistosoma japonicum]	gi|76157702|gb|AAX28550.2| SJCHGC03885 protein [Schistosoma japonicum]	csin100390	KER33006.1	BN1106_s4343B000078.mRNA-1	Pk25634_txpt1	---	38016907 erythrocyte band 7 integral membrane protein isoform b	59.65	Smed|mk4.014996.00	56	---	IPR001972: Stomatin;	---	---	GO:0016020: membrane;	---	K02893	ko03010	M00177	---	---	---	---	Y	453	419.07	25	1.59	1.97	N	-
comp34009_c0	comp34009_c0_seq1	Y	---	---	---	---	---	---	---	---	---	---	---	---	---	---	---	---	---	---	---	---	---	---	---	---	---	N	334	300.08	22	1.97	2.44	N	-
comp34012_c0	comp34012_c0_seq1	Y	---	gi|358331913|dbj|GAA50669.1| retrovirus-related Pol polyprotein from transposon 17.6 [Clonorchis sinensis]	gi|358331913|dbj|GAA50669.1| retrovirus-related Pol polyprotein from transposon 17.6 [Clonorchis sinensis]	csin104886	KER27123.1	---	Pk51748_txpt1	---	---	---	---	---	---	---	---	---	---	---	---	---	---	---	---	---	---	Y	439	405.07	23	1.51	1.87	N	-
comp34017_c0	comp34017_c0_seq1	Y	---	---	---	---	---	---	---	---	---	---	---	---	---	---	---	---	---	---	---	---	---	---	---	---	---	N	363	329.07	19	1.54	1.91	N	-
comp34020_c0	comp34020_c0_seq1	Y	---	---	---	---	---	---	---	---	---	---	---	---	---	---	---	---	---	---	---	---	---	---	---	---	---	N	247	213.13	10	1.27	1.58	N	-
comp34040_c0	comp34040_c0_seq1	Y	---	gi|254587308|emb|CAX83711.1| endonuclease-reverse transcriptase [Schistosoma japonicum]	gi|254587308|emb|CAX83711.1| endonuclease-reverse transcriptase [Schistosoma japonicum]	---	KER22108.1	BN1106_s6583B000039.mRNA-1	Pk27065_txpt1	---	---	---	---	---	---	---	---	---	---	---	---	---	---	---	---	---	---	Y	313	279.08	21	2.02	2.5	N	-
comp34045_c0	comp34045_c0_seq1	Y	---	gi|684386077|ref|XP_009168356.1| hypothetical protein T265_05160 [Opisthorchis viverrini]	gi|684386077|ref|XP_009168356.1| hypothetical protein T265_05160 [Opisthorchis viverrini]	csin103272	KER27877.1	---	Pk45139_txpt1	---	---	---	---	---	---	---	---	---	---	---	---	---	---	---	---	---	---	Y	480	446.07	26	1.55	1.92	N	-
comp34048_c0	comp34048_c0_seq1	Y	comp17047_c0_seq1	---	---	csin104754	---	---	---	---	---	---	---	---	---	---	---	---	---	---	---	---	---	---	1	---	---	Y	314	280.08	21	2.01	2.5	N	-
comp34053_c0	comp34053_c0_seq1	Y	---	---	---	---	---	---	---	---	---	---	---	---	---	---	---	---	---	---	---	---	---	---	---	---	---	N	293	259.09	16	1.66	2.06	N	-
comp34057_c0	comp34057_c0_seq1	Y	comp20299_c0_seq3	gi|358333495|dbj|GAA52000.1| hypothetical protein CLF_107199 [Clonorchis sinensis]	gi|358333495|dbj|GAA52000.1| hypothetical protein CLF_107199 [Clonorchis sinensis]	csin107199	---	BN1106_s9963B000012.mRNA-1	Pk10397_txpt2	---	---	---	---	---	---	---	---	---	---	---	---	---	---	---	---	---	---	Y	664	630.06	33	1.38	1.71	N	-
comp34064_c0	comp34064_c0_seq1	Y	---	---	---	---	---	---	---	---	---	---	---	---	---	---	---	---	---	---	---	---	---	---	3	---	---	Y	385	351.07	22	1.67	2.07	N	-
comp34066_c0	comp34066_c0_seq1	Y	---	---	---	---	---	---	---	---	---	---	---	---	---	---	---	---	---	---	---	---	---	---	---	---	---	N	589	555.06	33	1.57	1.95	N	-
comp34069_c0	comp34069_c0_seq1	Y	---	---	---	---	---	---	---	---	---	---	---	---	---	---	---	---	---	---	---	---	---	---	1	---	---	Y	616	582.06	110	5	6.19	N	-
comp34078_c0	comp34078_c0_seq1	Y	comp18558_c0_seq1	gi|684365581|ref|XP_009161928.1| hypothetical protein T265_00007 [Opisthorchis viverrini]	gi|684365581|ref|XP_009161928.1| hypothetical protein T265_00007 [Opisthorchis viverrini]	csin105665	KER34119.1	BN1106_s6404B000028.mRNA-1	Pk29535_txpt1	---	---	---	---	---	---	IPR001040: Translation Initiation factor eIF- 4e; IPR023398: Translation Initiation factor eIF- 4e-like domain;	GO:0003723: RNA binding; GO:0003743: translation initiation factor activity;	GO:0006413: translational initiation;	GO:0005737: cytoplasm;	---	K03259	ko03013 ko04066 ko04150 ko04151 ko04910	M00428	---	---	---	---	Y	781	747.06	6903.87	243.53	301.75	Y	-
comp34095_c0	comp34095_c0_seq1	Y	---	---	---	---	---	---	---	---	---	---	---	---	---	---	---	---	---	---	---	---	---	---	---	---	---	N	981	947.06	69	1.91	2.37	N	-
comp34112_c0	comp34112_c0_seq1	Y	---	---	---	---	---	---	---	---	---	---	---	---	---	---	---	---	---	---	---	---	---	---	---	---	---	N	203	169.26	10	1.62	2	N	-
comp34124_c0	comp34124_c0_seq1	Y	---	---	---	---	---	---	Pk24946_txpt1	---	---	---	---	---	---	---	---	---	---	---	---	---	---	---	---	---	---	Y	362	328.07	13	1.06	1.31	N	-
comp34131_c0	comp34131_c0_seq1	Y	---	---	---	---	---	---	---	---	---	---	---	---	---	---	---	---	---	---	---	---	---	---	---	---	---	N	649	615.06	48	2.06	2.55	N	-
comp34159_c0	comp34159_c0_seq1	Y	comp17094_c0_seq1	gi|358340928|dbj|GAA48722.1| hypothetical protein CLF_101954 [Clonorchis sinensis]	gi|358340928|dbj|GAA48722.1| hypothetical protein CLF_101954 [Clonorchis sinensis]	csin101954	KER27484.1	---	---	---	---	---	---	---	---	---	---	---	---	---	---	---	---	---	---	---	---	Y	332	298.08	164	14.75	18.28	N	-
comp34167_c0	comp34167_c0_seq1	Y	---	gi|358336187|dbj|GAA54752.1| hypothetical protein CLF_105284 [Clonorchis sinensis]	gi|358336187|dbj|GAA54752.1| hypothetical protein CLF_105284 [Clonorchis sinensis]	csin105284	KER23525.1	BN1106_s1149B000157.mRNA-1	---	---	---	---	---	---	---	---	---	---	---	2.7.7.6	K10908	---	---	---	1	---	---	Y	270	236.11	27	3.09	3.83	N	-
comp34171_c0	comp34171_c0_seq1	Y	comp22334_c1_seq1	---	---	---	---	---	---	---	---	---	---	---	---	---	---	---	---	---	---	---	---	---	1	---	---	Y	289	255.09	122	12.88	15.96	N	-
comp34173_c0	comp34173_c0_seq1	Y	---	---	---	---	---	---	---	---	---	---	---	---	---	---	---	---	---	---	---	---	---	---	---	---	---	N	453	419.07	39	2.48	3.07	N	-
comp34180_c0	comp34180_c0_seq1	Y	---	---	---	---	---	---	---	---	---	---	---	---	---	---	---	---	---	---	---	---	---	---	---	---	---	N	271	237.11	14	1.59	1.98	N	-
comp34194_c0	comp34194_c0_seq1	Y	---	gi|60688026|gb|AAX30346.1| SJCHGC03050 protein [Schistosoma japonicum]	gi|60688026|gb|AAX30346.1| SJCHGC03050 protein [Schistosoma japonicum]	csin100967	KER23762.1	BN1106_s3005B000097.mRNA-1	Pk25911_txpt1	---	---	---	---	---	---	---	---	---	---	---	---	---	---	---	---	---	---	Y	592	558.06	47	2.23	2.76	N	-
comp34196_c0	comp34196_c0_seq1	Y	---	---	---	---	---	---	Pk13373_txpt1	---	---	---	---	---	---	---	---	---	---	---	---	---	---	---	---	---	---	Y	237	203.15	8	1.07	1.33	N	-
comp34206_c0	comp34206_c0_seq1	Y	---	gi|685960099|gb|KGB35793.1| Serine/threonine-protein kinase SMG1 [Schistosoma haematobium]	gi|685960099|gb|KGB35793.1| Serine/threonine-protein kinase SMG1 [Schistosoma haematobium]	csin106665	---	BN1106_s12897B000019.mRNA-1	---	---	---	---	---	---	---	---	---	---	---	---	K08873	ko03015	---	---	---	---	---	Y	281	247.1	21	2.29	2.84	N	-
comp34210_c0	comp34210_c0_seq1	Y	comp14954_c1_seq1	gi|684368914|ref|XP_009162972.1| hypothetical protein T265_00836 [Opisthorchis viverrini]	gi|684368914|ref|XP_009162972.1| hypothetical protein T265_00836 [Opisthorchis viverrini]	csin101599	KER33349.1	---	Pk09893_txpt5	---	---	---	---	---	---	---	---	---	---	---	K12869	ko03040	M00355	---	---	---	---	Y	285	251.1	17	1.82	2.26	N	-
comp34234_c0	comp34234_c0_seq1	Y	---	---	---	---	---	---	---	---	---	---	---	---	---	---	---	---	---	---	---	---	---	---	---	---	---	N	269	235.11	20	2.3	2.85	N	-
comp34236_c0	comp34236_c0_seq1	Y	---	---	---	---	---	---	---	---	---	---	---	---	---	---	---	---	---	---	---	---	---	---	1	---	---	Y	256	222.12	20	2.44	3.02	N	-
comp34243_c0	comp34243_c0_seq1	Y	---	gi|358335297|dbj|GAA53823.1| neurofibromin 1 [Clonorchis sinensis]	gi|358335297|dbj|GAA53823.1| neurofibromin 1 [Clonorchis sinensis]	csin111237	KER19844.1	---	---	---	---	---	---	---	---	---	---	---	---	---	---	---	---	---	---	---	---	Y	207	173.24	11	1.74	2.15	N	-
comp34257_c0	comp34257_c0_seq2	Y	---	---	---	---	---	---	---	---	---	---	---	---	---	---	---	---	---	---	---	---	---	---	---	---	---	N	414	380.07	25	1.75	2.17	N	-
comp34287_c0	comp34287_c0_seq1	Y	---	---	---	csin100279	KER26685.1	BN1106_s1009B000158.mRNA-1	Pk00992_txpt1	---	---	---	---	---	---	---	---	---	---	---	---	---	---	---	---	Y	Y	Y	370	336.07	28	2.23	2.76	N	-
comp34293_c0	comp34293_c0_seq1	Y	---	---	---	---	---	---	---	---	---	---	---	---	---	---	---	---	---	---	---	---	---	---	---	---	---	N	234	200.16	16	2.17	2.69	N	-
comp34302_c0	comp34302_c0_seq1	Y	---	---	---	---	---	---	---	---	---	---	---	---	---	---	---	---	---	---	---	---	---	---	---	---	---	N	259	225.12	14	1.68	2.08	N	-
comp34308_c0	comp34308_c0_seq1	Y	---	---	---	---	---	---	Pk46401_txpt3	---	---	---	---	---	---	---	---	---	---	---	---	---	---	---	---	---	---	Y	210	176.23	9	1.39	1.73	N	-
comp34309_c0	comp34309_c0_seq1	Y	---	---	---	---	---	---	---	---	---	---	---	---	---	---	---	---	---	---	---	---	---	---	---	---	---	N	309	275.09	21	2.05	2.54	N	-
comp34311_c0	comp34311_c0_seq1	Y	---	---	---	---	---	---	---	---	---	---	---	---	---	---	---	---	---	---	---	---	---	---	1	---	---	Y	364	330.07	20	1.62	2.01	N	-
comp34316_c0	comp34316_c0_seq1	Y	---	---	---	---	---	---	---	---	---	---	---	---	---	---	---	---	---	---	---	---	---	---	---	---	---	N	613	579.06	32	1.46	1.81	N	-
comp34318_c0	comp34318_c0_seq1	Y	---	---	---	---	---	---	---	---	---	---	---	---	---	---	---	---	---	---	---	---	---	---	---	---	---	N	236	202.15	17	2.28	2.83	N	-
comp34320_c0	comp34320_c0_seq1	Y	---	---	---	---	---	---	---	---	---	---	---	---	---	---	---	---	---	---	---	---	---	---	---	---	---	N	364	330.07	19	1.54	1.91	N	-
comp34328_c0	comp34328_c0_seq1	Y	---	---	---	---	---	---	---	---	---	---	---	---	---	---	---	---	---	---	---	---	---	---	---	---	---	N	234	200.16	12	1.63	2.02	N	-
comp34329_c0	comp34329_c0_seq1	Y	---	---	---	---	---	---	Pk28402_txpt1	---	---	---	---	---	---	---	---	---	---	---	---	---	---	---	---	Y	Y	Y	218	184.2	10	1.48	1.83	N	-
comp34343_c0	comp34343_c0_seq1	Y	---	gi|684377985|ref|XP_009165878.1| hypothetical protein T265_03195 [Opisthorchis viverrini]	gi|684377985|ref|XP_009165878.1| hypothetical protein T265_03195 [Opisthorchis viverrini]	csin102651	KER30352.1	BN1106_s1596B000268.mRNA-1	Pk08545_txpt1	---	---	---	---	---	---	---	---	---	---	---	K11765	---	---	---	---	---	---	Y	290	256.09	19	2	2.48	N	-
comp34365_c0	comp34365_c0_seq1	Y	---	---	---	---	---	---	---	---	---	---	---	---	---	---	---	---	---	---	---	---	---	---	1	---	---	Y	225	191.18	13	1.85	2.29	N	-
comp34380_c0	comp34380_c0_seq2	Y	---	---	---	---	---	---	---	---	---	---	---	---	---	---	---	---	---	---	---	---	---	---	1	---	---	Y	318	284.08	20	1.89	2.34	N	-
comp34386_c0	comp34386_c0_seq1	Y	---	---	---	---	---	---	---	---	---	---	---	---	---	---	---	---	---	---	---	---	---	---	---	---	---	N	201	167.27	12	1.96	2.43	N	-
comp34387_c0	comp34387_c0_seq1	Y	comp6861_c0_seq1	gi|684371571|ref|XP_009163820.1| hypothetical protein T265_01515 [Opisthorchis viverrini]	gi|684371571|ref|XP_009163820.1| hypothetical protein T265_01515 [Opisthorchis viverrini]	csin102778	KER32463.1	BN1106_s888B000332.mRNA-1	Pk06164_txpt1	---	---	---	---	---	---	---	---	---	---	2.7.7.41	K00981	ko00564 ko04070	M00093	---	---	---	---	Y	885	851.06	56	1.73	2.15	N	-
comp34390_c0	comp34390_c0_seq1	Y	---	---	---	---	---	---	---	---	---	---	---	---	---	---	---	---	---	---	---	---	---	---	1	---	---	Y	405	371.07	22	1.58	1.96	N	-
comp34397_c0	comp34397_c0_seq1	Y	---	---	---	---	---	---	---	---	---	---	---	---	---	---	---	---	---	---	---	---	---	---	---	---	---	N	251	217.13	10	1.25	1.55	N	-
comp34407_c0	comp34407_c0_seq1	Y	---	---	---	---	---	---	Pk53980_txpt2	---	---	---	---	---	---	---	---	---	---	---	---	---	---	---	---	---	---	Y	444	410.07	37	2.4	2.98	N	-
comp34433_c0	comp34433_c0_seq1	Y	---	---	---	---	---	---	---	---	---	---	---	---	---	---	---	---	---	---	---	---	---	---	---	---	---	N	279	245.1	16	1.76	2.18	N	-
comp34436_c0	comp34436_c0_seq1	Y	---	---	---	---	---	---	---	---	---	---	---	---	---	---	---	---	---	---	---	---	---	---	1	---	---	Y	227	193.17	17	2.39	2.97	N	-
comp34440_c0	comp34440_c0_seq1	Y	---	---	---	---	---	---	Pk32231_txpt1	---	---	---	---	---	---	---	---	---	---	---	---	---	---	---	---	---	---	Y	234	200.16	10	1.36	1.68	N	-
comp34445_c0	comp34445_c0_seq2	Y	---	---	---	---	---	---	---	---	---	---	---	---	---	---	---	---	---	---	---	---	---	---	3	---	---	Y	311	277.09	21	2.04	2.52	N	-
comp34446_c0	comp34446_c0_seq2	Y	---	---	---	---	---	---	---	---	---	---	---	---	---	---	---	---	---	---	---	---	---	---	---	---	---	N	317	283.08	23	2.18	2.7	N	-
comp34454_c0	comp34454_c0_seq1	Y	comp19246_c1_seq1	gi|684375921|ref|XP_009165225.1| hypothetical protein T265_02659 [Opisthorchis viverrini]	gi|684375921|ref|XP_009165225.1| hypothetical protein T265_02659 [Opisthorchis viverrini]	csin102056	KER30976.1	BN1106_s1108B000596.mRNA-1	Pk52960_txpt3	---	---	---	---	---	---	---	---	---	---	2.4.2.26	K00771	ko00532 ko00534	M00057	---	---	---	---	Y	437	403.07	30	1.98	2.45	N	-
comp34457_c0	comp34457_c0_seq1	Y	---	---	---	---	---	---	---	---	---	---	---	---	---	---	---	---	---	---	---	---	---	---	---	---	---	N	201	167.27	12	1.96	2.43	N	-
comp34469_c0	comp34469_c0_seq1	Y	---	---	---	csin106489	KER27123.1	---	Pk47131_txpt1	---	---	---	---	---	---	---	---	---	---	---	---	---	---	---	---	---	---	Y	832	798.06	48	1.58	1.96	N	-
comp34496_c0	comp34496_c0_seq1	Y	comp16242_c0_seq1	gi|349971193|dbj|GAA41144.1| p53 and DNA damage-regulated protein 1 [Clonorchis sinensis]	gi|349971193|dbj|GAA41144.1| p53 and DNA damage-regulated protein 1 [Clonorchis sinensis]	csin107466	---	BN1106_s7500B000012.mRNA-1	---	---	---	---	---	---	---	---	---	---	---	---	K13176	ko03013	M00405 M00406	---	---	---	---	Y	434	400.07	722	48.05	59.54	N	-
comp34511_c0	comp34511_c0_seq1	Y	---	gi|546001|gb|AAB30260.1| hsp70, partial [Onchocerca volvulus]	gi|546001|gb|AAB30260.1| hsp70, partial [Onchocerca volvulus]	csin108687	KER26780.1	BN1106_s1344B000108.mRNA-1	Pk37634_txpt1	---	578822169 no description	64	Smed|mk4.005889.01	58.33	---	IPR001023: Heat shock protein Hsp70; IPR013126: Heat shock protein 70; IPR018181: Heat shock protein 70, conserved site;	GO:0005524: ATP binding;	---	---	---	K03283	ko03040 ko04010 ko04141 ko04144 ko04612 ko04915 ko05134 ko05145 ko05162 ko05164 ko05169	M00353 M00355	---	---	---	---	Y	403	369.07	87	6.29	7.79	N	-
comp34519_c0	comp34519_c0_seq1	Y	---	---	---	---	---	---	---	---	---	---	---	---	---	---	---	---	---	---	---	---	---	---	---	---	---	N	334	300.08	12	1.07	1.33	N	-
comp34542_c0	comp34542_c0_seq1	Y	---	---	---	---	---	---	---	---	---	---	---	---	---	---	---	---	---	---	---	---	---	---	---	---	---	N	689	655.06	50	2.01	2.5	N	-
comp34548_c0	comp34548_c0_seq1	Y	---	---	---	---	---	---	---	---	---	---	---	---	---	---	---	---	---	---	---	---	---	---	---	---	---	N	250	216.13	16	2.01	2.49	N	-
comp34558_c0	comp34558_c0_seq1	Y	comp19259_c0_seq1	---	---	---	---	---	Pk53870_txpt3	---	---	---	---	---	---	---	---	---	---	---	---	---	---	---	---	---	---	Y	522	488.07	25	1.36	1.68	N	-
comp34578_c0	comp34578_c0_seq1	Y	---	---	---	---	---	---	---	---	---	---	---	---	---	---	---	---	---	---	---	---	---	---	1	---	---	Y	251	217.13	19	2.37	2.94	N	-
comp34579_c0	comp34579_c0_seq1	Y	---	---	---	---	---	---	---	---	---	---	---	---	---	---	---	---	---	---	---	---	---	---	---	---	---	N	358	324.08	19	1.57	1.94	N	-
comp34669_c0	comp34669_c0_seq1	Y	---	---	---	---	---	---	---	---	---	---	---	---	---	---	---	---	---	---	---	---	---	---	1	---	---	Y	215	181.21	13	1.96	2.43	N	-
comp34832_c0	comp34832_c0_seq1	Y	---	gi|358331824|dbj|GAA50577.1| adenylate cyclase 9 [Clonorchis sinensis]	gi|358331824|dbj|GAA50577.1| adenylate cyclase 9 [Clonorchis sinensis]	csin104754	---	---	---	---	---	---	---	---	---	---	---	---	---	---	---	---	---	---	---	---	---	Y	230	196.17	13	1.8	2.23	N	-
comp34890_c0	comp34890_c0_seq1	Y	---	gi|685956001|gb|KGB32225.1| 5-hydroxytryptamine receptor 1 [Schistosoma haematobium]	gi|685956001|gb|KGB32225.1| 5-hydroxytryptamine receptor 1 [Schistosoma haematobium]	csin106178	KER24018.1	BN1106_s10B000515.mRNA-1	---	---	---	---	---	---	---	IPR000276: GPCR, rhodopsin-like, 7TM;	---	GO:0007186: G-protein coupled receptor protein signaling pathway;	GO:0016021: integral to membrane;	---	K06670	ko04110 ko04111	---	---	1	---	---	Y	234	200.16	11	1.49	1.85	N	-
comp34948_c0	comp34948_c0_seq1	Y	---	---	---	---	---	---	---	---	---	---	---	---	---	---	---	---	---	---	---	---	---	---	---	---	---	N	329	295.08	16	1.45	1.8	N	-
comp34986_c0	comp34986_c0_seq1	Y	comp17073_c0_seq1	gi|358335297|dbj|GAA53823.1| neurofibromin 1 [Clonorchis sinensis]	gi|358335297|dbj|GAA53823.1| neurofibromin 1 [Clonorchis sinensis]	csin111237	KER19844.1	BN1106_s5272B000057.mRNA-2	---	---	---	---	---	---	---	---	---	---	---	---	---	---	---	---	1	---	---	Y	209	175.24	22	3.43	4.25	N	-
comp34997_c0	comp34997_c0_seq1	Y	---	---	---	---	---	---	---	---	---	---	---	---	---	---	---	---	---	---	---	---	---	---	---	---	---	N	225	191.18	11	1.57	1.94	N	-
comp35132_c0	comp35132_c0_seq1	Y	---	---	---	csin100916	KER29400.1	BN1106_s1327B000173.mRNA-1	Pk44708_txpt1	---	---	---	---	---	---	---	---	---	---	---	---	---	---	---	---	---	---	Y	242	208.14	11	1.43	1.78	N	-
comp35405_c0	comp35405_c0_seq1	Y	comp14977_c0_seq1	gi|684367420|ref|XP_009162516.1| hypothetical protein T265_00479 [Opisthorchis viverrini]	gi|684367420|ref|XP_009162516.1| hypothetical protein T265_00479 [Opisthorchis viverrini]	csin102319	KER33822.1	---	Pk00958_txpt1	---	---	---	---	---	---	IPR013783: Immunoglobulin-like fold;	---	---	---	---	---	---	---	---	---	---	---	Y	262	228.12	14	1.66	2.06	N	-
comp35785_c0	comp35785_c0_seq1	Y	---	---	---	---	---	---	---	---	---	---	---	---	---	---	---	---	---	---	---	---	---	---	---	---	---	N	264	230.11	12	1.41	1.75	N	-
comp36050_c0	comp36050_c0_seq1	Y	---	---	---	---	---	---	---	---	---	---	---	---	---	---	---	---	---	---	---	---	---	---	1	---	---	Y	500	466.07	25	1.42	1.76	N	-
comp36097_c0	comp36097_c0_seq1	Y	---	---	---	---	---	---	---	---	---	---	---	---	---	---	---	---	---	---	---	---	---	---	---	---	---	N	616	582.06	158	7.18	8.89	N	-
comp36105_c0	comp36105_c0_seq1	Y	---	---	---	---	---	---	Pk42097_txpt1	---	---	---	---	---	---	---	---	---	---	---	---	---	---	---	---	---	---	Y	220	186.19	9	1.32	1.63	N	-
comp36142_c0	comp36142_c0_seq1	Y	---	---	---	---	---	---	---	---	---	---	---	---	---	---	---	---	---	---	---	---	---	---	---	---	---	N	313	279.08	33	3.18	3.94	N	-
comp361690_c0	comp361690_c0_seq1	Y	---	gi|358333408|dbj|GAA51919.1| pro-Pol polyprotein [Clonorchis sinensis]	gi|358333408|dbj|GAA51919.1| pro-Pol polyprotein [Clonorchis sinensis]	csin107017	KER23840.1	BN1106_s4462B000078.mRNA-1	Pk03470_txpt1	---	---	---	---	---	---	IPR001584: Integrase, catalytic core; IPR012337: Ribonuclease H-like;	GO:0003676: nucleic acid binding; GO:0003677: DNA binding;	GO:0015074: DNA integration;	---	---	K17262	---	---	---	---	---	---	Y	240	206.15	10	1.32	1.63	N	-
comp36184_c0	comp36184_c0_seq1	Y	---	gi|684366953|ref|XP_009162371.1| hypothetical protein T265_00362 [Opisthorchis viverrini]	gi|684366953|ref|XP_009162371.1| hypothetical protein T265_00362 [Opisthorchis viverrini]	---	KER33925.1	BN1106_s229B000872.mRNA-1	Pk49752_txpt1	---	---	---	---	---	---	---	---	---	---	6.1.1.4	K01869	ko00970	M00359 M00360	---	---	---	---	Y	382	348.07	162	12.43	15.4	N	-
comp36424_c0	comp36424_c0_seq1	Y	---	gi|358256573|dbj|GAA50132.1| hypothetical protein CLF_104104 [Clonorchis sinensis]	gi|358256573|dbj|GAA50132.1| hypothetical protein CLF_104104 [Clonorchis sinensis]	csin104104	---	BN1106_s3884B000052.mRNA-1	Pk47702_txpt1	---	---	---	---	---	---	---	---	---	---	---	---	---	---	---	---	---	---	Y	384	350.07	24	1.83	2.27	N	-
comp36507_c0	comp36507_c0_seq1	Y	---	---	---	---	---	---	---	---	---	---	---	---	---	---	---	---	---	---	---	---	---	---	1	---	---	Y	292	258.09	10	1.04	1.29	N	-
comp36706_c0	comp36706_c0_seq1	Y	comp24277_c1_seq1	gi|76157632|gb|AAX28499.2| SJCHGC09567 protein [Schistosoma japonicum]	gi|76157632|gb|AAX28499.2| SJCHGC09567 protein [Schistosoma japonicum]	csin108720	KER25833.1	BN1106_s4329B000100.mRNA-1	Pk07444_txpt6	---	---	---	---	---	---	---	---	---	---	---	K11348	---	---	---	---	---	---	Y	213	179.22	12	1.83	2.26	N	-
comp36834_c0	comp36834_c0_seq1	Y	---	---	---	---	---	---	---	---	---	---	---	---	---	---	---	---	---	---	---	---	---	---	1	---	---	Y	469	435.07	37	2.26	2.8	N	-
comp36974_c0	comp36974_c0_seq1	Y	---	---	---	---	---	---	---	---	---	---	---	---	---	---	---	---	---	---	---	---	---	---	---	---	---	N	272	238.11	16	1.81	2.25	N	-
comp37164_c0	comp37164_c0_seq1	Y	---	gi|358342070|dbj|GAA49619.1| tetratricopeptide repeat protein 21B, partial [Clonorchis sinensis]	gi|358342070|dbj|GAA49619.1| tetratricopeptide repeat protein 21B, partial [Clonorchis sinensis]	csin103299	KER32493.1	BN1106_s98B000758.mRNA-1	---	---	---	---	---	---	---	---	---	---	---	3.4.19.12	K05609	---	---	---	---	---	---	Y	235	201.16	11	1.49	1.84	N	-
comp37287_c0	comp37287_c0_seq1	Y	---	---	---	---	---	---	Pk15227_txpt1	---	---	---	---	---	---	---	---	---	---	---	---	---	---	---	---	---	---	Y	560	526.06	24	1.21	1.5	N	-
comp37403_c0	comp37403_c0_seq1	Y	---	---	---	---	---	---	---	---	---	---	---	---	---	---	---	---	---	---	---	---	---	---	---	---	---	N	288	254.1	21	2.23	2.76	N	-
comp37424_c0	comp37424_c0_seq1	Y	comp25267_c0_seq1	gi|358342033|dbj|GAA49588.1| ATP-dependent RNA helicase DDX41 [Clonorchis sinensis]	gi|358342033|dbj|GAA49588.1| ATP-dependent RNA helicase DDX41 [Clonorchis sinensis]	csin103261	KER32327.1	BN1106_s298B000276.mRNA-1	Pk01609_txpt1	---	578811126 PREDICTED: probable ATP-dependent RNA helicase DDX41 isoform X1	70.15	Smed|mk4.000001.38	74.63	---	IPR000629: RNA helicase, ATP-dependent, DEAD-box, conserved site; IPR011545: DNA/RNA helicase, DEAD/DEAH box type, N-terminal; IPR014001: DEAD-like helicase;	GO:0003676: nucleic acid binding; GO:0005524: ATP binding; GO:0008026: ATP-dependent helicase activity;	---	---	3.6.4.13	K13116	---	---	---	---	---	---	Y	202	168.27	36	5.86	7.26	N	-
comp37425_c0	comp37425_c0_seq1	Y	---	---	---	---	---	---	Pk53950_txpt1	---	---	---	---	---	---	---	---	---	---	---	---	---	---	---	---	---	---	Y	290	256.09	16	1.68	2.09	N	-
comp37491_c0	comp37491_c0_seq1	Y	comp18873_c1_seq1	---	---	---	KER32078.1	---	---	---	---	---	---	---	---	---	---	---	---	---	---	---	---	---	---	---	---	Y	295	261.09	23	2.37	2.94	N	-
comp37513_c0	comp37513_c0_seq1	Y	comp21170_c0_seq1	gi|684405498|ref|XP_009174470.1| hypothetical protein T265_09970 [Opisthorchis viverrini]	gi|684405498|ref|XP_009174470.1| hypothetical protein T265_09970 [Opisthorchis viverrini]	csin101962	KER21784.1	BN1106_s1101B000132.mRNA-1	Pk54045_txpt1	---	530393925 PREDICTED: serine/threonine-protein phosphatase 2B catalytic subunit beta isoform isoform X3	56.06	---	---	---	---	---	---	---	3.1.3.16	K04348	ko04010 ko04020 ko04114 ko04210 ko04310 ko04360 ko04370 ko04380 ko04650 ko04660 ko04662 ko04720 ko04724 ko04728 ko05010 ko05014 ko05031 ko05152 ko05166	---	---	---	---	---	Y	246	212.14	30	3.83	4.75	N	-
comp37741_c0	comp37741_c0_seq1	Y	---	---	---	---	---	---	---	---	---	---	---	---	---	---	---	---	---	---	---	---	---	---	---	---	---	N	329	295.08	36	3.27	4.05	N	-
comp37796_c0	comp37796_c0_seq1	Y	---	---	---	---	---	---	Pk01813_txpt1	---	---	---	---	---	---	---	---	---	---	---	---	---	---	---	---	---	---	Y	517	483.07	19	1.04	1.29	N	-
comp38181_c0	comp38181_c0_seq2	Y	---	---	---	---	---	---	---	---	---	---	---	---	---	---	---	---	---	---	---	---	---	---	---	---	---	N	278	244.1	12	1.33	1.64	N	-
comp38234_c0	comp38234_c0_seq1	Y	comp10997_c1_seq1	---	---	---	---	---	Pk47819_txpt2	---	---	---	---	---	---	---	---	---	---	---	---	---	---	---	1	---	---	Y	253	219.13	36	4.45	5.51	N	-
comp38409_c0	comp38409_c0_seq1	Y	---	---	---	---	---	---	---	---	---	---	---	---	---	---	---	---	---	---	---	---	---	---	---	---	---	N	461	427.07	38	2.37	2.93	N	-
comp38474_c0	comp38474_c0_seq1	Y	---	gi|358338079|dbj|GAA56404.1| hypothetical protein CLF_110818 [Clonorchis sinensis]	gi|358338079|dbj|GAA56404.1| hypothetical protein CLF_110818 [Clonorchis sinensis]	csin110818	KER31882.1	BN1106_s4940B000048.mRNA-1	Pk03518_txpt1	---	---	---	---	---	---	IPR010876: NICE-3 predicted;	---	---	---	---	K15203	---	---	---	1	---	---	Y	464	430.07	36	2.23	2.76	N	-
comp38543_c0	comp38543_c0_seq1	Y	---	---	---	---	---	---	---	---	---	---	---	---	---	---	---	---	---	---	---	---	---	---	---	---	---	N	320	286.08	15	1.41	1.74	N	-
comp38584_c0	comp38584_c0_seq1	Y	comp20121_c0_seq1	gi|685962716|gb|KGB38094.1| Universal stress protein [Schistosoma haematobium]	gi|685962716|gb|KGB38094.1| Universal stress protein [Schistosoma haematobium]	csin112002	KER27338.1	BN1106_s596B000423.mRNA-1	Pk22768_txpt1	---	---	---	---	---	---	IPR014729: Rossmann-like alpha/beta/alpha sandwich fold;	---	---	---	3.4.25.1	K02731	ko03050	M00337 M00340	---	---	---	---	Y	373	339.07	69	5.44	6.74	N	-
comp38782_c0	comp38782_c0_seq1	Y	---	---	---	---	---	---	---	---	---	---	---	---	---	---	---	---	---	---	---	---	---	---	---	---	---	N	244	210.14	8	1.03	1.28	N	-
comp38842_c0	comp38842_c0_seq1	Y	---	---	---	---	---	---	---	---	---	---	---	---	---	---	---	---	---	---	---	---	---	---	---	---	---	N	202	168.27	9	1.46	1.81	N	-
comp39443_c0	comp39443_c0_seq1	Y	comp25186_c1_seq1	gi|353233297|emb|CCD80652.1| putative unkempt protein [Schistosoma mansoni]	gi|353233297|emb|CCD80652.1| putative unkempt protein [Schistosoma mansoni]	csin100841	---	---	Pk08915_txpt1	---	578828206 no description	67.19	Smed|mk4.007930.00	57.78	---	---	---	---	---	---	K17606	---	---	---	---	---	---	Y	747	713.06	164	6.06	7.51	N	-
comp39484_c0	comp39484_c0_seq1	Y	comp18139_c1_seq1	gi|76157584|gb|AAX28463.2| SJCHGC05759 protein [Schistosoma japonicum]	gi|76157584|gb|AAX28463.2| SJCHGC05759 protein [Schistosoma japonicum]	---	---	---	Pk46803_txpt1	---	---	---	---	---	---	IPR005550: Kinetochore protein Ndc80;	---	---	---	---	K11547	---	---	---	---	---	---	Y	271	237.11	34	3.87	4.8	N	-
comp39674_c0	comp39674_c0_seq1	Y	---	gi|684391634|ref|XP_009170037.1| hypothetical protein T265_06499 [Opisthorchis viverrini]	gi|684391634|ref|XP_009170037.1| hypothetical protein T265_06499 [Opisthorchis viverrini]	---	KER26219.1	---	Pk49389_txpt2	---	---	---	---	---	---	---	---	---	---	---	---	---	---	---	---	---	---	Y	285	251.1	74	7.94	9.84	N	-
comp39898_c0	comp39898_c0_seq1	Y	---	---	---	---	---	---	---	---	---	---	---	---	---	---	---	---	---	---	---	---	---	---	---	---	---	N	210	176.23	8	1.24	1.54	N	-
comp39938_c0	comp39938_c0_seq1	Y	comp19757_c2_seq1	---	---	---	KER29821.1	BN1106_s1499B000097.mRNA-1	---	---	---	---	---	---	---	---	---	---	---	---	---	---	---	---	---	---	---	Y	212	178.22	53	8.12	10.06	N	-
comp40183_c0	comp40183_c0_seq1	Y	---	---	---	---	---	---	Pk34547_txpt1	---	---	---	---	---	---	---	---	---	---	---	---	---	---	---	---	---	---	Y	874	840.06	40	1.25	1.55	N	-
comp40560_c0	comp40560_c0_seq1	Y	---	---	---	---	---	---	Pk43637_txpt1	---	---	---	---	---	---	---	---	---	---	---	---	---	---	---	---	---	---	Y	626	592.06	30	1.34	1.66	N	-
comp40898_c0	comp40898_c0_seq1	Y	---	---	---	---	---	---	---	---	---	---	---	---	---	---	---	---	---	---	---	---	---	---	---	---	---	N	260	226.12	11	1.32	1.63	N	-
comp40902_c0	comp40902_c0_seq1	Y	---	---	---	---	---	---	---	---	---	---	---	---	---	---	---	---	---	---	---	---	---	---	---	---	---	N	301	267.09	11	1.11	1.37	N	-
comp40911_c0	comp40911_c0_seq2	Y	---	---	---	---	---	---	Pk09465_txpt1	---	---	---	---	---	---	---	---	---	---	---	---	---	---	---	---	---	---	Y	679	645.06	42	1.72	2.13	N	-
comp41006_c0	comp41006_c0_seq1	Y	---	---	---	---	---	---	---	---	---	---	---	---	---	---	---	---	---	---	---	---	---	---	---	---	---	N	378	344.07	23	1.79	2.21	N	-
comp41293_c0	comp41293_c0_seq1	Y	comp15575_c0_seq1	---	---	---	---	---	---	---	---	---	---	---	---	---	---	---	---	---	---	---	---	---	---	---	---	N	451	417.07	23	1.47	1.82	N	-
comp41329_c0	comp41329_c0_seq1	Y	comp15018_c0_seq1	---	---	---	---	---	---	---	---	---	---	---	---	---	---	---	---	---	---	---	---	---	---	---	---	N	263	229.11	11	1.3	1.61	N	-
comp41389_c0	comp41389_c0_seq1	Y	---	---	---	---	---	BN1106_s1349B000187.mRNA-1	Pk09281_txpt1	---	---	---	---	---	---	IPR000477: Reverse transcriptase;	GO:0003723: RNA binding; GO:0003964: RNA-directed DNA polymerase activity;	GO:0006278: RNA-dependent DNA replication;	---	---	---	---	---	---	---	---	---	Y	233	199.16	10	1.36	1.69	N	-
comp41437_c0	comp41437_c0_seq1	Y	---	---	---	---	---	---	---	---	---	---	---	---	---	---	---	---	---	---	---	---	---	---	---	---	---	N	327	293.08	13	1.19	1.47	N	-
comp41569_c0	comp41569_c0_seq1	Y	---	---	---	---	---	---	---	---	---	---	---	---	---	---	---	---	---	---	---	---	---	---	---	---	---	N	241	207.14	9	1.18	1.46	N	-
comp41734_c0	comp41734_c0_seq1	Y	---	---	---	---	---	---	---	---	---	---	---	---	---	---	---	---	---	---	---	---	---	---	---	---	---	N	287	253.1	15	1.6	1.98	N	-
comp41843_c0	comp41843_c0_seq1	Y	---	---	---	---	---	---	---	---	---	---	---	---	---	---	---	---	---	---	---	---	---	---	1	---	---	Y	202	168.27	8	1.3	1.61	N	-
comp41927_c0	comp41927_c0_seq1	Y	---	gi|358331664|dbj|GAA50436.1| vacuolar protein sorting-associated protein 13D, partial [Clonorchis sinensis]	gi|358331664|dbj|GAA50436.1| vacuolar protein sorting-associated protein 13D, partial [Clonorchis sinensis]	csin104541	KER20313.1	BN1106_s3785B000225.mRNA-1	Pk09731_txpt1	---	---	---	---	---	---	---	---	---	---	---	---	---	---	---	---	---	---	Y	219	185.2	10	1.47	1.82	N	-
comp41933_c0	comp41933_c0_seq1	Y	---	---	---	---	---	---	---	---	---	---	---	---	---	---	---	---	---	---	---	---	---	---	---	---	---	N	247	213.13	9	1.14	1.42	N	-
comp42134_c0	comp42134_c0_seq1	Y	comp13279_c0_seq1	gi|358253780|dbj|GAA53770.1| WD repeat and FYVE domain-containing protein 3 [Clonorchis sinensis]	gi|358253780|dbj|GAA53770.1| WD repeat and FYVE domain-containing protein 3 [Clonorchis sinensis]	csin111054	KER20364.1	BN1106_s3837B000091.mRNA-1	---	---	---	---	---	---	---	---	---	---	---	---	K07365	ko04012 ko04660 ko05130	---	---	---	---	---	Y	513	479.07	32	1.77	2.2	N	-
comp42259_c0	comp42259_c0_seq1	Y	---	gi|684369559|ref|XP_009163170.1| hypothetical protein T265_00991 [Opisthorchis viverrini]	gi|684369559|ref|XP_009163170.1| hypothetical protein T265_00991 [Opisthorchis viverrini]	---	KER33092.1	BN1106_s188B000223.mRNA-1	---	---	---	---	---	---	---	IPR000449: Ubiquitin-associated/translation elongation factor EF1B, N-terminal; IPR009060: UBA-like; IPR015940: Ubiquitin-associated/translation elongation factor EF1B, N-terminal, eukaryote;	GO:0005515: protein binding;	---	---	---	---	---	---	---	---	---	---	Y	292	258.09	12	1.25	1.55	N	-
comp42524_c0	comp42524_c0_seq1	Y	---	---	---	---	---	---	---	---	---	---	---	---	---	---	---	---	---	---	---	---	---	---	---	---	---	N	257	223.12	11	1.33	1.65	N	-
comp42707_c0	comp42707_c0_seq1	Y	---	---	---	---	---	---	---	---	---	---	---	---	---	---	---	---	---	---	---	---	---	---	---	---	---	N	202	168.27	20	3.25	4.03	N	-
comp42778_c0	comp42778_c0_seq1	Y	---	gi|684388041|ref|XP_009168951.1| hypothetical protein T265_05628 [Opisthorchis viverrini]	gi|684388041|ref|XP_009168951.1| hypothetical protein T265_05628 [Opisthorchis viverrini]	csin108899	KER27303.1	BN1106_s220B000623.mRNA-1	---	---	5031923 double-strand break repair protein MRE11A isoform 1	54.79	Smed|mk4.014816.00	60.66	---	IPR003701: DNA repair exonuclease; IPR004843: Metallo-dependent phosphatase;	GO:0004527: exonuclease activity; GO:0016787: hydrolase activity;	GO:0006259: DNA metabolic process;	---	---	K10865	ko03440 ko03450	M00291 M00292 M00295	---	---	---	---	Y	263	229.11	22	2.6	3.22	N	-
comp42789_c0	comp42789_c0_seq1	Y	---	---	---	---	---	---	---	---	---	---	---	---	---	---	---	---	---	---	---	---	---	---	1	---	---	Y	219	185.2	11	1.62	2.01	N	-
comp42894_c0	comp42894_c0_seq1	Y	---	---	---	---	---	---	---	---	---	---	---	---	---	---	---	---	---	---	---	---	---	---	---	---	---	N	415	381.07	30	2.1	2.6	N	-
comp42942_c0	comp42942_c0_seq1	Y	---	---	---	---	---	---	---	---	---	---	---	---	---	---	---	---	---	---	---	---	---	---	---	---	---	N	241	207.14	18	2.36	2.92	N	-
comp42952_c0	comp42952_c0_seq1	Y	---	---	---	---	---	---	---	---	---	---	---	---	---	---	---	---	---	---	---	---	---	---	---	---	---	N	488	454.07	19	1.11	1.38	N	-
comp43080_c0	comp43080_c0_seq1	Y	comp21483_c2_seq1	gi|358333068|dbj|GAA29488.2| translation initiation factor eIF-2B subunit epsilon [Clonorchis sinensis]	gi|358333068|dbj|GAA29488.2| translation initiation factor eIF-2B subunit epsilon [Clonorchis sinensis]	csin106556	KER32441.1	BN1106_s1589B000302.mRNA-1	Pk00105_txpt3	---	---	---	---	---	---	---	---	---	---	---	---	---	---	---	---	---	---	Y	209	175.24	39	6.08	7.53	N	-
comp43255_c0	comp43255_c0_seq1	Y	---	---	---	---	---	---	---	---	---	---	---	---	---	---	---	---	---	---	---	---	---	---	---	---	---	N	270	236.11	9	1.03	1.28	N	-
comp43349_c1	comp43349_c1_seq1	Y	---	---	---	---	---	---	---	---	---	---	---	---	---	---	---	---	---	---	---	---	---	---	---	---	---	N	304	270.09	12	1.19	1.48	N	-
comp43430_c0	comp43430_c0_seq1	Y	---	gi|684403171|ref|XP_009173712.1| hypothetical protein T265_09401 [Opisthorchis viverrini]	gi|684403171|ref|XP_009173712.1| hypothetical protein T265_09401 [Opisthorchis viverrini]	csin108004	KER22536.1	BN1106_s6786B000091.mRNA-1	Pk10639_txpt3	---	---	---	---	---	---	---	---	---	---	---	K06801	---	---	---	---	---	---	Y	399	365.07	27	1.97	2.44	N	-
comp43577_c0	comp43577_c0_seq1	Y	---	---	---	---	---	---	---	---	---	---	---	---	---	---	---	---	---	---	---	---	---	---	---	---	---	N	211	177.23	14	2.16	2.67	N	-
comp43609_c0	comp43609_c0_seq1	Y	---	---	---	---	---	---	---	---	---	---	---	---	---	---	---	---	---	---	---	---	---	---	---	---	---	N	494	460.07	42	2.42	3	N	-
comp43718_c0	comp43718_c0_seq1	Y	---	---	---	---	---	---	---	---	---	---	---	---	---	---	---	---	---	---	---	---	---	---	1	---	---	Y	292	258.09	42	4.38	5.43	N	-
comp43804_c0	comp43804_c0_seq1	Y	---	---	---	---	---	---	---	---	---	---	---	---	---	---	---	---	---	---	---	---	---	---	---	---	---	N	328	294.08	25	2.28	2.83	N	-
comp43874_c0	comp43874_c0_seq1	Y	---	---	---	---	---	---	Pk00939_txpt1	---	---	---	---	---	---	---	---	---	---	---	---	---	---	---	---	---	---	Y	379	345.07	22	1.7	2.11	N	-
comp43934_c0	comp43934_c0_seq1	Y	---	---	---	---	---	---	---	---	---	---	---	---	---	---	---	---	---	---	---	---	---	---	---	---	---	N	517	483.07	28	1.54	1.91	N	-
comp44010_c0	comp44010_c0_seq1	Y	---	---	---	---	---	---	---	---	---	---	---	---	---	---	---	---	---	---	---	---	---	---	---	---	---	N	236	202.15	10	1.34	1.66	N	-
comp44468_c0	comp44468_c0_seq1	Y	---	---	---	---	---	---	---	---	---	---	---	---	---	---	---	---	---	---	---	---	---	---	1	---	---	Y	218	184.2	10	1.48	1.83	N	-
comp44611_c0	comp44611_c0_seq1	Y	---	---	---	---	---	---	Pk52610_txpt4	---	---	---	---	---	---	---	---	---	---	---	---	---	---	---	---	---	---	Y	229	195.17	11	1.53	1.9	N	-
comp44769_c0	comp44769_c0_seq1	Y	---	---	---	---	---	---	---	---	---	---	---	---	---	---	---	---	---	---	---	---	---	---	---	---	---	N	306	272.09	12	1.19	1.47	N	-
comp44803_c0	comp44803_c0_seq1	Y	---	---	---	---	---	---	---	---	---	---	---	---	---	---	---	---	---	---	---	---	---	---	---	Y	Y	Y	283	249.1	35	3.79	4.69	N	-
comp44834_c0	comp44834_c0_seq1	Y	---	---	---	---	---	---	---	---	---	---	---	---	---	---	---	---	---	---	---	---	---	---	---	---	---	N	468	434.07	25	1.53	1.9	N	-
comp44857_c0	comp44857_c0_seq1	Y	---	---	---	---	---	---	---	---	---	---	---	---	---	---	---	---	---	---	---	---	---	---	---	---	---	N	303	269.09	12	1.2	1.49	N	-
comp44913_c0	comp44913_c0_seq1	Y	---	---	---	---	---	---	---	---	---	---	---	---	---	---	---	---	---	---	---	---	---	---	---	---	---	N	233	199.16	12	1.64	2.03	N	-
comp45024_c0	comp45024_c0_seq1	Y	---	---	---	---	---	---	---	---	---	---	---	---	---	---	---	---	---	---	---	---	---	---	---	---	---	N	229	195.17	12	1.67	2.07	N	-
comp45034_c0	comp45034_c0_seq1	Y	---	---	---	---	---	---	---	---	---	---	---	---	---	---	---	---	---	---	---	---	---	---	---	---	---	N	216	182.21	8	1.2	1.48	N	-
comp45170_c0	comp45170_c0_seq1	Y	---	---	---	csin102103	KER31990.1	---	Pk10694_txpt2	---	---	---	---	---	---	---	---	---	---	---	---	---	---	---	---	---	---	Y	205	171.25	7	1.12	1.39	N	-
comp45234_c0	comp45234_c0_seq1	Y	---	---	---	---	---	---	---	---	---	---	---	---	---	---	---	---	---	---	---	---	---	---	---	---	---	N	230	196.17	8	1.11	1.37	N	-
comp45298_c0	comp45298_c0_seq1	Y	---	---	---	---	---	---	---	---	---	---	---	---	---	---	---	---	---	---	---	---	---	---	---	---	---	N	302	268.09	11	1.1	1.37	N	-
comp45304_c0	comp45304_c0_seq1	Y	---	---	---	---	---	---	---	---	---	---	---	---	---	---	---	---	---	---	---	---	---	---	---	---	---	N	279	245.1	10	1.1	1.36	N	-
comp45325_c0	comp45325_c0_seq1	Y	---	---	---	---	---	---	---	---	---	---	---	---	---	---	---	---	---	---	---	---	---	---	---	---	---	N	219	185.2	9	1.32	1.64	N	-
comp45363_c0	comp45363_c0_seq1	Y	---	---	---	---	---	---	---	---	---	---	---	---	---	---	---	---	---	---	---	---	---	---	---	---	---	N	283	249.1	10	1.08	1.34	N	-
comp45561_c0	comp45561_c0_seq1	Y	---	---	---	---	---	---	---	---	---	---	---	---	---	---	---	---	---	---	---	---	---	---	---	---	---	N	258	224.12	9	1.09	1.35	N	-
comp45564_c0	comp45564_c0_seq1	Y	---	---	---	---	---	---	---	---	---	---	---	---	---	---	---	---	---	---	---	---	---	---	2	---	---	Y	268	234.11	10	1.15	1.43	N	-
comp45566_c0	comp45566_c0_seq1	Y	comp18419_c0_seq1	---	---	---	---	---	---	---	---	---	---	---	---	---	---	---	---	---	---	---	---	---	1	---	---	Y	531.75	497.81	2960.06	157.64	195.32	Y	-
comp45566_c0	comp45566_c0_seq2	N	---	---	---	---	---	---	---	---	---	---	---	---	---	---	---	---	---	---	---	---	---	---	2	---	---	Y	531.75	497.81	2960.06	157.64	195.32	Y	-
comp45668_c0	comp45668_c0_seq1	Y	---	---	---	---	---	---	---	---	---	---	---	---	---	---	---	---	---	---	---	---	---	---	---	---	---	N	225	191.18	9	1.28	1.59	N	-
comp45674_c0	comp45674_c0_seq1	Y	---	---	---	---	---	---	Pk40160_txpt1	---	---	---	---	---	---	---	---	---	---	---	---	---	---	---	---	---	---	Y	391	357.07	15	1.12	1.39	N	-
comp45680_c0	comp45680_c0_seq1	Y	comp20862_c0_seq1	gi|358332673|dbj|GAA37349.2| zinc finger protein 706 [Clonorchis sinensis]	gi|358332673|dbj|GAA37349.2| zinc finger protein 706 [Clonorchis sinensis]	csin105873	KER32952.1	BN1106_s1715B000395.mRNA-1	Pk43660_txpt1	---	390979662 zinc finger protein 706	67.57	Smed|mk4.007865.03	56.76	---	IPR007513: Uncharacterised protein family SERF;	---	---	---	---	K08342	ko04140	---	---	---	---	---	Y	488	454.07	2251.08	131.65	163.13	Y	-
comp45738_c0	comp45738_c0_seq1	Y	---	---	---	---	---	---	---	---	---	---	---	---	---	---	---	---	---	---	---	---	---	---	1	---	---	Y	268	234.11	10	1.15	1.43	N	-
comp45790_c0	comp45790_c0_seq1	Y	comp18260_c0_seq1	gi|684370643|ref|XP_009163520.1| hypothetical protein T265_01271 [Opisthorchis viverrini]	gi|684370643|ref|XP_009163520.1| hypothetical protein T265_01271 [Opisthorchis viverrini]	csin103956	KER32792.1	---	---	---	---	---	---	---	---	IPR001806: Ras GTPase; IPR013753: Ras; IPR020851: Small GTPase;	GO:0005525: GTP binding;	GO:0007264: small GTPase mediated signal transduction;	---	---	K08031	ko04950	---	---	---	---	---	Y	354	320.08	15	1.25	1.55	N	-
comp45806_c0	comp45806_c0_seq1	Y	---	---	---	---	---	---	---	---	---	---	---	---	---	---	---	---	---	---	---	---	---	---	---	---	---	N	250	216.13	9	1.13	1.4	N	-
comp45863_c0	comp45863_c0_seq1	Y	---	---	---	---	---	---	---	---	---	---	---	---	---	---	---	---	---	---	---	---	---	---	---	---	---	N	205	171.25	7	1.12	1.39	N	-
comp45886_c0	comp45886_c0_seq1	Y	---	---	---	---	---	---	---	---	---	---	---	---	---	---	---	---	---	---	---	---	---	---	---	---	---	N	215	181.21	9	1.35	1.68	N	-
comp45906_c0	comp45906_c0_seq1	Y	---	---	---	---	---	---	---	---	---	---	---	---	---	---	---	---	---	---	---	---	---	---	---	---	---	N	239	205.15	18	2.38	2.95	N	-
comp45912_c0	comp45912_c0_seq1	Y	---	---	---	---	---	---	---	---	---	---	---	---	---	---	---	---	---	---	---	---	---	---	---	---	---	N	206	172.25	7	1.11	1.38	N	-
comp45968_c0	comp45968_c0_seq1	Y	comp40490_c0_seq1	gi|56754965|gb|AAW25665.1| SJCHGC04190 protein [Schistosoma japonicum]	gi|56754965|gb|AAW25665.1| SJCHGC04190 protein [Schistosoma japonicum]	csin112004	KER19114.1	BN1106_s1592B000100.mRNA-1	Pk30379_txpt1	---	---	---	---	---	---	IPR004142: Ndr;	---	---	---	---	K09103	---	---	S	---	---	---	Y	310	276.09	12	1.17	1.45	N	-
comp45978_c0	comp45978_c0_seq1	Y	comp16979_c1_seq1	---	---	---	---	---	Pk19351_txpt1	---	---	---	---	---	---	---	---	---	---	---	---	---	---	---	---	---	---	Y	252	218.13	9	1.12	1.38	N	-
comp45988_c0	comp45988_c0_seq1	Y	---	gi|358339318|dbj|GAA47405.1| FERM RhoGEF and pleckstrin domain-containing protein 2, partial [Clonorchis sinensis]	gi|358339318|dbj|GAA47405.1| FERM RhoGEF and pleckstrin domain-containing protein 2, partial [Clonorchis sinensis]	csin100319	KER28103.1	BN1106_s731B000346.mRNA-1	Pk17205_txpt1	---	578825181 no description	52.17	Smed|mk4.012491.01	50.72	---	IPR011993: Pleckstrin homology-type; IPR014847: FERM adjacent (FA; IPR018980: FERM, C-terminal PH-like domain;	GO:0005515: protein binding;	---	---	---	K15153	---	---	---	---	---	---	Y	210	176.23	7	1.08	1.34	N	-
comp45998_c0	comp45998_c0_seq1	Y	---	---	---	---	---	---	---	---	---	---	---	---	---	---	---	---	---	---	---	---	---	---	---	---	---	N	267	233.11	9	1.04	1.29	N	-
comp46003_c0	comp46003_c0_seq1	Y	---	---	---	---	---	---	---	---	---	---	---	---	---	---	---	---	---	---	---	---	---	---	---	---	---	N	207	173.24	18	2.84	3.52	N	-
comp46071_c0	comp46071_c0_seq1	Y	---	---	---	---	---	---	---	---	---	---	---	---	---	---	---	---	---	---	---	---	---	---	---	---	---	N	244	210.14	8	1.03	1.28	N	-
comp46092_c0	comp46092_c0_seq1	Y	---	---	---	---	---	---	---	---	---	---	---	---	---	---	---	---	---	---	---	---	---	---	---	---	---	N	313	279.08	12	1.16	1.43	N	-
comp46106_c0	comp46106_c0_seq1	Y	---	---	---	---	---	---	---	---	---	---	---	---	---	---	---	---	---	---	---	---	---	---	2	---	---	Y	345	311.08	13	1.12	1.39	N	-
comp46128_c0	comp46128_c0_seq1	Y	---	---	---	---	---	---	---	---	---	---	---	---	---	---	---	---	---	---	---	---	---	---	---	---	---	N	237	203.15	8	1.07	1.33	N	-
comp46137_c0	comp46137_c0_seq1	Y	---	---	---	---	---	---	---	---	---	---	---	---	---	---	---	---	---	---	---	---	---	---	---	---	---	N	261	227.12	9	1.07	1.33	N	-
comp46153_c0	comp46153_c0_seq1	Y	comp39280_c0_seq1	---	---	---	---	BN1106_s73B000486.mRNA-1	---	---	---	---	---	---	---	---	---	---	---	---	---	---	---	---	---	---	---	Y	464	430.07	20	1.24	1.53	N	-
comp46245_c0	comp46245_c0_seq1	Y	---	---	---	---	---	---	---	---	---	---	---	---	---	---	---	---	---	---	---	---	---	---	---	---	---	N	231	197.16	8	1.1	1.37	N	-
comp46262_c0	comp46262_c0_seq1	Y	---	---	---	---	---	---	---	---	---	---	---	---	---	---	---	---	---	---	---	---	---	---	---	---	---	N	245	211.14	9	1.16	1.43	N	-
comp46274_c0	comp46274_c0_seq1	Y	comp6463_c0_seq1	---	---	---	---	---	Pk04154_txpt1	---	---	---	---	---	---	---	---	---	---	---	---	---	---	---	---	---	---	Y	689	655.06	80	3.22	3.99	N	-
comp46279_c0	comp46279_c0_seq1	Y	---	gi|358332992|dbj|GAA51570.1| polycystic kidney disease protein 1-like 2 [Clonorchis sinensis]	gi|358332992|dbj|GAA51570.1| polycystic kidney disease protein 1-like 2 [Clonorchis sinensis]	csin106393	KER31741.1	BN1106_s392B000872.mRNA-1	Pk25195_txpt1	---	---	---	---	---	---	IPR001024: Lipoxygenase, LH2; IPR008976: Lipase/lipooxygenase, PLAT/LH2;	GO:0005515: protein binding;	---	---	---	K11462	---	---	---	---	---	---	Y	263	229.11	9	1.06	1.32	N	-
comp46311_c0	comp46311_c0_seq1	Y	---	---	---	---	---	---	---	---	---	---	---	---	---	---	---	---	---	---	---	---	---	---	---	---	---	N	270	236.11	9	1.03	1.28	N	-
comp46313_c0	comp46313_c0_seq1	Y	---	gi|358340052|dbj|GAA48023.1| muscle M-line assembly protein unc-89 [Clonorchis sinensis]	gi|358340052|dbj|GAA48023.1| muscle M-line assembly protein unc-89 [Clonorchis sinensis]	csin101088	KER30486.1	BN1106_s410B000444.mRNA-1	---	---	---	---	---	---	---	IPR013783: Immunoglobulin-like fold;	---	---	---	---	---	---	---	---	---	---	---	Y	211	177.23	9	1.39	1.72	N	-
comp46319_c0	comp46319_c0_seq1	Y	---	gi|358333426|dbj|GAA51941.1| retrovirus-related Pol polyprotein from type-2 retrotransposable element R2DM [Clonorchis sinensis]	gi|358333426|dbj|GAA51941.1| retrovirus-related Pol polyprotein from type-2 retrotransposable element R2DM [Clonorchis sinensis]	csin107087	KER34044.1	---	Pk47628_txpt2	---	---	---	---	---	---	---	---	---	---	---	---	---	---	---	---	---	---	Y	312	278.09	11	1.06	1.32	N	-
comp46346_c0	comp46346_c0_seq1	Y	---	---	---	---	---	---	---	---	---	---	---	---	---	---	---	---	---	---	---	---	---	---	---	---	---	N	213	179.22	7	1.07	1.32	N	-
comp46351_c0	comp46351_c0_seq1	Y	---	gi|576696717|gb|EUB60267.1| pangolin [Echinococcus granulosus]	gi|576696717|gb|EUB60267.1| pangolin [Echinococcus granulosus]	csin105330	KER31077.1	BN1106_s5355B000085.mRNA-1	Pk22657_txpt1	---	---	---	---	---	---	IPR013558: CTNNB1 binding, N-teminal;	---	---	---	4.2.1.96	K01724	---	---	---	---	---	---	Y	350	316.08	13	1.1	1.36	N	-
comp46382_c0	comp46382_c0_seq1	Y	comp18689_c2_seq1	gi|358342868|dbj|GAA50283.1| integrator complex subunit 3 [Clonorchis sinensis]	gi|358342868|dbj|GAA50283.1| integrator complex subunit 3 [Clonorchis sinensis]	csin104327	KER25897.1	BN1106_s1999B000167.mRNA-1	---	---	---	---	---	---	---	IPR019333: Integrator complex, subunit 3;	---	---	---	---	K13140	---	---	---	---	---	---	Y	202	168.27	8	1.3	1.61	N	-
comp46426_c0	comp46426_c0_seq1	Y	---	---	---	---	---	---	---	---	---	---	---	---	---	---	---	---	---	---	---	---	---	---	---	---	---	N	248	214.13	9	1.14	1.41	N	-
comp46430_c0	comp46430_c0_seq1	Y	---	---	---	---	---	---	---	---	---	---	---	---	---	---	---	---	---	---	---	---	---	---	---	---	---	N	250	216.13	9	1.13	1.4	N	-
comp46445_c0	comp46445_c0_seq1	Y	---	gi|685958642|gb|KGB34565.1| hypothetical protein MS3_02778, partial [Schistosoma haematobium]	gi|685958642|gb|KGB34565.1| hypothetical protein MS3_02778, partial [Schistosoma haematobium]	---	---	---	---	---	---	---	---	---	---	---	---	---	---	---	---	---	---	---	---	---	---	Y	313	279.08	11	1.06	1.31	N	-
comp46453_c0	comp46453_c0_seq1	Y	---	---	---	---	---	---	---	---	---	---	---	---	---	---	---	---	---	---	---	---	---	---	---	---	---	N	385	351.07	14	1.06	1.32	N	-
comp46455_c0	comp46455_c0_seq1	Y	---	gi|732863927|gb|KHJ86859.1| Kunitz/Bovine pancreatic trypsin inhibitor domain protein [Oesophagostomum dentatum]	gi|732863927|gb|KHJ86859.1| Kunitz/Bovine pancreatic trypsin inhibitor domain protein [Oesophagostomum dentatum]	csin103940	KER24421.1	BN1106_s4272B000063.mRNA-1	Pk42602_txpt1	---	---	---	---	---	---	IPR002223: Proteinase inhibitor I2, Kunitz metazoa; IPR020901: Proteinase inhibitor I2, Kunitz, conserved site;	GO:0004867: serine-type endopeptidase inhibitor activity;	---	---	---	K08545	---	---	I	---	---	---	Y	326	292.08	19	1.75	2.16	N	-
comp46482_c0	comp46482_c0_seq1	Y	comp22727_c0_seq1	gi|350000255|dbj|GAA36848.1| fibrillin 2 [Clonorchis sinensis]	gi|350000255|dbj|GAA36848.1| fibrillin 2 [Clonorchis sinensis]	csin101367	KER21004.1	---	---	---	---	---	---	---	---	---	---	---	---	---	---	---	---	---	---	---	---	Y	880	846.06	22734.3	707.1	876.13	Y	-
comp46483_c0	comp46483_c0_seq1	Y	---	---	---	---	---	---	---	---	---	---	---	---	---	---	---	---	---	---	---	---	---	---	---	---	---	N	296	262.09	10	1.03	1.27	N	-
comp46540_c0	comp46540_c0_seq1	Y	---	---	---	---	---	---	---	---	---	---	---	---	---	---	---	---	---	---	---	---	---	---	1	---	---	Y	203	169.26	22	3.56	4.41	N	-
comp46587_c0	comp46587_c0_seq1	Y	---	---	---	---	---	---	---	---	---	---	---	---	---	---	---	---	---	---	---	---	---	---	---	---	---	N	239	205.15	8	1.06	1.31	N	-
comp46600_c0	comp46600_c0_seq1	Y	---	---	---	---	---	---	---	---	---	---	---	---	---	---	---	---	---	---	---	---	---	---	---	---	---	N	206	172.25	8	1.27	1.57	N	-
comp46609_c0	comp46609_c0_seq1	Y	---	---	---	---	---	---	---	---	---	---	---	---	---	---	---	---	---	---	---	---	---	---	---	Y	Y	Y	254	220.12	9	1.11	1.37	N	-
comp46654_c0	comp46654_c0_seq1	Y	---	---	---	---	---	---	---	---	---	---	---	---	---	---	---	---	---	---	---	---	---	---	---	---	---	N	401	367.07	41	2.98	3.69	N	-
comp46689_c0	comp46689_c0_seq1	Y	---	---	---	---	---	---	Pk35371_txpt1	---	---	---	---	---	---	---	---	---	---	---	---	---	---	---	---	---	---	Y	313	279.08	11	1.06	1.31	N	-
comp46719_c0	comp46719_c0_seq1	Y	---	---	---	---	---	---	---	---	---	---	---	---	---	---	---	---	---	---	---	---	---	---	---	---	---	N	205	171.25	7	1.12	1.39	N	-
comp46770_c0	comp46770_c0_seq1	Y	---	---	---	---	---	---	Pk47481_txpt1	---	---	---	---	---	---	---	---	---	---	---	---	---	---	---	---	---	---	Y	264	230.11	11	1.29	1.6	N	-
comp46787_c0	comp46787_c0_seq1	Y	---	---	---	---	---	---	---	---	---	---	---	---	---	---	---	---	---	---	---	---	---	---	1	---	---	Y	422	388.07	37	2.54	3.15	N	-
comp46843_c0	comp46843_c0_seq1	Y	---	---	---	---	---	---	---	---	---	---	---	---	---	---	---	---	---	---	---	---	---	---	---	---	---	N	301	267.09	11	1.11	1.37	N	-
comp46870_c0	comp46870_c0_seq1	Y	---	---	---	---	---	---	---	---	---	---	---	---	---	---	---	---	---	---	---	---	---	---	---	---	---	N	245	211.14	9	1.16	1.43	N	-
comp46948_c0	comp46948_c0_seq1	Y	---	---	---	---	---	---	---	---	---	---	---	---	---	---	---	---	---	---	---	---	---	---	---	---	---	N	218	184.2	7	1.04	1.28	N	-
comp46963_c0	comp46963_c0_seq1	Y	---	---	---	---	---	---	---	---	---	---	---	---	---	---	---	---	---	---	---	---	---	---	---	---	---	N	227	193.17	31	4.37	5.41	N	-
comp46997_c0	comp46997_c0_seq1	Y	---	---	---	---	---	---	---	---	---	---	---	---	---	---	---	---	---	---	---	---	---	---	---	---	---	N	262	228.12	9	1.07	1.32	N	-
comp47094_c0	comp47094_c0_seq1	Y	comp13964_c0_seq1	---	---	---	---	---	---	---	---	---	---	---	---	---	---	---	---	---	---	---	---	---	---	---	---	N	271	237.11	142	16.17	20.04	N	-
comp47116_c0	comp47116_c0_seq1	Y	---	---	---	---	---	---	---	---	---	---	---	---	---	---	---	---	---	---	---	---	---	---	---	---	---	N	380	346.07	15	1.16	1.43	N	-
comp47158_c0	comp47158_c0_seq1	Y	---	---	---	---	---	---	---	---	---	---	---	---	---	---	---	---	---	---	---	---	---	---	---	---	---	N	288	254.1	15	1.59	1.97	N	-
comp47239_c0	comp47239_c0_seq1	Y	---	---	---	---	---	---	---	---	---	---	---	---	---	---	---	---	---	---	---	---	---	---	---	---	---	N	264	230.11	20	2.35	2.91	N	-
comp47509_c0	comp47509_c0_seq1	Y	---	---	---	---	---	---	Pk44805_txpt1	---	---	---	---	---	---	---	---	---	---	---	---	---	---	---	---	---	---	Y	222	188.19	8	1.16	1.43	N	-
comp47572_c0	comp47572_c0_seq1	Y	---	---	---	---	---	---	---	---	---	---	---	---	---	---	---	---	---	---	---	---	---	---	1	---	---	Y	266	232.11	9	1.05	1.3	N	-
comp47586_c0	comp47586_c0_seq1	Y	---	gi|358337966|dbj|GAA56292.1| nipped-B-like protein [Clonorchis sinensis]	gi|358337966|dbj|GAA56292.1| nipped-B-like protein [Clonorchis sinensis]	csin110522	KER26644.1	BN1106_s2721B000155.mRNA-1	Pk33983_txpt1	---	---	---	---	---	---	---	---	---	---	3.4.22.49	K02365	ko04110 ko04111 ko04113 ko04114	---	---	---	---	---	Y	216	182.21	8	1.2	1.48	N	-
comp47659_c0	comp47659_c0_seq1	Y	---	---	---	---	---	---	---	---	---	---	---	---	---	---	---	---	---	---	---	---	---	---	---	---	---	N	317	283.08	11	1.04	1.29	N	-
comp47671_c0	comp47671_c0_seq1	Y	---	---	---	---	---	---	---	---	---	---	---	---	---	---	---	---	---	---	---	---	---	---	---	---	---	N	251	217.13	9	1.12	1.39	N	-
comp47673_c0	comp47673_c0_seq1	Y	---	gi|358335159|dbj|GAA53652.1| neuronal acetylcholine receptor subunit alpha-7 [Clonorchis sinensis]	gi|358335159|dbj|GAA53652.1| neuronal acetylcholine receptor subunit alpha-7 [Clonorchis sinensis]	csin110693	KER27262.1	BN1106_s671B000145.mRNA-1	Pk19555_txpt1	---	530437512 PREDICTED: CHRNA7-FAM7A fusion protein isoform X1	61.45	Smed|mk4.001717.01	79.76	---	IPR006029: Neurotransmitter-gated ion-channel transmembrane domain; IPR006201: Neurotransmitter-gated ion-channel;	---	GO:0006811: ion transport;	GO:0016020: membrane; GO:0016021: integral to membrane;	---	K05312	---	---	---	2	---	---	Y	407	373.07	44	3.14	3.9	N	-
comp47721_c0	comp47721_c0_seq1	Y	---	---	---	---	---	---	---	---	---	---	---	---	---	---	---	---	---	---	---	---	---	---	---	Y	Y	Y	470	436.07	19	1.16	1.43	N	-
comp47725_c0	comp47725_c0_seq1	Y	comp18207_c0_seq1	gi|358335373|dbj|GAA34419.2| probable sodium/potassium/calcium exchanger CG1090, partial [Clonorchis sinensis]	gi|358335373|dbj|GAA34419.2| probable sodium/potassium/calcium exchanger CG1090, partial [Clonorchis sinensis]	csin111590	KER32757.1	BN1106_s1989B000316.mRNA-1	Pk41397_txpt1	---	---	---	---	---	---	---	---	---	---	---	K13752	---	---	---	2	---	---	Y	354	320.08	28	2.34	2.9	N	-
comp47749_c0	comp47749_c0_seq1	Y	---	---	---	---	---	---	---	---	---	---	---	---	---	---	---	---	---	---	---	---	---	---	1	---	---	Y	503	469.07	24	1.36	1.68	N	-
comp47779_c0	comp47779_c0_seq1	Y	---	gi|685959836|gb|KGB35562.1| MYCBP-associated protein [Schistosoma haematobium]	gi|685959836|gb|KGB35562.1| MYCBP-associated protein [Schistosoma haematobium]	csin100540	KER26368.1	BN1106_s2234B000250.mRNA-1	---	---	---	---	---	---	---	---	---	---	---	---	---	---	---	---	---	---	---	Y	668	634.06	30	1.25	1.55	N	-
comp47873_c0	comp47873_c0_seq1	Y	comp21455_c0_seq1	gi|360043185|emb|CCD78597.1| putative jumonji/arid domain-containing protein [Schistosoma mansoni]	gi|360043185|emb|CCD78597.1| putative jumonji/arid domain-containing protein [Schistosoma mansoni]	csin105490	KER27895.1	BN1106_s5697B000024.mRNA-1	Pk10095_txpt3	---	110618244 lysine-specific demethylase 5A	51.9	Smed|mk4.009248.00	53.16	---	IPR003349: Transcription factor jumonji, JmjN;	---	---	---	---	K11446	---	---	---	---	---	---	Y	391	357.07	23	1.72	2.13	N	-
comp47880_c0	comp47880_c0_seq1	Y	---	---	---	---	---	---	---	---	---	---	---	---	---	---	---	---	---	---	---	---	---	---	---	---	---	N	265	231.11	10	1.17	1.45	N	-
comp47892_c0	comp47892_c0_seq1	Y	---	gi|349986010|dbj|GAA36262.1| hypothetical protein CLF_109032 [Clonorchis sinensis]	gi|349986010|dbj|GAA36262.1| hypothetical protein CLF_109032 [Clonorchis sinensis]	csin109032	KER23186.1	BN1106_s700B000186.mRNA-1	Pk23785_txpt1	---	---	---	---	---	---	---	---	---	---	---	K03013	ko00230 ko00240 ko03020 ko04623 ko05016 ko05169	M00180 M00181 M00182	---	---	---	---	Y	339	305.08	12	1.05	1.31	N	-
comp47907_c0	comp47907_c0_seq1	Y	---	---	---	---	---	---	---	---	---	---	---	---	---	---	---	---	---	---	---	---	---	---	---	---	---	N	233	199.16	18	2.46	3.04	N	-
comp47925_c0	comp47925_c0_seq1	Y	---	---	---	---	---	---	---	---	---	---	---	---	---	---	---	---	---	---	---	---	---	---	---	---	---	N	327	293.08	14	1.28	1.59	N	-
comp47962_c0	comp47962_c0_seq1	Y	comp10653_c0_seq1	gi|684410209|ref|XP_009175997.1| hypothetical protein T265_11151 [Opisthorchis viverrini]	gi|684410209|ref|XP_009175997.1| hypothetical protein T265_11151 [Opisthorchis viverrini]	csin111021	KER20245.1	BN1106_s2409B000122.mRNA-1	Pk24309_txpt1	---	---	---	---	---	---	IPR002048: Calcium-binding EF-hand; IPR011992: EF-hand-like domain; IPR018247: EF-Hand 1, calcium-binding site; IPR018248: EF-hand; IPR018249: EF-HAND 2;	GO:0005509: calcium ion binding;	---	---	---	K12875	ko03013 ko03015 ko03040	M00430	---	---	---	---	Y	320	286.08	14	1.31	1.63	N	-
comp47970_c0	comp47970_c0_seq1	Y	comp15530_c0_seq1	gi|684370498|ref|XP_009163473.1| hypothetical protein T265_01224 [Opisthorchis viverrini]	gi|684370498|ref|XP_009163473.1| hypothetical protein T265_01224 [Opisthorchis viverrini]	csin101877	KER32735.1	BN1106_s45B000422.mRNA-1	Pk41348_txpt1	---	6912678 sperm-associated antigen 6 isoform 1	79.76	Smed|mk4.004020.04	80.49	---	IPR011989: Armadillo-like helical; IPR016024: Armadillo-type fold;	GO:0005488: binding;	---	---	---	K11989	ko04340	---	---	---	---	---	Y	1031	997.06	135	3.56	4.41	N	-
comp47970_c1	comp47970_c1_seq1	Y	comp14886_c0_seq1	gi|226483581|emb|CAX74091.1| Sperm-associated antigen 6 [Schistosoma japonicum]	gi|226483581|emb|CAX74091.1| Sperm-associated antigen 6 [Schistosoma japonicum]	csin101877	KER32735.1	BN1106_s45B000422.mRNA-1	Pk41349_txpt1	---	6912678 sperm-associated antigen 6 isoform 1	69.05	Smed|mk4.004020.03	70.24	---	IPR011989: Armadillo-like helical;	GO:0005488: binding;	---	---	---	K08737	ko03430 ko05200 ko05210	M00295	---	---	---	---	Y	324	290.08	56	5.18	6.42	N	-
comp47999_c0	comp47999_c0_seq1	Y	---	---	---	---	---	---	---	---	---	---	---	---	---	---	---	---	---	---	---	---	---	---	---	---	---	N	421	387.07	17	1.17	1.45	N	-
comp48027_c0	comp48027_c0_seq1	Y	---	---	---	---	---	---	---	---	---	---	---	---	---	---	---	---	---	---	---	---	---	---	1	---	---	Y	276	242.1	10	1.11	1.38	N	-
comp48045_c0	comp48045_c0_seq1	Y	---	---	---	---	---	---	---	---	---	---	---	---	---	---	---	---	---	---	---	---	---	---	---	---	---	N	388	354.07	14	1.06	1.31	N	-
comp48069_c0	comp48069_c0_seq1	Y	---	---	---	---	---	---	---	---	---	---	---	---	---	---	---	---	---	---	---	---	---	---	2	---	---	Y	384	350.07	24	1.83	2.27	N	-
comp48083_c0	comp48083_c0_seq1	Y	---	---	---	---	---	---	---	---	---	---	---	---	---	---	---	---	---	---	---	---	---	---	---	---	---	N	232	198.16	15	2.06	2.55	N	-
comp48131_c0	comp48131_c0_seq2	Y	comp34688_c0_seq1	gi|685958218|gb|KGB34220.1| Nipped-B-like protein [Schistosoma haematobium]	gi|685958218|gb|KGB34220.1| Nipped-B-like protein [Schistosoma haematobium]	csin111197	KER31284.1	BN1106_s1793B000158.mRNA-1	Pk48994_txpt3	---	530378764 no description	54.67	Smed|mk4.004686.03	63.86	---	---	---	---	---	---	K06672	ko04111	---	---	---	---	---	Y	520	486.07	41	2.24	2.77	N	-
comp48175_c1	comp48175_c1_seq1	Y	---	---	---	---	---	---	---	---	---	---	---	---	---	---	---	---	---	---	---	---	---	---	---	---	---	N	291	257.09	10	1.05	1.3	N	-
comp48178_c0	comp48178_c0_seq2	Y	comp7671_c0_seq1	gi|685964531|gb|KGB39456.1| Leucine-rich repeat and guanylate kinase domain-containing protein [Schistosoma haematobium]	gi|685964531|gb|KGB39456.1| Leucine-rich repeat and guanylate kinase domain-containing protein [Schistosoma haematobium]	csin100166	---	BN1106_s790B000194.mRNA-1	Pk52143_txpt3	---	---	---	---	---	---	---	---	---	---	---	K14570	ko03008	---	---	---	---	---	Y	773	739.06	70	2.5	3.09	N	-
comp48190_c0	comp48190_c0_seq1	Y	---	---	---	---	---	---	---	---	---	---	---	---	---	---	---	---	---	---	---	---	---	---	---	---	---	N	253	219.13	10	1.24	1.53	N	-
comp48207_c0	comp48207_c0_seq2	Y	---	---	---	---	---	---	---	---	---	---	---	---	---	---	---	---	---	---	---	---	---	---	---	---	---	N	320	286.08	15	1.41	1.74	N	-
comp48281_c0	comp48281_c0_seq1	Y	---	---	---	---	---	---	---	---	---	---	---	---	---	---	---	---	---	---	---	---	---	---	---	---	---	N	309	275.09	15	1.47	1.82	N	-
comp48289_c0	comp48289_c0_seq1	Y	---	---	---	---	---	---	---	---	---	---	---	---	---	---	---	---	---	---	---	---	---	---	---	---	---	N	374	340.07	17	1.34	1.66	N	-
comp48314_c0	comp48314_c0_seq1	Y	---	gi|684403905|ref|XP_009173952.1| hypothetical protein T265_09579 [Opisthorchis viverrini]	gi|684403905|ref|XP_009173952.1| hypothetical protein T265_09579 [Opisthorchis viverrini]	csin112459	KER22293.1	---	---	---	---	---	---	---	---	---	---	---	---	---	---	---	---	---	---	---	---	Y	717	683.06	28	1.08	1.34	N	-
comp48340_c0	comp48340_c0_seq1	Y	---	---	---	---	---	---	---	---	---	---	---	---	---	---	---	---	---	---	---	---	---	---	---	---	---	N	690	656.06	27	1.09	1.35	N	-
comp48368_c0	comp48368_c0_seq1	Y	---	gi|684399265|ref|XP_009172448.1| hypothetical protein T265_08390 [Opisthorchis viverrini]	gi|684399265|ref|XP_009172448.1| hypothetical protein T265_08390 [Opisthorchis viverrini]	---	KER23801.1	BN1106_s538B000484.mRNA-1	Pk09982_txpt1	---	---	---	---	---	---	---	---	---	---	2.1.1.43	K11422	ko00310	---	---	---	---	---	Y	490	456.07	40	2.33	2.89	N	-
comp48379_c0	comp48379_c0_seq1	Y	---	---	---	---	---	---	---	---	---	---	---	---	---	---	---	---	---	---	---	---	---	---	1	---	---	Y	710	676.06	37	1.44	1.79	N	-
comp48391_c0	comp48391_c0_seq1	Y	---	---	---	---	---	---	---	---	---	---	---	---	---	---	---	---	---	---	---	---	---	---	---	---	---	N	302	268.09	14	1.4	1.74	N	-
comp48414_c0	comp48414_c0_seq1	Y	---	---	---	---	---	---	---	---	---	---	---	---	---	---	---	---	---	---	---	---	---	---	---	---	---	N	366	332.07	21	1.69	2.1	N	-
comp48450_c0	comp48450_c0_seq1	Y	---	gi|684372827|ref|XP_009164227.1| hypothetical protein T265_01853 [Opisthorchis viverrini]	gi|684372827|ref|XP_009164227.1| hypothetical protein T265_01853 [Opisthorchis viverrini]	---	KER32081.1	---	Pk10166_txpt1	---	---	---	---	---	---	---	---	---	---	---	---	---	---	---	1	---	---	Y	572	538.06	28	1.38	1.71	N	-
comp48454_c0	comp48454_c0_seq1	Y	---	gi|685966118|gb|KGB40559.1| Retrovirus-related Pol polyprotein from transposon 412, partial [Schistosoma haematobium]	gi|685966118|gb|KGB40559.1| Retrovirus-related Pol polyprotein from transposon 412, partial [Schistosoma haematobium]	csin106615	KER25946.1	---	Pk52211_txpt2	---	---	---	---	---	---	IPR001584: Integrase, catalytic core;	GO:0003677: DNA binding;	GO:0015074: DNA integration;	---	---	---	---	---	---	---	---	---	Y	313	279.08	15	1.44	1.79	N	-
comp48456_c0	comp48456_c0_seq1	Y	---	---	---	---	---	---	---	---	---	---	---	---	---	---	---	---	---	---	---	---	---	---	1	---	---	Y	314	280.08	20	1.92	2.38	N	-
comp48478_c0	comp48478_c0_seq1	Y	---	---	---	---	---	---	---	---	---	---	---	---	---	---	---	---	---	---	---	---	---	---	---	Y	Y	Y	215	181.21	10	1.51	1.87	N	-
comp48484_c0	comp48484_c0_seq1	Y	---	---	---	---	---	---	---	---	---	---	---	---	---	---	---	---	---	---	---	---	---	---	---	---	---	N	350	316.08	28	2.37	2.94	N	-
comp48509_c0	comp48509_c0_seq1	Y	---	---	---	---	---	---	---	---	---	---	---	---	---	---	---	---	---	---	---	---	---	---	2	---	---	Y	471	437.07	17	1.03	1.28	N	-
comp48541_c0	comp48541_c0_seq1	Y	comp18664_c0_seq1	---	---	---	KER24199.1	---	Pk38422_txpt1	---	---	---	---	---	---	---	---	---	---	---	---	---	---	---	---	---	---	Y	362	328.07	31	2.53	3.13	N	-
comp48670_c0	comp48670_c0_seq1	Y	---	---	---	---	---	---	---	---	---	---	---	---	---	---	---	---	---	---	---	---	---	---	1	---	---	Y	682	648.06	28	1.14	1.41	N	-
comp48671_c0	comp48671_c0_seq1	Y	---	gi|684393232|ref|XP_009170530.1| hypothetical protein T265_06878 [Opisthorchis viverrini]	gi|684393232|ref|XP_009170530.1| hypothetical protein T265_06878 [Opisthorchis viverrini]	csin104620	KER25705.1	BN1106_s1175B000154.mRNA-1	---	---	---	---	---	---	---	---	---	---	---	---	K14445	---	---	---	1	---	---	Y	226	192.18	8	1.13	1.4	N	-
comp48693_c0	comp48693_c0_seq1	Y	---	gi|358335884|dbj|GAA54478.1| F-box only protein 42 [Clonorchis sinensis]	gi|358335884|dbj|GAA54478.1| F-box only protein 42 [Clonorchis sinensis]	csin103398	KER30680.1	---	Pk00039_txpt5	---	---	---	---	---	---	---	---	---	---	---	---	---	---	---	---	---	---	Y	431	397.07	54	3.62	4.49	N	-
comp48757_c0	comp48757_c0_seq1	Y	---	---	---	---	---	---	---	---	---	---	---	---	---	---	---	---	---	---	---	---	---	---	---	---	---	N	470	436.07	33	2.01	2.49	N	-
comp48759_c0	comp48759_c0_seq1	Y	comp16780_c0_seq1	gi|685960187|gb|KGB35880.1| hypothetical protein MS3_04156 [Schistosoma haematobium]	gi|685960187|gb|KGB35880.1| hypothetical protein MS3_04156 [Schistosoma haematobium]	---	KER22698.1	BN1106_s3004B000121.mRNA-1	---	---	---	---	---	---	---	---	---	---	---	---	K14300	ko03013	M00427	---	---	---	---	Y	218	184.2	14	2.07	2.57	N	-
comp48765_c0	comp48765_c0_seq1	Y	---	---	---	---	---	---	---	---	---	---	---	---	---	---	---	---	---	---	---	---	---	---	---	---	---	N	511	477.07	22	1.22	1.52	N	-
comp48781_c0	comp48781_c0_seq1	Y	---	---	---	---	---	---	---	---	---	---	---	---	---	---	---	---	---	---	---	---	---	---	---	---	---	N	249	215.13	11	1.39	1.72	N	-
comp48805_c0	comp48805_c0_seq1	Y	---	---	---	---	---	---	---	---	---	---	---	---	---	---	---	---	---	---	---	---	---	---	---	---	---	N	431	397.07	29	1.94	2.41	N	-
comp48818_c0	comp48818_c0_seq1	Y	---	gi|684403503|ref|XP_009173821.1| hypothetical protein T265_09477 [Opisthorchis viverrini]	gi|684403503|ref|XP_009173821.1| hypothetical protein T265_09477 [Opisthorchis viverrini]	---	KER22431.1	BN1106_s2898B000145.mRNA-1	Pk01591_txpt8	---	---	---	---	---	---	---	---	---	---	4.2.1.22	K01697	ko00260 ko00270 ko01230	M00035 M00338	---	---	---	---	Y	340	306.08	76	6.65	8.24	N	-
comp48819_c0	comp48819_c0_seq1	Y	---	---	---	---	---	---	---	---	---	---	---	---	---	---	---	---	---	---	---	---	---	---	---	---	---	N	617	583.06	27	1.22	1.52	N	-
comp48877_c0	comp48877_c0_seq1	Y	---	---	---	---	---	---	---	---	---	---	---	---	---	---	---	---	---	---	---	---	---	---	---	---	---	N	488	454.07	29	1.7	2.1	N	-
comp48893_c0	comp48893_c0_seq1	Y	---	---	---	---	---	---	---	---	---	---	---	---	---	---	---	---	---	---	---	---	---	---	1	---	---	Y	311	277.09	13	1.26	1.56	N	-
comp48904_c0	comp48904_c0_seq2	Y	---	---	---	---	KER19640.1	---	Pk48296_txpt1	---	---	---	---	---	---	---	---	---	---	---	---	---	---	---	---	---	---	Y	452	418.07	86	5.47	6.78	N	-
comp48922_c0	comp48922_c0_seq1	Y	---	gi|358253296|dbj|GAA52765.1| hypothetical protein CLF_108777 [Clonorchis sinensis]	gi|358253296|dbj|GAA52765.1| hypothetical protein CLF_108777 [Clonorchis sinensis]	csin108777	KER18605.1	BN1106_s8B000463.mRNA-1	Pk02144_txpt2	---	---	---	---	---	---	---	---	---	---	---	---	---	---	---	---	---	---	Y	619	585.06	24	1.08	1.34	N	-
comp48937_c0	comp48937_c0_seq1	Y	comp30943_c0_seq1	gi|684386393|ref|XP_009168452.1| hypothetical protein T265_05233 [Opisthorchis viverrini]	gi|684386393|ref|XP_009168452.1| hypothetical protein T265_05233 [Opisthorchis viverrini]	csin101745	KER27812.1	---	---	---	---	---	---	---	---	---	---	---	---	---	K10299	---	---	---	---	---	---	Y	252	218.13	19	2.36	2.92	N	-
comp48945_c0	comp48945_c0_seq1	Y	---	---	---	---	---	---	---	---	---	---	---	---	---	---	---	---	---	---	---	---	---	---	---	---	---	N	390	356.07	18	1.35	1.67	N	-
comp48963_c0	comp48963_c0_seq1	Y	---	---	---	---	---	---	Pk15012_txpt1	---	---	---	---	---	---	---	---	---	---	---	---	---	---	---	---	---	---	Y	352	318.08	16	1.35	1.67	N	-
comp48966_c0	comp48966_c0_seq1	Y	comp9942_c0_seq1	gi|358340682|dbj|GAA48525.1| peripheral plasma membrane protein CASK [Clonorchis sinensis]	gi|358340682|dbj|GAA48525.1| peripheral plasma membrane protein CASK [Clonorchis sinensis]	csin101714	KER33796.1	BN1106_s2248B000108.mRNA-1	Pk54081_txpt1	---	---	---	---	---	---	IPR001452: Src homology-3 domain; IPR001478: PDZ/DHR/GLGF;	GO:0005515: protein binding;	---	---	2.7.11.1	K06103	ko04530	---	---	---	---	---	Y	448	414.07	81	5.2	6.45	N	-
comp48986_c0	comp48986_c0_seq1	Y	---	---	---	---	---	---	---	---	---	---	---	---	---	---	---	---	---	---	---	---	---	---	---	---	---	N	292	258.09	33	3.44	4.27	N	-
comp49002_c0	comp49002_c0_seq1	Y	---	---	---	---	---	---	Pk03338_txpt1	---	---	---	---	---	---	---	---	---	---	---	---	---	---	---	---	---	---	Y	337	303.08	12	1.06	1.32	N	-
comp49040_c0	comp49040_c0_seq1	Y	---	---	---	---	---	---	---	---	---	---	---	---	---	---	---	---	---	---	---	---	---	---	---	---	---	N	244	210.14	8	1.03	1.28	N	-
comp49043_c0	comp49043_c0_seq1	Y	---	gi|684404151|ref|XP_009174032.1| hypothetical protein T265_09638 [Opisthorchis viverrini]	gi|684404151|ref|XP_009174032.1| hypothetical protein T265_09638 [Opisthorchis viverrini]	csin104314	KER22213.1	---	---	---	---	---	---	---	---	---	---	---	---	---	K16749	---	---	---	---	---	---	Y	1225	1191.06	90	1.98	2.46	N	-
comp49116_c0	comp49116_c0_seq1	Y	---	---	---	---	---	---	---	---	---	---	---	---	---	---	---	---	---	---	---	---	---	---	---	---	---	N	256	222.12	10	1.22	1.51	N	-
comp49125_c0	comp49125_c0_seq1	Y	---	---	---	---	---	---	---	---	---	---	---	---	---	---	---	---	---	---	---	---	---	---	---	---	---	N	444	410.07	16	1.04	1.29	N	-
comp49151_c0	comp49151_c0_seq1	Y	---	---	---	---	---	---	---	---	---	---	---	---	---	---	---	---	---	---	---	---	---	---	---	---	---	N	201	167.27	8	1.31	1.62	N	-
comp49192_c0	comp49192_c0_seq1	Y	---	---	---	---	---	---	---	---	---	---	---	---	---	---	---	---	---	---	---	---	---	---	---	---	---	N	261	227.12	13	1.55	1.92	N	-
comp49194_c0	comp49194_c0_seq1	Y	comp49016_c0_seq1	---	---	---	---	---	---	---	---	---	---	---	---	---	---	---	---	---	---	---	---	---	1	---	---	Y	245	211.14	14	1.8	2.23	N	-
comp49196_c0	comp49196_c0_seq1	Y	---	---	---	---	---	---	---	---	---	---	---	---	---	---	---	---	---	---	---	---	---	---	---	---	---	N	207	173.24	7	1.1	1.37	N	-
comp49217_c0	comp49217_c0_seq1	Y	---	---	---	---	---	---	---	---	---	---	---	---	---	---	---	---	---	---	---	---	---	---	---	---	---	N	343	309.08	14	1.21	1.5	N	-
comp49241_c0	comp49241_c0_seq1	Y	---	---	---	---	---	---	---	---	---	---	---	---	---	---	---	---	---	---	---	---	---	---	---	---	---	N	613	579.06	59	2.69	3.34	N	-
comp49255_c0	comp49255_c0_seq1	Y	---	---	---	---	---	---	---	---	---	---	---	---	---	---	---	---	---	---	---	---	---	---	---	---	---	N	284	250.1	20	2.16	2.67	N	-
comp49305_c0	comp49305_c0_seq1	Y	---	---	---	---	---	---	---	---	---	---	---	---	---	---	---	---	---	---	---	---	---	---	---	---	---	N	404	370.07	18	1.3	1.61	N	-
comp49314_c0	comp49314_c0_seq1	Y	---	---	---	---	---	---	---	---	---	---	---	---	---	---	---	---	---	---	---	---	---	---	1	---	---	Y	332	298.08	14	1.26	1.56	N	-
comp49414_c0	comp49414_c0_seq1	Y	---	---	---	csin111920	KER31648.1	---	Pk40857_txpt1	---	---	---	---	---	---	---	---	---	---	---	---	---	---	---	---	---	---	Y	280	246.1	15	1.64	2.04	N	-
comp49463_c0	comp49463_c0_seq1	Y	---	---	---	---	---	---	---	---	---	---	---	---	---	---	---	---	---	---	---	---	---	---	---	---	---	N	425	391.07	20	1.36	1.69	N	-
comp49467_c0	comp49467_c0_seq1	Y	---	gi|684382872|ref|XP_009167369.1| hypothetical protein T265_13490, partial [Opisthorchis viverrini]	gi|684382872|ref|XP_009167369.1| hypothetical protein T265_13490, partial [Opisthorchis viverrini]	csin106873	KER28891.1	---	---	---	---	---	---	---	---	---	---	---	---	---	---	---	---	---	---	---	---	Y	598	564.06	26	1.22	1.51	N	-
comp49471_c0	comp49471_c0_seq1	Y	---	---	---	---	---	---	---	---	---	---	---	---	---	---	---	---	---	---	---	---	---	---	---	---	---	N	240	206.15	11	1.45	1.79	N	-
comp49473_c0	comp49473_c0_seq1	Y	comp7436_c0_seq1	gi|684396610|ref|XP_009171581.1| hypothetical protein T265_07721 [Opisthorchis viverrini]	gi|684396610|ref|XP_009171581.1| hypothetical protein T265_07721 [Opisthorchis viverrini]	---	KER24676.1	BN1106_s1824B000265.mRNA-1	Pk35211_txpt1	---	---	---	---	---	---	---	---	---	---	2.7.12.1	K08866	ko04110 ko04111	---	---	---	---	---	Y	453	419.07	64	4.06	5.03	N	-
comp49500_c0	comp49500_c0_seq1	Y	---	---	---	---	---	---	---	---	---	---	---	---	---	---	---	---	---	---	---	---	---	---	---	---	---	N	403	369.07	16	1.16	1.43	N	-
comp49508_c0	comp49508_c0_seq1	Y	---	---	---	---	---	---	---	---	---	---	---	---	---	---	---	---	---	---	---	---	---	---	---	---	---	N	208	174.24	7	1.1	1.36	N	-
comp49527_c0	comp49527_c0_seq1	Y	---	---	---	---	---	---	---	---	---	---	---	---	---	---	---	---	---	---	---	---	---	---	---	---	---	N	265	231.11	19	2.22	2.75	N	-
comp49528_c0	comp49528_c0_seq1	Y	comp17083_c0_seq1	---	---	csin110772	KER25042.1	BN1106_s3250B000118.mRNA-1	Pk47642_txpt1	---	---	---	---	---	---	---	---	---	---	---	---	---	---	---	---	Y	Y	Y	210	176.23	10	1.55	1.92	N	-
comp49537_c0	comp49537_c0_seq1	Y	---	---	---	---	---	---	---	---	---	---	---	---	---	---	---	---	---	---	---	---	---	---	---	---	---	N	471	437.07	32	1.95	2.41	N	-
comp49545_c0	comp49545_c0_seq1	Y	comp19222_c0_seq1	gi|358333351|dbj|GAA51872.1| son of sevenless homolog 1, partial [Clonorchis sinensis]	gi|358333351|dbj|GAA51872.1| son of sevenless homolog 1, partial [Clonorchis sinensis]	csin106939	KER22574.1	BN1106_s4115B000139.mRNA-1	Pk02927_txpt1	---	---	---	---	---	---	---	---	---	---	---	K03099	ko04010 ko04012 ko04013 ko04014 ko04062 ko04151 ko04320 ko04510 ko04540 ko04630 ko04650 ko04660 ko04662 ko04664 ko04722 ko04810 ko04910 ko04912 ko04915 ko04917 ko05034 ko05160 ko05200 ko05205 ko05206 ko05211 ko05213 ko05214 ko05215 ko05220 ko05221 ko05223	---	---	---	---	---	Y	687	653.06	35	1.41	1.75	N	Y
comp49569_c0	comp49569_c0_seq1	Y	comp22100_c0_seq1	gi|545601218|ref|YP_008578686.1| cytochrome c oxidase subunit III (mitochondrion) [Haplorchis taichui]	gi|23194438|gb|AAN15170.1| cytochrome c oxidase subunit 3 [Paragonimus westermani]	---	---	---	Pk39538_txpt1	---	---	---	---	---	---	IPR000298: Cytochrome c oxidase, subunit III; IPR013833: Cytochrome c oxidase, subunit III, 4-helical bundle;	GO:0004129: cytochrome-c oxidase activity;	GO:0006123: mitochondrial electron transport, cytochrome c to oxygen; GO:0022904: respiratory electron transport chain;	GO:0016020: membrane;	---	K02261	ko00190 ko04260 ko04932 ko05010 ko05012 ko05016	M00154	---	4	---	---	Y	414	380.07	27	1.89	2.35	N	Y
comp49632_c0	comp49632_c0_seq1	Y	---	---	---	---	---	---	---	---	---	---	---	---	---	---	---	---	---	---	---	---	---	---	---	---	---	N	288	254.1	13	1.38	1.71	N	-
comp49661_c0	comp49661_c0_seq1	Y	---	---	---	csin103345	KER30676.1	BN1106_s2073B000172.mRNA-1	Pk49669_txpt1	---	---	---	---	---	---	---	---	---	---	---	---	---	---	---	2	---	---	Y	953	919.06	37	1.06	1.31	N	-
comp49687_c0	comp49687_c0_seq1	Y	---	---	---	---	---	---	---	---	---	---	---	---	---	---	---	---	---	---	---	---	---	---	---	---	---	N	301	267.09	15	1.51	1.87	N	-
comp49703_c0	comp49703_c0_seq1	Y	---	---	---	---	---	---	---	---	---	---	---	---	---	---	---	---	---	---	---	---	---	---	---	---	---	N	203	169.26	7	1.13	1.4	N	-
comp49714_c0	comp49714_c0_seq1	Y	---	---	---	---	---	---	---	---	---	---	---	---	---	---	---	---	---	---	---	---	---	---	---	---	---	N	270	236.11	24	2.75	3.4	N	-
comp49755_c0	comp49755_c0_seq1	Y	---	---	---	---	---	---	---	---	---	---	---	---	---	---	---	---	---	---	---	---	---	---	---	---	---	N	315	281.08	11	1.05	1.3	N	-
comp49759_c0	comp49759_c0_seq1	Y	---	---	---	---	---	---	---	---	---	---	---	---	---	---	---	---	---	---	---	---	---	---	---	---	---	N	315	281.08	13	1.24	1.54	N	-
comp49763_c0	comp49763_c0_seq1	Y	---	---	---	---	---	---	---	---	---	---	---	---	---	---	---	---	---	---	---	---	---	---	---	---	---	N	281	247.1	16	1.75	2.16	N	-
comp49773_c0	comp49773_c0_seq1	Y	---	---	---	---	---	---	---	---	---	---	---	---	---	---	---	---	---	---	---	---	---	---	---	---	---	N	239	205.15	8	1.06	1.31	N	-
comp49787_c0	comp49787_c0_seq1	Y	---	gi|358339464|dbj|GAA47526.1| afadin [Clonorchis sinensis]	gi|358339464|dbj|GAA47526.1| afadin [Clonorchis sinensis]	csin100469	KER28514.1	BN1106_s3412B000161.mRNA-1	---	---	---	---	---	---	---	IPR000159: Ras-association;	---	GO:0007165: signal transduction;	---	---	K05702	ko04014 ko04015 ko04520 ko04530 ko04670	---	---	---	---	---	Y	280	246.1	11	1.21	1.49	N	-
comp49816_c0	comp49816_c0_seq1	Y	---	---	---	---	---	---	---	---	---	---	---	---	---	---	---	---	---	---	---	---	---	---	---	---	---	N	299	265.09	13	1.32	1.64	N	-
comp49837_c0	comp49837_c0_seq1	Y	---	---	---	---	---	---	---	---	---	---	---	---	---	---	---	---	---	---	---	---	---	---	---	---	---	N	616	582.06	32	1.45	1.8	N	-
comp49854_c0	comp49854_c0_seq1	Y	comp9829_c0_seq1	---	---	---	---	---	Pk03661_txpt1	---	---	---	---	---	---	---	---	---	---	---	---	---	---	---	---	---	---	Y	481	447.07	58	3.45	4.27	N	-
comp49866_c0	comp49866_c0_seq1	Y	---	gi|805805302|ref|XP_012145741.1| PREDICTED: piggyBac transposable element-derived protein 4-like [Megachile rotundata]	gi|805805302|ref|XP_012145741.1| PREDICTED: piggyBac transposable element-derived protein 4-like [Megachile rotundata]	---	---	---	---	---	---	---	---	---	---	---	---	---	---	---	K11112	---	M00424	---	---	---	---	Y	380	346.07	27	2.08	2.58	N	-
comp49874_c0	comp49874_c0_seq1	Y	---	---	---	---	---	---	---	---	---	---	---	---	---	---	---	---	---	---	---	---	---	---	---	---	---	N	290	256.09	15	1.58	1.95	N	-
comp49876_c0	comp49876_c0_seq1	Y	comp6560_c0_seq1	gi|358334576|dbj|GAA32605.2| exonuclease 1 [Clonorchis sinensis]	gi|358334576|dbj|GAA32605.2| exonuclease 1 [Clonorchis sinensis]	csin109396	KER28039.1	---	---	---	578802407 PREDICTED: exonuclease 1 isoform X1	57.14	---	---	---	IPR006084: DNA repair protein (XPGC/yeast Rad; IPR006085: XPG N-terminal;	GO:0004518: nuclease activity;	GO:0006281: DNA repair;	---	---	K10746	ko03430	---	---	---	---	---	Y	314	280.08	23	2.21	2.73	N	-
comp49878_c0	comp49878_c0_seq1	Y	---	---	---	---	---	---	---	---	---	---	---	---	---	---	---	---	---	---	---	---	---	---	---	---	---	N	412	378.07	18	1.27	1.57	N	-
comp49880_c1	comp49880_c1_seq1	Y	---	---	---	---	---	---	---	---	---	---	---	---	---	---	---	---	---	---	---	---	---	---	---	---	---	N	210	176.23	9	1.39	1.73	N	-
comp49884_c0	comp49884_c0_seq1	Y	---	---	---	---	---	---	---	---	---	---	---	---	---	---	---	---	---	---	---	---	---	---	---	---	---	N	482	448.07	18	1.07	1.32	N	-
comp49931_c0	comp49931_c0_seq1	Y	comp18594_c0_seq1	gi|350645334|emb|CCD59957.1| zinc finger protein, putative [Schistosoma mansoni]	gi|350645334|emb|CCD59957.1| zinc finger protein, putative [Schistosoma mansoni]	csin105948	KER24728.1	BN1106_s385B000474.mRNA-1	Pk09481_txpt1	---	---	---	---	---	---	IPR013136: WSTF/Acf1/Cbp146;	---	---	---	---	K11658	---	---	---	---	---	---	Y	418	384.07	26	1.8	2.24	N	-
comp49948_c0	comp49948_c0_seq1	Y	---	---	---	---	---	---	---	---	---	---	---	---	---	---	---	---	---	---	---	---	---	---	---	---	---	N	443	409.07	16	1.04	1.29	N	-
comp49953_c0	comp49953_c0_seq1	Y	---	---	---	csin101100	KER30469.1	---	Pk30669_txpt1	---	---	---	---	---	---	---	---	---	---	---	---	---	---	---	---	---	---	Y	501	467.07	20	1.14	1.41	N	-
comp49966_c0	comp49966_c0_seq1	Y	---	---	---	---	---	---	---	---	---	---	---	---	---	---	---	---	---	---	---	---	---	---	---	---	---	N	218	184.2	8	1.18	1.47	N	-
comp49975_c0	comp49975_c0_seq1	Y	---	---	---	---	---	---	---	---	---	---	---	---	---	---	---	---	---	---	---	---	---	---	---	---	---	N	443	409.07	22	1.43	1.77	N	-
comp49983_c0	comp49983_c0_seq1	Y	---	gi|358332441|dbj|GAA51102.1| lysine-specific demethylase 5A, partial [Clonorchis sinensis]	gi|358332441|dbj|GAA51102.1| lysine-specific demethylase 5A, partial [Clonorchis sinensis]	csin105587	KER27895.1	---	Pk02543_txpt3	---	---	---	---	---	---	---	---	---	---	---	K11446	---	---	---	---	---	---	Y	310	276.09	20	1.95	2.41	N	-
comp49998_c0	comp49998_c0_seq1	Y	---	---	---	---	---	---	---	---	---	---	---	---	---	---	---	---	---	---	---	---	---	---	---	---	---	N	296	262.09	10	1.03	1.27	N	-
comp50037_c0	comp50037_c0_seq2	Y	---	---	---	---	---	---	---	---	---	---	---	---	---	---	---	---	---	---	---	---	---	---	1	---	---	Y	283	249.1	11	1.19	1.48	N	-
comp50045_c0	comp50045_c0_seq1	Y	---	---	---	---	---	---	---	---	---	---	---	---	---	---	---	---	---	---	---	---	---	---	---	---	---	N	250	216.13	19	2.38	2.95	N	-
comp50050_c0	comp50050_c0_seq2	Y	---	---	---	---	---	---	---	---	---	---	---	---	---	---	---	---	---	---	---	---	---	---	1	---	---	Y	202	168.27	10	1.63	2.02	N	-
comp50051_c0	comp50051_c0_seq1	Y	---	---	---	---	---	---	---	---	---	---	---	---	---	---	---	---	---	---	---	---	---	---	1	---	---	Y	290	256.09	10	1.05	1.3	N	-
comp50074_c0	comp50074_c0_seq1	Y	---	---	---	---	---	---	---	---	---	---	---	---	---	---	---	---	---	---	---	---	---	---	---	---	---	N	313	279.08	10.99	1.06	1.31	N	-
comp50104_c0	comp50104_c0_seq1	Y	---	---	---	---	---	---	Pk09264_txpt1	---	---	---	---	---	---	---	---	---	---	---	---	---	---	---	---	---	---	Y	277	243.1	27.89	3.1	3.84	N	-
comp50122_c0	comp50122_c0_seq1	Y	---	---	---	---	---	---	---	---	---	---	---	---	---	---	---	---	---	---	---	---	---	---	---	---	---	N	318	284.08	13	1.23	1.52	N	-
comp50127_c0	comp50127_c0_seq1	Y	---	---	---	---	---	---	---	---	---	---	---	---	---	---	---	---	---	---	---	---	---	---	---	---	---	N	637	603.06	32	1.4	1.74	N	-
comp50132_c0	comp50132_c0_seq1	Y	---	---	---	---	---	---	---	---	---	---	---	---	---	---	---	---	---	---	---	---	---	---	---	---	---	N	649	615.06	38	1.63	2.02	N	-
comp50132_c1	comp50132_c1_seq1	Y	---	---	---	---	---	---	---	---	---	---	---	---	---	---	---	---	---	---	---	---	---	---	---	---	---	N	459	425.07	24	1.5	1.86	N	-
comp50140_c0	comp50140_c0_seq1	Y	---	gi|684367361|ref|XP_009162498.1| hypothetical protein T265_00461 [Opisthorchis viverrini]	gi|684367361|ref|XP_009162498.1| hypothetical protein T265_00461 [Opisthorchis viverrini]	csin109435	KER33794.1	---	Pk38352_txpt1	---	---	---	---	---	---	---	---	---	---	---	---	---	---	---	---	---	---	Y	275	241.1	17	1.9	2.36	N	-
comp50152_c0	comp50152_c0_seq1	Y	comp20073_c0_seq4	gi|358255565|dbj|GAA57257.1| DnaJ homolog subfamily C member 25 [Clonorchis sinensis]	gi|358255565|dbj|GAA57257.1| DnaJ homolog subfamily C member 25 [Clonorchis sinensis]	csin112405	KER32127.1	BN1106_s165B000421.mRNA-1	---	---	---	---	---	---	---	---	---	---	---	3.6.3.8	K05853	ko04020 ko04972 ko05010	---	---	1	---	---	Y	243	209.14	36	4.67	5.79	N	-
comp50159_c0	comp50159_c0_seq1	Y	---	---	---	---	---	---	---	---	---	---	---	---	---	---	---	---	---	---	---	---	---	---	---	---	---	N	310	276.09	14	1.36	1.69	N	-
comp50163_c0	comp50163_c0_seq1	Y	---	---	---	---	---	---	---	---	---	---	---	---	---	---	---	---	---	---	---	---	---	---	---	---	---	N	441	407.07	25	1.63	2.03	N	-
comp50185_c0	comp50185_c0_seq1	Y	comp24571_c0_seq1	gi|76156439|gb|AAX27649.2| SJCHGC06831 protein [Schistosoma japonicum]	gi|76156439|gb|AAX27649.2| SJCHGC06831 protein [Schistosoma japonicum]	csin104625	KER30325.1	BN1106_s503B000225.mRNA-1	Pk07487_txpt1	---	---	---	---	---	---	IPR000990: Innexin;	---	---	GO:0005921: gap junction;	---	K14787	---	---	---	1	---	---	Y	372	338.07	5337	421.95	522.82	Y	-
comp50217_c0	comp50217_c0_seq1	Y	comp8124_c0_seq1	---	---	---	---	---	---	---	---	---	---	---	---	---	---	---	---	---	---	---	---	---	---	---	---	N	361	327.08	45	3.68	4.56	N	-
comp50240_c0	comp50240_c0_seq1	Y	---	gi|358333743|dbj|GAA52215.1| ubiquitin carboxyl-terminal hydrolase 24 [Clonorchis sinensis]	gi|358333743|dbj|GAA52215.1| ubiquitin carboxyl-terminal hydrolase 24 [Clonorchis sinensis]	csin107619	KER33092.1	BN1106_s188B000223.mRNA-1	Pk41395_txpt1	---	---	---	---	---	---	---	---	---	---	---	---	---	---	---	---	---	---	Y	448	414.07	21	1.35	1.67	N	-
comp50242_c0	comp50242_c0_seq1	Y	comp20350_c2_seq1	gi|358336331|dbj|GAA33950.2| fibropellin-1 [Clonorchis sinensis]	gi|358336331|dbj|GAA33950.2| fibropellin-1 [Clonorchis sinensis]	csin105899	KER25466.1	BN1106_s462B000766.mRNA-1	Pk05017_txpt1	---	---	---	---	---	---	---	---	---	---	---	K13156	---	---	---	---	---	---	Y	299	265.09	13	1.32	1.64	N	-
comp50257_c0	comp50257_c0_seq1	Y	---	---	---	---	---	---	---	---	---	---	---	---	---	---	---	---	---	---	---	---	---	---	---	---	---	N	364	330.07	14	1.13	1.41	N	-
comp50284_c0	comp50284_c0_seq1	Y	---	---	---	---	---	---	Pk49218_txpt1	---	---	---	---	---	---	---	---	---	---	---	---	---	---	---	---	---	---	Y	266	232.11	11	1.28	1.59	N	-
comp50290_c0	comp50290_c0_seq2	Y	---	gi|358334670|dbj|GAA53123.1| innexin unc-9 [Clonorchis sinensis]	gi|358334670|dbj|GAA53123.1| innexin unc-9 [Clonorchis sinensis]	csin109578	KER29833.1	BN1106_s438B000715.mRNA-1	Pk54506_txpt2	---	---	---	---	---	---	IPR000990: Innexin;	---	---	GO:0005921: gap junction;	2.1.2.10	K00605	ko00260 ko00670 ko01200	---	---	2	---	---	Y	259	225.12	9	1.08	1.34	N	-
comp50324_c0	comp50324_c0_seq1	Y	---	---	---	---	---	---	---	---	---	---	---	---	---	---	---	---	---	---	---	---	---	---	---	---	---	N	246	212.14	13	1.66	2.06	N	-
comp50363_c0	comp50363_c0_seq1	Y	---	---	---	---	---	---	---	---	---	---	---	---	---	---	---	---	---	---	---	---	---	---	---	---	---	N	224	190.18	12	1.72	2.13	N	-
comp50399_c0	comp50399_c0_seq1	Y	---	gi|358335373|dbj|GAA34419.2| probable sodium/potassium/calcium exchanger CG1090, partial [Clonorchis sinensis]	gi|358335373|dbj|GAA34419.2| probable sodium/potassium/calcium exchanger CG1090, partial [Clonorchis sinensis]	csin111590	KER32757.1	BN1106_s1989B000316.mRNA-1	---	---	---	---	---	---	---	---	---	---	---	---	K13752	---	---	---	---	---	---	Y	706	672.06	50	1.96	2.43	N	-
comp50403_c0	comp50403_c0_seq1	Y	---	---	---	---	---	---	---	---	---	---	---	---	---	---	---	---	---	---	---	---	---	---	---	---	---	N	265	231.11	36.99	4.33	5.36	N	-
comp50412_c0	comp50412_c0_seq1	Y	---	---	---	---	---	---	---	---	---	---	---	---	---	---	---	---	---	---	---	---	---	---	---	---	---	N	372	338.07	13	1.03	1.27	N	-
comp50419_c0	comp50419_c0_seq1	Y	comp12096_c0_seq1	gi|684385567|ref|XP_009168205.1| hypothetical protein T265_05041 [Opisthorchis viverrini]	gi|684385567|ref|XP_009168205.1| hypothetical protein T265_05041 [Opisthorchis viverrini]	---	KER28064.1	BN1106_s1095B000228.mRNA-1	---	---	---	---	---	---	---	---	---	---	---	---	---	---	---	---	---	---	---	Y	377	343.07	28	2.18	2.7	N	-
comp50422_c0	comp50422_c0_seq1	Y	---	---	---	---	---	---	---	---	---	---	---	---	---	---	---	---	---	---	---	---	---	---	---	---	---	N	239	205.15	8	1.06	1.31	N	-
comp50447_c0	comp50447_c0_seq1	Y	---	gi|358341295|dbj|GAA35585.2| bromodomain adjacent to zinc finger domain protein 1A [Clonorchis sinensis]	gi|358341295|dbj|GAA35585.2| bromodomain adjacent to zinc finger domain protein 1A [Clonorchis sinensis]	csin102372	KER28035.1	---	---	---	---	---	---	---	---	---	---	---	---	---	---	---	---	---	---	---	---	Y	416	382.07	52	3.63	4.49	N	-
comp50467_c0	comp50467_c0_seq1	Y	comp26112_c0_seq1	gi|449679284|ref|XP_002163391.2| PREDICTED: cystathionine beta-synthase-like [Hydra vulgaris]	gi|449679284|ref|XP_002163391.2| PREDICTED: cystathionine beta-synthase-like [Hydra vulgaris]	csin110105	KER22431.1	BN1106_s2898B000141.mRNA-1	Pk29799_txpt1	Y	---	---	---	---	---	IPR001926: Pyridoxal phosphate-dependent enzyme, beta subunit;	GO:0003824: catalytic activity; GO:0030170: pyridoxal phosphate binding;	GO:0008152: metabolic process;	---	4.2.1.22	K01697	ko00260 ko00270 ko01230	M00035 M00338	---	---	---	---	Y	300	266.09	1052.97	106.47	131.93	Y	Y
comp50471_c0	comp50471_c0_seq1	Y	---	---	---	---	---	---	Pk34159_txpt1	---	---	---	---	---	---	---	---	---	---	---	---	---	---	---	---	---	---	Y	793	759.06	56	1.94	2.41	N	-
comp50518_c0	comp50518_c0_seq1	Y	---	gi|358334545|dbj|GAA42534.2| hypothetical protein CLF_109341 [Clonorchis sinensis]	gi|358334545|dbj|GAA42534.2| hypothetical protein CLF_109341 [Clonorchis sinensis]	csin109341	KER33107.1	BN1106_s3936B000029.mRNA-1	Pk50316_txpt2	---	---	---	---	---	---	---	---	---	---	6.3.2.19	K15691	---	---	---	---	---	---	Y	269	235.11	10	1.15	1.42	N	-
comp50529_c0	comp50529_c0_seq1	Y	comp17028_c0_seq2	gi|685962177|gb|KGB37645.1| Small G protein signaling modulator 2 [Schistosoma haematobium]	gi|685962177|gb|KGB37645.1| Small G protein signaling modulator 2 [Schistosoma haematobium]	---	KER29530.1	---	Pk09532_txpt3	---	---	---	---	---	---	IPR004012: RUN;	---	---	---	---	K09539	---	---	---	---	---	---	Y	346	312.08	12	1.03	1.28	N	-
comp50563_c0	comp50563_c0_seq1	Y	---	---	---	---	---	---	Pk03982_txpt2	---	---	---	---	---	---	---	---	---	---	---	---	---	---	---	---	---	---	Y	355	321.08	18	1.5	1.86	N	-
comp50571_c0	comp50571_c0_seq1	Y	---	---	---	---	---	---	Pk28657_txpt1	---	---	---	---	---	---	---	---	---	---	---	---	---	---	---	---	---	---	Y	424	390.07	22	1.5	1.86	N	-
comp50573_c0	comp50573_c0_seq1	Y	---	gi|358336472|dbj|GAA54969.1| teneurin-4 [Clonorchis sinensis]	gi|358336472|dbj|GAA54969.1| teneurin-4 [Clonorchis sinensis]	csin106271	KER32518.1	---	---	---	---	---	---	---	---	IPR000742: Epidermal growth factor-like, type 3; IPR013032: EGF-like region, conserved site; IPR013111: EGF, extracellular;	GO:0005515: protein binding;	---	---	---	K16770	---	---	---	---	---	---	Y	409	375.07	23	1.64	2.03	N	-
comp50596_c0	comp50596_c0_seq1	Y	---	---	---	---	---	---	---	---	---	---	---	---	---	---	---	---	---	---	---	---	---	---	---	---	---	N	936	902.06	111	3.24	4.01	N	-
comp50633_c0	comp50633_c0_seq1	Y	---	---	---	csin103316	---	---	Pk48449_txpt1	---	---	---	---	---	---	---	---	---	---	---	---	---	---	---	---	---	---	Y	212	178.22	7	1.07	1.33	N	-
comp50713_c0	comp50713_c0_seq1	Y	---	---	---	---	---	---	---	---	---	---	---	---	---	---	---	---	---	---	---	---	---	---	---	---	---	N	371	337.07	15	1.19	1.47	N	-
comp50774_c0	comp50774_c0_seq1	Y	---	---	---	---	---	---	---	---	---	---	---	---	---	---	---	---	---	---	---	---	---	---	---	---	---	N	266	232.11	26	3.03	3.75	N	-
comp50782_c0	comp50782_c0_seq1	Y	comp7132_c0_seq1	gi|684390456|ref|XP_009169681.1| hypothetical protein T265_06209 [Opisthorchis viverrini]	gi|684390456|ref|XP_009169681.1| hypothetical protein T265_06209 [Opisthorchis viverrini]	csin106665	KER26565.1	BN1106_s12897B000019.mRNA-1	Pk05812_txpt2	---	---	---	---	---	---	IPR002110: Ankyrin repeat; IPR020683: Ankyrin repeat-containing domain;	GO:0005515: protein binding;	---	---	---	K08873	ko03015	---	---	---	---	---	Y	339	305.08	27	2.37	2.94	N	-
comp50820_c0	comp50820_c0_seq1	Y	---	---	---	---	---	---	---	---	---	---	---	---	---	---	---	---	---	---	---	---	---	---	---	---	---	N	849	815.06	38	1.23	1.52	N	-
comp50913_c0	comp50913_c0_seq1	Y	---	---	---	---	---	---	---	---	---	---	---	---	---	---	---	---	---	---	---	---	---	---	---	---	---	N	403	369.07	16	1.16	1.43	N	-
comp50925_c0	comp50925_c0_seq1	Y	---	---	---	---	---	---	---	---	---	---	---	---	---	---	---	---	---	---	---	---	---	---	---	---	---	N	231	197.16	8	1.1	1.37	N	-
comp50937_c0	comp50937_c0_seq1	Y	---	---	---	---	---	---	Pk33323_txpt1	---	---	---	---	---	---	---	---	---	---	---	---	---	---	---	---	---	---	Y	235	201.16	27	3.65	4.52	N	-
comp50989_c0	comp50989_c0_seq1	Y	comp17376_c2_seq1	gi|358336568|dbj|GAA55039.1| mitogen-activated protein kinase kinase kinase 1, partial [Clonorchis sinensis]	gi|358336568|dbj|GAA55039.1| mitogen-activated protein kinase kinase kinase 1, partial [Clonorchis sinensis]	csin106542	KER25048.1	BN1106_s1387B000125.mRNA-1	Pk03058_txpt2	---	153945765 mitogen-activated protein kinase kinase kinase 1	51.35	---	---	---	IPR000719: Protein kinase, catalytic domain; IPR011009: Protein kinase-like domain; IPR017442: Serine/threonine-protein kinase-like domain;	GO:0004672: protein kinase activity; GO:0005524: ATP binding; GO:0016772: transferase activity, transferring phosphorus-containing groups;	GO:0006468: protein phosphorylation;	---	2.7.11.25	K04416	ko04010 ko04120 ko04622 ko04722 ko04912 ko05161 ko05166	---	---	---	---	---	Y	528	494.07	32	1.72	2.13	N	-
comp50996_c0	comp50996_c0_seq1	Y	---	---	---	---	---	---	---	---	---	---	---	---	---	---	---	---	---	---	---	---	---	---	---	---	---	N	275	241.1	33	3.69	4.58	N	-
comp51029_c0	comp51029_c0_seq1	Y	comp6931_c0_seq1	gi|684402903|ref|XP_009173626.1| hypothetical protein T265_09329 [Opisthorchis viverrini]	gi|684402903|ref|XP_009173626.1| hypothetical protein T265_09329 [Opisthorchis viverrini]	csin109666	KER22628.1	BN1106_s1221B000177.mRNA-1	Pk46815_txpt3	---	---	---	---	---	---	---	---	---	---	2.7.7.6	K02999	ko00230 ko00240 ko03020	M00182	---	1	---	---	Y	693	659.06	37	1.48	1.84	N	-
comp51040_c0	comp51040_c0_seq1	Y	---	---	---	---	---	---	---	---	---	---	---	---	---	---	---	---	---	---	---	---	---	---	---	---	---	N	265	231.11	9	1.05	1.3	N	-
comp51042_c0	comp51042_c0_seq1	Y	---	---	---	---	---	---	---	---	---	---	---	---	---	---	---	---	---	---	---	---	---	---	---	---	---	N	747	713.06	103	3.81	4.72	N	-
comp51107_c0	comp51107_c0_seq1	Y	---	---	---	---	---	---	---	---	---	---	---	---	---	---	---	---	---	---	---	---	---	---	---	---	---	N	346	312.08	12	1.03	1.28	N	-
comp51131_c0	comp51131_c0_seq1	Y	---	---	---	---	---	---	---	---	---	---	---	---	---	---	---	---	---	---	---	---	---	---	---	---	---	N	509	475.07	32	1.79	2.21	N	-
comp51140_c0	comp51140_c0_seq1	Y	---	gi|358253375|dbj|GAA52937.1| ankyrin repeat domain-containing protein 17, partial [Clonorchis sinensis]	gi|358253375|dbj|GAA52937.1| ankyrin repeat domain-containing protein 17, partial [Clonorchis sinensis]	csin109154	KER32078.1	BN1106_s788B000258.mRNA-1	Pk06382_txpt1	---	38683807 ankyrin repeat domain-containing protein 17 isoform a	77.38	Smed|mk4.006391.01	73.33	---	IPR002110: Ankyrin repeat; IPR020683: Ankyrin repeat-containing domain;	GO:0005515: protein binding;	---	---	---	K16726	---	---	---	---	---	---	Y	473	439.07	32	1.94	2.4	N	-
comp51141_c0	comp51141_c0_seq1	Y	---	---	---	---	---	---	---	---	---	---	---	---	---	---	---	---	---	---	---	---	---	---	1	---	---	Y	283	249.1	16	1.73	2.15	N	-
comp51164_c0	comp51164_c0_seq1	Y	---	---	---	---	---	---	---	---	---	---	---	---	---	---	---	---	---	---	---	---	---	---	---	---	---	N	209	175.24	16	2.49	3.09	N	-
comp51166_c0	comp51166_c0_seq1	Y	---	---	---	---	---	---	---	---	---	---	---	---	---	---	---	---	---	---	---	---	---	---	---	---	---	N	761	727.06	39	1.41	1.75	N	-
comp51176_c0	comp51176_c0_seq1	Y	---	---	---	---	---	---	Pk10753_txpt1	---	---	---	---	---	---	---	---	---	---	---	---	---	---	---	---	---	---	Y	240	206.15	11	1.45	1.79	N	-
comp51187_c0	comp51187_c0_seq1	Y	---	---	---	---	---	---	---	---	---	---	---	---	---	---	---	---	---	---	---	---	---	---	1	---	---	Y	230	196.17	9	1.25	1.55	N	-
comp51230_c0	comp51230_c0_seq1	Y	---	---	---	---	---	---	---	---	---	---	---	---	---	---	---	---	---	---	---	---	---	---	---	---	---	N	212	178.22	7	1.07	1.33	N	-
comp51237_c0	comp51237_c0_seq1	Y	---	---	---	---	---	---	---	---	---	---	---	---	---	---	---	---	---	---	---	---	---	---	---	---	---	N	250	216.13	9	1.13	1.4	N	-
comp51253_c0	comp51253_c0_seq1	Y	---	---	---	---	---	---	---	---	---	---	---	---	---	---	---	---	---	---	---	---	---	---	---	Y	Y	Y	261	227.12	29	3.45	4.28	N	-
comp51273_c0	comp51273_c0_seq1	Y	---	gi|684401287|ref|XP_009173104.1| hypothetical protein T265_08909 [Opisthorchis viverrini]	gi|684401287|ref|XP_009173104.1| hypothetical protein T265_08909 [Opisthorchis viverrini]	csin105884	KER23141.1	BN1106_s2118B000154.mRNA-1	Pk02240_txpt1	---	---	---	---	---	---	---	---	---	---	---	---	---	---	---	---	---	---	Y	719	685.06	36	1.39	1.72	N	-
comp51340_c0	comp51340_c0_seq1	Y	---	gi|358255230|dbj|GAA56950.1| partitioning defective protein 3, partial [Clonorchis sinensis]	gi|358255230|dbj|GAA56950.1| partitioning defective protein 3, partial [Clonorchis sinensis]	csin111876	KER28474.1	BN1106_s2346B000144.mRNA-1	---	---	---	---	---	---	---	---	---	---	---	---	---	---	---	---	---	---	---	Y	306	272.09	12	1.19	1.47	N	-
comp51373_c0	comp51373_c0_seq1	Y	---	gi|684370117|ref|XP_009163356.1| hypothetical protein T265_01131 [Opisthorchis viverrini]	gi|684370117|ref|XP_009163356.1| hypothetical protein T265_01131 [Opisthorchis viverrini]	csin101494	KER32841.1	BN1106_s296B000186.mRNA-1	Pk02262_txpt1	---	---	---	---	---	---	IPR013783: Immunoglobulin-like fold; IPR014756: Immunoglobulin E-set; IPR017868: Filamin/ABP280 repeat-like;	---	---	---	---	K04437	ko04010 ko04510 ko05132 ko05205	---	---	---	---	---	Y	323	289.08	44	4.09	5.06	N	-
comp51401_c0	comp51401_c0_seq1	Y	comp25554_c2_seq1	gi|358333791|dbj|GAA52268.1| GAS2-like protein 3 [Clonorchis sinensis]	gi|358333791|dbj|GAA52268.1| GAS2-like protein 3 [Clonorchis sinensis]	csin107724	KER30164.1	BN1106_s11016B000012.mRNA-1	Pk04991_txpt1	---	---	---	---	---	---	---	---	---	---	---	K17637	ko04014	---	---	---	---	---	Y	329	295.08	28	2.55	3.15	N	-
comp51437_c0	comp51437_c0_seq1	Y	---	---	---	---	---	---	---	---	---	---	---	---	---	---	---	---	---	---	---	---	---	---	---	---	---	N	422	388.07	16	1.1	1.36	N	-
comp51464_c0	comp51464_c0_seq1	Y	comp24591_c1_seq1	---	---	---	---	BN1106_s2120B000176.mRNA-1	Pk45463_txpt1	---	---	---	---	---	---	---	---	---	---	---	---	---	---	---	---	---	---	Y	260	226.12	21	2.51	3.11	N	-
comp51515_c0	comp51515_c0_seq1	Y	---	---	---	---	---	---	---	---	---	---	---	---	---	---	---	---	---	---	---	---	---	---	---	---	---	N	872	838.06	39	1.22	1.52	N	-
comp51531_c0	comp51531_c0_seq1	Y	comp22049_c0_seq1	---	---	---	---	---	---	---	---	---	---	---	---	---	---	---	---	---	---	---	---	---	---	---	---	N	304	270.09	34	3.39	4.19	N	-
comp51550_c0	comp51550_c0_seq1	Y	---	---	---	---	---	---	---	---	---	---	---	---	---	---	---	---	---	---	---	---	---	---	---	---	---	N	250	216.13	9	1.13	1.4	N	-
comp51562_c0	comp51562_c0_seq1	Y	---	---	---	---	---	---	---	---	---	---	---	---	---	---	---	---	---	---	---	---	---	---	---	---	---	N	297	263.09	11	1.13	1.39	N	-
comp51573_c0	comp51573_c0_seq1	Y	---	---	---	---	---	---	Pk51214_txpt1	---	---	---	---	---	---	---	---	---	---	---	---	---	---	---	---	---	---	Y	380	346.07	16	1.24	1.53	N	-
comp51616_c0	comp51616_c0_seq1	Y	---	---	---	---	---	---	---	---	---	---	---	---	---	---	---	---	---	---	---	---	---	---	---	---	---	N	382	348.07	14	1.07	1.33	N	-
comp51665_c0	comp51665_c0_seq1	Y	---	---	---	---	---	---	Pk37917_txpt1	---	---	---	---	---	---	---	---	---	---	---	---	---	---	---	---	---	---	Y	346	312.08	13	1.12	1.38	N	-
comp51679_c0	comp51679_c0_seq1	Y	---	---	---	---	---	---	---	---	---	---	---	---	---	---	---	---	---	---	---	---	---	---	2	---	---	Y	419	385.07	15	1.04	1.29	N	-
comp51680_c0	comp51680_c0_seq1	Y	---	---	---	---	---	---	---	---	---	---	---	---	---	---	---	---	---	---	---	---	---	---	1	---	---	Y	254	220.12	13	1.6	1.98	N	-
comp51681_c0	comp51681_c0_seq1	Y	---	---	---	---	---	---	---	---	---	---	---	---	---	---	---	---	---	---	---	---	---	---	---	---	---	N	279	245.1	10	1.1	1.36	N	-
comp51688_c0	comp51688_c0_seq1	Y	---	gi|684378455|ref|XP_009166014.1| hypothetical protein T265_03304 [Opisthorchis viverrini]	gi|684378455|ref|XP_009166014.1| hypothetical protein T265_03304 [Opisthorchis viverrini]	csin106138	KER30254.1	---	---	---	---	---	---	---	---	---	---	---	---	---	---	---	---	---	---	---	---	Y	256	222.12	28	3.41	4.23	N	-
comp51701_c0	comp51701_c0_seq1	Y	---	---	---	---	---	---	---	---	---	---	---	---	---	---	---	---	---	---	---	---	---	---	---	---	---	N	236	202.15	9	1.21	1.5	N	-
comp51711_c0	comp51711_c0_seq1	Y	---	gi|358253160|dbj|GAA52291.1| probable histone-lysine N-methyltransferase ASH1L [Clonorchis sinensis]	gi|358253160|dbj|GAA52291.1| probable histone-lysine N-methyltransferase ASH1L [Clonorchis sinensis]	csin107751	KER28552.1	BN1106_s1635B000167.mRNA-1	Pk05499_txpt1	---	---	---	---	---	---	---	---	---	---	---	---	---	---	---	---	---	---	Y	602	568.06	63	2.93	3.63	N	-
comp51733_c0	comp51733_c0_seq1	Y	comp17994_c0_seq1	---	---	---	---	---	---	---	---	---	---	---	---	---	---	---	---	---	---	---	---	---	---	---	---	N	347	313.08	31	2.65	3.29	N	-
comp51767_c0	comp51767_c0_seq1	Y	comp30599_c0_seq1	gi|684365860|ref|XP_009162019.1| hypothetical protein T265_00098 [Opisthorchis viverrini]	gi|684365860|ref|XP_009162019.1| hypothetical protein T265_00098 [Opisthorchis viverrini]	---	KER34248.1	BN1106_s2850B000109.mRNA-1	---	---	---	---	---	---	---	IPR021643: Mediator complex subunit Med13, N-terminal, metazoa/fungi;	---	---	---	---	K15164	---	---	---	---	---	---	Y	576	542.06	57	2.78	3.45	N	-
comp51770_c0	comp51770_c0_seq1	Y	---	---	---	---	---	---	Pk07253_txpt1	---	---	---	---	---	---	---	---	---	---	---	---	---	---	---	---	---	---	Y	492	458.07	43	2.49	3.09	N	-
comp51770_c1	comp51770_c1_seq1	Y	---	---	---	---	KER30367.1	---	Pk07253_txpt2	---	---	---	---	---	---	---	---	---	---	---	---	---	---	---	---	---	---	Y	201	167.27	11	1.8	2.23	N	-
comp51772_c1	comp51772_c1_seq2	Y	---	---	---	---	---	---	---	---	---	---	---	---	---	---	---	---	---	---	---	---	---	---	1	---	---	Y	327	293.08	14	1.28	1.59	N	-
comp51782_c0	comp51782_c0_seq1	Y	---	---	---	---	---	---	---	---	---	---	---	---	---	---	---	---	---	---	---	---	---	---	---	---	---	N	209	175.24	17	2.65	3.28	N	-
comp51809_c0	comp51809_c0_seq1	Y	comp18731_c0_seq1	gi|358334188|dbj|GAA52630.1| hypothetical protein CLF_108478 [Clonorchis sinensis]	gi|358334188|dbj|GAA52630.1| hypothetical protein CLF_108478 [Clonorchis sinensis]	csin108478	KER19247.1	---	---	---	---	---	---	---	---	---	---	---	---	---	---	---	---	---	1	---	---	Y	242	208.14	33	4.3	5.33	N	-
comp51830_c0	comp51830_c0_seq1	Y	comp12830_c0_seq2	gi|620954214|ref|XP_007654354.1| PREDICTED: X-ray radiation resistance-associated protein 1, partial [Ornithorhynchus anatinus]	gi|620954214|ref|XP_007654354.1| PREDICTED: X-ray radiation resistance-associated protein 1, partial [Ornithorhynchus anatinus]	---	---	BN1106_s1889B000141.mRNA-1	Pk03967_txpt1	---	---	---	---	---	---	---	---	---	---	---	---	---	---	---	---	---	---	Y	214	180.22	15	2.27	2.81	N	-
comp51874_c0	comp51874_c0_seq1	Y	---	---	---	---	---	---	---	---	---	---	---	---	---	---	---	---	---	---	---	---	---	---	---	---	---	N	513	479.07	20	1.11	1.37	N	-
comp51885_c0	comp51885_c0_seq2	Y	---	---	---	---	---	---	---	---	---	---	---	---	---	---	---	---	---	---	---	---	---	---	---	---	---	N	211	177.23	13	2	2.48	N	-
comp51911_c0	comp51911_c0_seq1	Y	---	---	---	---	---	---	---	---	---	---	---	---	---	---	---	---	---	---	---	---	---	---	---	---	---	N	270	236.11	14	1.6	1.98	N	-
comp52058_c0	comp52058_c0_seq1	Y	---	---	---	---	---	---	---	---	---	---	---	---	---	---	---	---	---	---	---	---	---	---	---	---	---	N	227	193.17	9	1.27	1.57	N	-
comp52121_c0	comp52121_c0_seq1	Y	---	---	---	---	---	---	Pk44000_txpt1	---	---	---	---	---	---	---	---	---	---	---	---	---	---	---	---	---	---	Y	344	310.08	30	2.59	3.21	N	-
comp52122_c0	comp52122_c0_seq1	Y	---	---	---	---	---	---	---	---	---	---	---	---	---	---	---	---	---	---	---	---	---	---	---	---	---	N	631	597.06	27	1.2	1.48	N	-
comp52124_c0	comp52124_c0_seq1	Y	---	---	---	---	---	---	---	---	---	---	---	---	---	---	---	---	---	---	---	---	---	---	---	---	---	N	209	175.24	9	1.4	1.74	N	-
comp52155_c0	comp52155_c0_seq1	Y	comp15250_c0_seq1	gi|684393624|ref|XP_009170648.1| hypothetical protein T265_14176, partial [Opisthorchis viverrini]	gi|684393624|ref|XP_009170648.1| hypothetical protein T265_14176, partial [Opisthorchis viverrini]	csin111498	KER25608.1	---	---	---	---	---	---	---	---	---	---	---	---	2.7.11.15	K00910	ko04062 ko04144 ko04724 ko04745 ko05032	---	---	---	---	---	Y	353	319.08	16	1.34	1.66	N	-
comp52175_c0	comp52175_c0_seq1	Y	---	---	---	---	---	---	---	---	---	---	---	---	---	---	---	---	---	---	---	---	---	---	1	---	---	Y	459	425.07	37	2.31	2.87	N	-
comp52190_c0	comp52190_c0_seq1	Y	---	gi|254587315|emb|CAX83714.1| reverse transcriptase [Schistosoma japonicum]	gi|254587315|emb|CAX83714.1| reverse transcriptase [Schistosoma japonicum]	csin108024	KER29505.1	BN1106_s1255B000317.mRNA-1	Pk07164_txpt4	---	---	---	---	---	---	---	---	---	---	---	---	---	---	---	---	---	---	Y	214	180.22	10	1.51	1.88	N	-
comp52204_c0	comp52204_c0_seq1	Y	---	gi|684400313|ref|XP_009172791.1| hypothetical protein T265_08656 [Opisthorchis viverrini]	gi|684400313|ref|XP_009172791.1| hypothetical protein T265_08656 [Opisthorchis viverrini]	---	KER23435.1	BN1106_s2297B000101.mRNA-1	Pk47828_txpt2	---	---	---	---	---	---	---	---	---	---	---	---	---	---	---	---	---	---	Y	417	383.07	57	3.97	4.91	N	-
comp52205_c0	comp52205_c0_seq1	Y	---	---	---	---	---	---	---	---	---	---	---	---	---	---	---	---	---	---	---	---	---	---	---	---	---	N	209	175.24	8	1.25	1.55	N	-
comp52257_c0	comp52257_c0_seq1	Y	---	---	---	---	---	---	---	---	---	---	---	---	---	---	---	---	---	---	---	---	---	---	---	---	---	N	276	242.1	11	1.23	1.52	N	-
comp52268_c0	comp52268_c0_seq1	Y	---	---	---	---	---	---	Pk13373_txpt1	---	---	---	---	---	---	---	---	---	---	---	---	---	---	---	---	---	---	Y	252	218.13	4	0.5	0.61	N	-
comp52272_c0	comp52272_c0_seq1	Y	---	gi|749707813|gb|KII60848.1| hypothetical protein RF11_00600 [Thelohanellus kitauei]	gi|749707813|gb|KII60848.1| hypothetical protein RF11_00600 [Thelohanellus kitauei]	csin100532	KER21701.1	BN1106_s3319B000111.mRNA-1	Pk45075_txpt3	---	---	---	---	---	---	---	---	---	---	---	K08306	---	---	---	---	---	---	Y	255	221.12	14	1.71	2.12	N	-
comp52350_c0	comp52350_c0_seq1	Y	---	gi|76157490|gb|AAX28396.2| SJCHGC08289 protein [Schistosoma japonicum]	gi|76157490|gb|AAX28396.2| SJCHGC08289 protein [Schistosoma japonicum]	csin110693	KER27262.1	BN1106_s671B000145.mRNA-1	Pk42469_txpt1	---	---	---	---	---	---	IPR006201: Neurotransmitter-gated ion-channel; IPR006202: Neurotransmitter-gated ion-channel ligand-binding;	GO:0005230: extracellular ligand-gated ion channel activity;	GO:0006810: transport; GO:0006811: ion transport;	GO:0016020: membrane; GO:0016021: integral to membrane;	---	K05312	---	---	---	---	---	---	Y	272	238.11	20	2.27	2.81	N	-
comp52363_c0	comp52363_c0_seq1	Y	---	---	---	---	---	---	---	---	---	---	---	---	---	---	---	---	---	---	---	---	---	---	---	---	---	N	299	265.09	34	3.45	4.28	N	-
comp52382_c0	comp52382_c0_seq1	Y	---	---	---	---	---	---	---	---	---	---	---	---	---	---	---	---	---	---	---	---	---	---	---	---	---	N	239	205.15	15	1.98	2.46	N	-
comp52402_c0	comp52402_c0_seq1	Y	---	---	---	---	---	---	---	---	---	---	---	---	---	---	---	---	---	---	---	---	---	---	---	---	---	N	239	205.15	8	1.06	1.31	N	-
comp52422_c0	comp52422_c0_seq1	Y	---	gi|684396057|ref|XP_009171400.1| hypothetical protein T265_07579 [Opisthorchis viverrini]	gi|684396057|ref|XP_009171400.1| hypothetical protein T265_07579 [Opisthorchis viverrini]	csin101807	KER24848.1	BN1106_s2339B000082.mRNA-1	---	---	---	---	---	---	---	---	---	---	---	---	---	---	---	---	---	---	---	Y	222	188.19	8	1.16	1.43	N	-
comp52435_c0	comp52435_c0_seq1	Y	comp22419_c0_seq1	---	---	csin103470	KER20681.1	---	Pk52354_txpt1	---	---	---	---	---	---	---	---	---	---	---	---	---	---	---	---	Y	Y	Y	805	771.06	94	3.21	3.98	N	-
comp52463_c0	comp52463_c0_seq1	Y	---	---	---	---	---	---	---	---	---	---	---	---	---	---	---	---	---	---	---	---	---	---	---	---	---	N	234	200.16	24	3.26	4.04	N	-
comp52481_c0	comp52481_c0_seq1	Y	---	---	---	---	---	---	---	---	---	---	---	---	---	---	---	---	---	---	---	---	---	---	---	---	---	N	386	352.07	14	1.06	1.32	N	-
comp52495_c0	comp52495_c0_seq1	Y	comp15478_c0_seq1	gi|684383800|ref|XP_009167653.1| hypothetical protein T265_04607 [Opisthorchis viverrini]	gi|684383800|ref|XP_009167653.1| hypothetical protein T265_04607 [Opisthorchis viverrini]	csin107757	KER28559.1	---	---	---	---	---	---	---	---	---	---	---	---	4.2.1.22	K01697	ko00260 ko00270 ko01230	M00035 M00338	---	---	---	---	Y	447	413.07	42	2.71	3.35	N	-
comp52502_c0	comp52502_c0_seq1	Y	---	---	---	---	---	---	---	---	---	---	---	---	---	---	---	---	---	---	---	---	---	---	---	---	---	N	421	387.07	15	1.03	1.28	N	-
comp52520_c0	comp52520_c0_seq1	Y	---	---	---	---	---	---	---	---	---	---	---	---	---	---	---	---	---	---	---	---	---	---	---	---	---	N	239	205.15	8	1.06	1.31	N	-
comp52542_c0	comp52542_c0_seq1	Y	---	---	---	---	---	---	Pk33130_txpt1	---	---	---	---	---	---	---	---	---	---	---	---	---	---	---	---	---	---	Y	209	175.24	8	1.25	1.55	N	-
comp52584_c0	comp52584_c0_seq1	Y	---	---	---	---	---	---	---	---	---	---	---	---	---	---	---	---	---	---	---	---	---	---	1	---	---	Y	212	178.22	24	3.68	4.56	N	-
comp52603_c0	comp52603_c0_seq1	Y	comp16002_c0_seq1	gi|358340608|dbj|GAA48462.1| zinc finger protein 14 [Clonorchis sinensis]	gi|358340608|dbj|GAA48462.1| zinc finger protein 14 [Clonorchis sinensis]	csin101641	---	BN1106_s825B000353.mRNA-1	Pk02772_txpt4	---	---	---	---	---	---	---	---	---	---	---	---	---	---	---	---	---	---	Y	745	711.06	64	2.37	2.94	N	-
comp52631_c0	comp52631_c0_seq1	Y	comp23666_c2_seq1	gi|358255621|dbj|GAA57312.1| methyltransferase-like protein 13 [Clonorchis sinensis]	gi|358255621|dbj|GAA57312.1| methyltransferase-like protein 13 [Clonorchis sinensis]	csin112517	---	BN1106_s1880B000195.mRNA-1	Pk04832_txpt2	---	---	---	---	---	---	---	---	---	---	2.7.11.1	K08838	---	---	---	---	---	---	Y	636	602.06	46	2.02	2.5	N	-
comp52650_c0	comp52650_c0_seq1	Y	---	---	---	---	---	---	---	---	---	---	---	---	---	---	---	---	---	---	---	---	---	---	---	---	---	N	246	212.14	10	1.28	1.58	N	-
comp52690_c1	comp52690_c1_seq1	Y	comp7464_c0_seq1	---	---	---	---	---	---	---	---	---	---	---	---	---	---	---	---	---	---	---	---	---	---	---	---	N	502	468.07	4908.05	278.3	344.83	Y	-
comp52743_c0	comp52743_c0_seq1	Y	---	gi|684398498|ref|XP_009172195.1| hypothetical protein T265_14498, partial [Opisthorchis viverrini]	gi|684398498|ref|XP_009172195.1| hypothetical protein T265_14498, partial [Opisthorchis viverrini]	csin104474	KER24065.1	BN1106_s3740B000118.mRNA-1	---	---	---	---	---	---	---	---	---	---	---	2.1.1.43	K11421	ko00310	---	---	---	---	---	Y	409	375.07	48	3.41	4.23	N	-
comp52757_c0	comp52757_c0_seq1	Y	---	gi|76154381|gb|AAX25868.2| SJCHGC06937 protein [Schistosoma japonicum]	gi|76154381|gb|AAX25868.2| SJCHGC06937 protein [Schistosoma japonicum]	csin107295	KER21269.1	BN1106_s12921B000010.mRNA-1	Pk42537_txpt1	---	---	---	---	---	---	---	---	---	---	---	---	---	---	---	---	---	---	Y	445	411.07	18	1.17	1.44	N	-
comp52773_c0	comp52773_c0_seq1	Y	---	---	---	---	---	---	---	---	---	---	---	---	---	---	---	---	---	---	---	---	---	---	---	---	---	N	390	356.07	15	1.12	1.39	N	-
comp52774_c0	comp52774_c0_seq1	Y	---	---	---	---	---	---	---	---	---	---	---	---	---	---	---	---	---	---	---	---	---	---	2	---	---	Y	303	269.09	12	1.2	1.49	N	-
comp52783_c0	comp52783_c0_seq2	Y	---	---	---	---	---	---	---	---	---	---	---	---	---	---	---	---	---	---	---	---	---	---	---	---	---	N	448	414.07	18	1.16	1.43	N	-
comp52807_c0	comp52807_c0_seq1	Y	---	---	---	---	---	---	---	---	---	---	---	---	---	---	---	---	---	---	---	---	---	---	---	---	---	N	761	727.06	87	3.15	3.91	N	-
comp52828_c0	comp52828_c0_seq1	Y	---	---	---	---	---	---	---	---	---	---	---	---	---	---	---	---	---	---	---	---	---	---	---	---	---	N	253	219.13	14	1.73	2.14	N	-
comp52845_c0	comp52845_c0_seq1	Y	---	---	---	---	---	---	---	---	---	---	---	---	---	---	---	---	---	---	---	---	---	---	1	---	---	Y	247	213.13	20	2.54	3.15	N	-
comp52853_c0	comp52853_c0_seq1	Y	---	---	---	---	---	---	---	---	---	---	---	---	---	---	---	---	---	---	---	---	---	---	1	---	---	Y	223	189.19	12	1.73	2.14	N	-
comp52872_c0	comp52872_c0_seq1	Y	---	---	---	---	---	---	---	---	---	---	---	---	---	---	---	---	---	---	---	---	---	---	---	---	---	N	286	252.1	11	1.18	1.46	N	-
comp52922_c0	comp52922_c0_seq1	Y	---	---	---	---	---	---	---	---	---	---	---	---	---	---	---	---	---	---	---	---	---	---	---	---	---	N	317	283.08	31	2.94	3.64	N	-
comp52968_c0	comp52968_c0_seq1	Y	---	---	---	---	---	---	---	---	---	---	---	---	---	---	---	---	---	---	---	---	---	---	---	---	---	N	377	343.07	16	1.25	1.54	N	-
comp52980_c0	comp52980_c0_seq1	Y	---	gi|358335744|dbj|GAA54371.1| calcium/calmodulin-dependent serine protein kinase [Clonorchis sinensis]	gi|358335744|dbj|GAA54371.1| calcium/calmodulin-dependent serine protein kinase [Clonorchis sinensis]	csin102532	KER33796.1	BN1106_s2248B000106.mRNA-1	Pk53126_txpt2	---	578838134 PREDICTED: peripheral plasma membrane protein CASK isoform X6	82.14	---	---	Y	IPR000719: Protein kinase, catalytic domain; IPR011009: Protein kinase-like domain; IPR017442: Serine/threonine-protein kinase-like domain;	GO:0004672: protein kinase activity; GO:0005524: ATP binding; GO:0016772: transferase activity, transferring phosphorus-containing groups;	GO:0006468: protein phosphorylation;	---	2.7.11.1	K06103	ko04530	---	---	---	---	---	Y	307	273.09	34	3.35	4.15	N	-
comp53082_c0	comp53082_c0_seq1	Y	---	gi|684378714|ref|XP_009166095.1| hypothetical protein T265_13225 [Opisthorchis viverrini]	gi|684378714|ref|XP_009166095.1| hypothetical protein T265_13225 [Opisthorchis viverrini]	---	KER30180.1	---	---	---	---	---	---	---	---	---	---	---	---	---	---	---	---	---	---	---	---	Y	310	276.09	34	3.31	4.1	N	-
comp53131_c0	comp53131_c0_seq1	Y	---	gi|358334419|dbj|GAA28065.2| ATP-dependent RNA helicase DDX54/DBP10, partial [Clonorchis sinensis]	gi|358334419|dbj|GAA28065.2| ATP-dependent RNA helicase DDX54/DBP10, partial [Clonorchis sinensis]	csin108976	KER26266.1	BN1106_s4082B000142.mRNA-1	---	---	51094101 ATP-dependent RNA helicase DDX54 isoform 2	63.64	---	---	---	IPR014014: RNA helicase, DEAD-box type, Q motif;	---	---	---	3.6.4.13	K14808	---	---	---	---	---	---	Y	217	183.2	20	2.98	3.69	N	-
comp53144_c0	comp53144_c0_seq1	Y	comp28705_c0_seq1	gi|358340697|dbj|GAA48539.1| ribosome maturation protein SDO1 [Clonorchis sinensis]	gi|358340697|dbj|GAA48539.1| ribosome maturation protein SDO1 [Clonorchis sinensis]	csin101728	KER32171.1	BN1106_s10832B000016.mRNA-1	Pk42647_txpt1	---	28416940 ribosome maturation protein SBDS	62.12	Smed|mk4.000545.02	60.56	---	IPR002140: Ribosome maturation protein SBDS; IPR018023: Ribosome maturation protein SBDS, conserved site; IPR019783: Ribosome maturation protein SBDS, N-terminal;	---	---	---	---	K14574	ko03008	---	---	---	---	---	Y	212	178.22	25	3.83	4.75	N	-
comp53230_c0	comp53230_c0_seq1	Y	---	---	---	---	---	---	---	---	---	---	---	---	---	---	---	---	---	---	---	---	---	---	---	---	---	N	315	281.08	14	1.34	1.66	N	-
comp53236_c0	comp53236_c0_seq1	Y	---	---	---	---	---	---	---	---	---	---	---	---	---	---	---	---	---	---	---	---	---	---	---	---	---	N	308	274.09	11	1.08	1.34	N	-
comp53252_c0	comp53252_c0_seq1	Y	---	---	---	---	---	---	---	---	---	---	---	---	---	---	---	---	---	---	---	---	---	---	---	---	---	N	270	236.11	9	1.03	1.28	N	-
comp53296_c0	comp53296_c0_seq1	Y	---	---	---	---	---	---	---	---	---	---	---	---	---	---	---	---	---	---	---	---	---	---	---	---	---	N	215	181.21	16.22	2.44	3.03	N	-
comp53317_c0	comp53317_c0_seq1	Y	---	---	---	---	---	---	---	---	---	---	---	---	---	---	---	---	---	---	---	---	---	---	---	---	---	N	304	270.09	11	1.1	1.36	N	-
comp53339_c0	comp53339_c0_seq1	Y	comp7095_c0_seq1	---	---	---	---	---	---	---	---	---	---	---	---	---	---	---	---	---	K03126	ko03022	---	---	---	---	---	Y	562	528.06	46	2.31	2.86	N	-
comp53390_c0	comp53390_c0_seq1	Y	---	gi|780031904|ref|XP_011666797.1| PREDICTED: G-protein coupled receptor 64-like [Strongylocentrotus purpuratus]	gi|780031904|ref|XP_011666797.1| PREDICTED: G-protein coupled receptor 64-like [Strongylocentrotus purpuratus]	csin107103	---	BN1106_s1574B000255.mRNA-1	Pk10721_txpt3	---	---	---	---	---	---	---	---	---	---	---	---	---	---	---	---	---	---	Y	250	216.13	16	2.01	2.49	N	-
comp53452_c0	comp53452_c0_seq1	Y	---	---	---	---	---	---	---	---	---	---	---	---	---	---	---	---	---	---	---	---	---	---	---	---	---	N	241	207.14	9	1.18	1.46	N	-
comp53460_c0	comp53460_c0_seq1	Y	---	---	---	---	---	---	---	---	---	---	---	---	---	---	---	---	---	---	---	---	---	---	---	---	---	N	390	356.07	17	1.27	1.58	N	-
comp53486_c0	comp53486_c0_seq1	Y	---	---	---	---	---	---	---	---	---	---	---	---	---	---	---	---	---	---	---	---	---	---	---	---	---	N	374	340.07	27	2.12	2.63	N	-
comp53500_c0	comp53500_c0_seq1	Y	---	---	---	---	---	---	---	---	---	---	---	---	---	---	---	---	---	---	---	---	---	---	1	---	---	Y	285	251.1	11	1.18	1.46	N	-
comp53536_c0	comp53536_c0_seq1	Y	---	---	---	---	---	---	---	---	---	---	---	---	---	---	---	---	---	---	---	---	---	---	---	---	---	N	255	221.12	19	2.33	2.88	N	-
comp53537_c0	comp53537_c0_seq1	Y	---	gi|684400569|ref|XP_009172874.1| hypothetical protein T265_08730 [Opisthorchis viverrini]	gi|684400569|ref|XP_009172874.1| hypothetical protein T265_08730 [Opisthorchis viverrini]	csin106089	KER23406.1	BN1106_s90B000599.mRNA-1	Pk38085_txpt1	---	151301127 dynein heavy chain 7, axonemal	85.71	Smed|mk4.000477.03	74.7	---	---	---	---	---	---	K12392	ko04142	---	---	---	---	---	Y	1144	1110.06	52	1.23	1.52	N	-
comp53544_c0	comp53544_c0_seq1	Y	---	---	---	---	---	---	Pk24417_txpt1	---	---	---	---	---	---	---	---	---	---	---	---	---	---	---	---	---	---	Y	204	170.26	15	2.41	2.99	N	-
comp53556_c0	comp53556_c0_seq1	Y	---	---	---	---	---	---	Pk36325_txpt1	---	---	---	---	---	---	---	---	---	---	---	---	---	---	---	---	---	---	Y	278	244.1	12	1.33	1.64	N	-
comp53565_c0	comp53565_c0_seq1	Y	---	gi|684396082|ref|XP_009171408.1| hypothetical protein T265_07587 [Opisthorchis viverrini]	gi|684396082|ref|XP_009171408.1| hypothetical protein T265_07587 [Opisthorchis viverrini]	csin103427	KER24859.1	BN1106_s2962B000076.mRNA-1	Pk31392_txpt1	---	578807505 no description	64.58	---	---	---	IPR004859: Putative 5-3 exonuclease;	GO:0003676: nucleic acid binding; GO:0004527: exonuclease activity;	---	GO:0005622: intracellular;	---	K12618	ko03008 ko03018	---	---	---	---	---	Y	232	198.16	15	2.06	2.55	N	-
comp53565_c1	comp53565_c1_seq1	Y	comp19871_c0_seq1	gi|684396082|ref|XP_009171408.1| hypothetical protein T265_07587 [Opisthorchis viverrini]	gi|684396082|ref|XP_009171408.1| hypothetical protein T265_07587 [Opisthorchis viverrini]	csin101818	KER24859.1	BN1106_s592B000218.mRNA-1	Pk02624_txpt1	---	578807505 no description	50.59	---	---	---	IPR004859: Putative 5-3 exonuclease;	GO:0003676: nucleic acid binding; GO:0004527: exonuclease activity;	---	GO:0005622: intracellular;	---	K12618	ko03008 ko03018	---	---	---	---	---	Y	553	519.06	58	2.96	3.67	N	-
comp53583_c0	comp53583_c0_seq1	Y	comp32262_c0_seq1	---	---	---	---	---	---	---	---	---	---	---	---	---	---	---	---	---	---	---	---	---	---	---	---	N	322	288.08	12	1.12	1.39	N	-
comp53609_c0	comp53609_c0_seq2	Y	---	---	---	---	---	---	---	---	---	---	---	---	---	---	---	---	---	---	---	---	---	---	---	---	---	N	673	639.06	38	1.57	1.95	N	-
comp53626_c0	comp53626_c0_seq1	Y	---	gi|684378606|ref|XP_009166062.1| hypothetical protein T265_03337 [Opisthorchis viverrini]	gi|684378606|ref|XP_009166062.1| hypothetical protein T265_03337 [Opisthorchis viverrini]	---	KER30183.1	BN1106_s3020B000133.mRNA-1	Pk06692_txpt1	---	---	---	---	---	---	---	---	---	---	2.7.7.19	K14376	ko03015	---	---	---	---	---	Y	440	406.07	17	1.11	1.38	N	-
comp53661_c0	comp53661_c0_seq1	Y	---	---	---	---	---	---	Pk14853_txpt1	---	---	---	---	---	---	---	---	---	---	---	---	---	---	---	---	---	---	Y	392	358.07	16	1.19	1.48	N	-
comp53663_c0	comp53663_c0_seq1	Y	---	---	---	---	---	---	---	---	---	---	---	---	---	---	---	---	---	---	---	---	---	---	---	---	---	N	263	229.11	9	1.06	1.32	N	-
comp53729_c0	comp53729_c0_seq1	Y	---	gi|684366637|ref|XP_009162270.1| hypothetical protein T265_12482, partial [Opisthorchis viverrini]	gi|684366637|ref|XP_009162270.1| hypothetical protein T265_12482, partial [Opisthorchis viverrini]	csin101580	KER34013.1	BN1106_s465B000279.mRNA-1	---	---	---	---	---	---	---	---	---	---	---	2.7.11.1	K04728	ko04064 ko04110 ko04115 ko04210 ko05166 ko05202 ko05206	M00295	---	---	---	---	Y	213	179.22	8	1.22	1.51	N	-
comp53802_c0	comp53802_c0_seq1	Y	---	gi|349925390|dbj|GAA39869.1| hypothetical protein CLF_108382, partial [Clonorchis sinensis]	gi|349925390|dbj|GAA39869.1| hypothetical protein CLF_108382, partial [Clonorchis sinensis]	csin108382	---	BN1106_s3206B000160.mRNA-1	---	---	---	---	---	---	---	---	---	---	---	3.6.3.8	K05853	ko04020 ko04972 ko05010	---	---	1	---	---	Y	237	203.15	20	2.67	3.31	N	-
comp53805_c0	comp53805_c0_seq1	Y	---	---	---	---	---	---	---	---	---	---	---	---	---	---	---	---	---	---	---	---	---	---	---	---	---	N	284	250.1	10	1.08	1.34	N	-
comp53822_c0	comp53822_c0_seq1	Y	---	---	---	---	---	---	---	---	---	---	---	---	---	---	---	---	---	---	---	---	---	---	---	---	---	N	300	266.09	11	1.11	1.38	N	-
comp53855_c0	comp53855_c0_seq1	Y	---	gi|358337472|dbj|GAA55825.1| pyrazinamidase/nicotinamidase [Clonorchis sinensis]	gi|358337472|dbj|GAA55825.1| pyrazinamidase/nicotinamidase [Clonorchis sinensis]	csin109116	KER28167.1	---	---	---	---	---	---	---	---	---	---	---	---	---	---	---	---	---	---	---	---	Y	218	184.2	7	1.04	1.28	N	-
comp53873_c0	comp53873_c0_seq1	Y	---	---	---	---	---	---	---	---	---	---	---	---	---	---	---	---	---	---	---	---	---	---	1	---	---	Y	221	187.19	12	1.75	2.16	N	-
comp53879_c0	comp53879_c0_seq1	Y	comp18718_c2_seq1	gi|350645334|emb|CCD59957.1| zinc finger protein, putative [Schistosoma mansoni]	gi|350645334|emb|CCD59957.1| zinc finger protein, putative [Schistosoma mansoni]	csin105948	KER24728.1	BN1106_s385B000474.mRNA-1	---	---	---	---	---	---	---	---	---	---	---	---	K11658	---	---	---	---	---	---	Y	237	203.15	29	3.88	4.8	N	-
comp53880_c0	comp53880_c0_seq1	Y	---	---	---	---	---	---	---	---	---	---	---	---	---	---	---	---	---	---	---	---	---	---	---	---	---	N	226	192.18	17	2.41	2.98	N	-
comp53904_c0	comp53904_c0_seq1	Y	---	---	---	---	---	---	---	---	---	---	---	---	---	---	---	---	---	---	---	---	---	---	---	---	---	N	421	387.07	16	1.1	1.36	N	-
comp53910_c0	comp53910_c0_seq1	Y	comp11640_c0_seq1	gi|358339638|dbj|GAA47660.1| hepatocyte nuclear factor 4 [Clonorchis sinensis]	gi|358339638|dbj|GAA47660.1| hepatocyte nuclear factor 4 [Clonorchis sinensis]	csin100643	KER29578.1	BN1106_s411B000226.mRNA-1	Pk04363_txpt5	---	71725341 hepatocyte nuclear factor 4-alpha isoform HNF4alpha7	60	---	---	---	IPR001628: Zinc finger, nuclear hormone receptor-type; IPR013088: Zinc finger, NHR/GATA-type;	GO:0003700: sequence-specific DNA binding transcription factor activity; GO:0008270: zinc ion binding; GO:0043565: sequence-specific DNA binding;	GO:0006355: regulation of transcription, DNA-dependent;	GO:0005634: nucleus;	6.3.2.19	K10578	ko04120 ko04141 ko05012	---	---	---	---	---	Y	753	719.06	54	1.98	2.45	N	-
comp53913_c0	comp53913_c0_seq1	Y	---	gi|684398156|ref|XP_009172082.1| hypothetical protein T265_08111 [Opisthorchis viverrini]	gi|684398156|ref|XP_009172082.1| hypothetical protein T265_08111 [Opisthorchis viverrini]	csin110416	KER24175.1	BN1106_s1377B000259.mRNA-1	Pk02217_txpt2	---	---	---	---	---	---	IPR003020: Bicarbonate transporter, eukaryotic; IPR013769: Bicarbonate transporter, cytoplasmic; IPR016152: Phosphotransferase/anion transporter;	GO:0005215: transporter activity; GO:0005452: inorganic anion exchanger activity; GO:0008509: anion transmembrane transporter activity;	GO:0006810: transport; GO:0006820: anion transport;	GO:0016020: membrane; GO:0016021: integral to membrane;	---	K17943	---	---	---	---	---	---	Y	342	308.08	31	2.7	3.34	N	-
comp53920_c0	comp53920_c0_seq2	Y	---	---	---	---	---	---	---	---	---	---	---	---	---	---	---	---	---	---	---	---	---	---	---	---	---	N	315	281.08	12	1.15	1.42	N	-
comp53936_c0	comp53936_c0_seq1	N	---	---	---	---	---	BN1106_s3115B000079.mRNA-1	---	---	---	---	---	---	---	IPR001507: Zona pellucida sperm-binding protein;	---	---	---	---	---	---	---	---	---	---	---	Y	524.96	491.03	58	3.13	3.88	N	-
comp53936_c0	comp53936_c0_seq2	Y	---	---	---	---	---	BN1106_s3115B000079.mRNA-1	---	---	---	---	---	---	---	IPR001507: Zona pellucida sperm-binding protein;	---	---	---	---	---	---	---	---	---	---	---	Y	524.96	491.03	58	3.13	3.88	N	-
comp53970_c0	comp53970_c0_seq1	Y	---	---	---	---	---	---	---	---	---	---	---	---	---	---	---	---	---	---	---	---	---	---	---	---	---	N	240	206.15	8	1.05	1.31	N	-
comp53999_c0	comp53999_c0_seq1	Y	---	---	---	---	---	---	---	---	---	---	---	---	---	---	---	---	---	---	---	---	---	---	---	---	---	N	273	239.11	10	1.13	1.4	N	-
comp54132_c0	comp54132_c0_seq1	Y	---	---	---	---	---	---	---	---	---	---	---	---	---	---	---	---	---	---	---	---	---	---	2	---	---	Y	327	293.08	12	1.1	1.36	N	-
comp54140_c0	comp54140_c0_seq1	Y	---	---	---	---	---	---	---	---	---	---	---	---	---	---	---	---	---	---	---	---	---	---	---	---	---	N	374	340.07	15	1.18	1.46	N	-
comp54156_c0	comp54156_c0_seq1	Y	---	---	---	---	---	---	---	---	---	---	---	---	---	---	---	---	---	---	---	---	---	---	---	---	---	N	239	205.15	10	1.32	1.64	N	-
comp54167_c0	comp54167_c0_seq1	Y	---	---	---	---	---	---	---	---	---	---	---	---	---	---	---	---	---	---	---	---	---	---	---	---	---	N	232	198.16	13	1.78	2.21	N	-
comp54190_c0	comp54190_c0_seq1	Y	---	---	---	---	---	---	---	---	---	---	---	---	---	---	---	---	---	---	---	---	---	---	---	---	---	N	204	170.26	15	2.41	2.99	N	-
comp54194_c0	comp54194_c0_seq1	Y	---	---	---	---	---	---	---	---	---	---	---	---	---	---	---	---	---	---	---	---	---	---	---	---	---	N	621	587.06	26	1.17	1.45	N	-
comp54216_c0	comp54216_c0_seq1	Y	---	---	---	---	---	---	---	---	---	---	---	---	---	---	---	---	---	---	---	---	---	---	---	Y	Y	Y	323	289.08	14	1.3	1.61	N	-
comp54245_c0	comp54245_c0_seq1	Y	---	---	---	---	---	---	---	---	---	---	---	---	---	---	---	---	---	---	---	---	---	---	---	---	---	N	242	208.14	9	1.17	1.45	N	-
comp54248_c0	comp54248_c0_seq1	Y	comp23579_c0_seq1	gi|684369220|ref|XP_009163061.1| hypothetical protein T265_00902 [Opisthorchis viverrini]	gi|684369220|ref|XP_009163061.1| hypothetical protein T265_00902 [Opisthorchis viverrini]	csin110027	KER33214.1	BN1106_s1593B000362.mRNA-1	---	---	22035556 transcription factor IIIB 90 kDa subunit isoform 1	52	---	---	---	IPR000812: Transcription factor TFIIB; IPR013137: Zinc finger, TFIIB-type;	GO:0008270: zinc ion binding; GO:0030528: transcription regulator activity;	GO:0006352: transcription initiation, DNA-dependent; GO:0006355: regulation of transcription, DNA-dependent;	---	---	K15196	---	---	---	---	---	---	Y	234	200.16	19	2.58	3.2	N	-
comp54285_c0	comp54285_c0_seq1	Y	---	---	---	---	---	---	Pk05565_txpt1	---	---	---	---	---	---	---	---	---	---	---	---	---	---	---	---	---	---	Y	239	205.15	19	2.51	3.12	N	-
comp54294_c0	comp54294_c0_seq1	Y	---	---	---	---	---	---	---	---	---	---	---	---	---	---	---	---	---	---	---	---	---	---	---	---	---	N	377	343.07	17	1.32	1.64	N	-
comp54330_c0	comp54330_c0_seq1	Y	---	gi|685962950|gb|KGB38269.1| Hydrocephalus-inducing protein [Schistosoma haematobium]	gi|685962950|gb|KGB38269.1| Hydrocephalus-inducing protein [Schistosoma haematobium]	csin112716	KER31839.1	BN1106_s314B000335.mRNA-1	---	---	---	---	---	---	---	---	---	---	---	---	K10610	ko03420 ko04120 ko05161 ko05203	M00385 M00386	---	---	---	---	Y	346	312.08	12	1.03	1.28	N	-
comp54345_c0	comp54345_c0_seq1	Y	---	---	---	---	---	---	---	---	---	---	---	---	---	---	---	---	---	---	---	---	---	---	---	---	---	N	272	238.11	11	1.25	1.55	N	-
comp54356_c0	comp54356_c0_seq1	Y	---	---	---	---	---	---	---	---	---	---	---	---	---	---	---	---	---	---	---	---	---	---	---	---	---	N	337	303.08	26	2.3	2.85	N	-
comp54374_c0	comp54374_c0_seq1	Y	---	---	---	---	---	---	Pk07026_txpt1	---	---	---	---	---	---	---	---	---	---	---	---	---	---	---	---	---	---	Y	293	259.09	31	3.22	3.99	N	-
comp54374_c1	comp54374_c1_seq1	Y	---	---	---	---	---	---	---	---	---	---	---	---	---	---	---	---	---	---	---	---	---	---	---	---	---	N	291	257.09	20	2.1	2.6	N	-
comp54413_c0	comp54413_c0_seq3	Y	---	---	---	---	---	---	---	---	---	---	---	---	---	---	---	---	---	---	---	---	---	---	1	---	---	Y	473	439.07	26	1.57	1.95	N	-
comp54443_c0	comp54443_c0_seq1	Y	comp19184_c0_seq1	gi|358332283|dbj|GAA31381.2| anaphase-promoting complex subunit 8 [Clonorchis sinensis]	gi|358332283|dbj|GAA31381.2| anaphase-promoting complex subunit 8 [Clonorchis sinensis]	csin105303	KER27944.1	BN1106_s1467B000222.mRNA-1	---	---	---	---	---	---	---	IPR007192: Cdc23;	---	GO:0030071: regulation of mitotic metaphase/anaphase transition;	GO:0005680: anaphase-promoting complex;	---	K03355	ko04110 ko04111 ko04113 ko04114 ko04120 ko04914 ko05166	M00389	---	---	---	---	Y	357	323.08	36	2.98	3.69	N	-
comp54444_c0	comp54444_c0_seq1	Y	---	---	---	---	---	---	---	---	---	---	---	---	---	---	---	---	---	---	---	---	---	---	---	---	---	N	328	294.08	13	1.19	1.47	N	-
comp54449_c0	comp54449_c0_seq1	Y	---	---	---	---	---	---	---	---	---	---	---	---	---	---	---	---	---	---	---	---	---	---	---	---	---	N	389	355.07	18	1.35	1.68	N	-
comp54452_c0	comp54452_c0_seq1	Y	---	---	---	---	---	---	---	---	---	---	---	---	---	---	---	---	---	---	---	---	---	---	---	---	---	N	338	304.08	12	1.06	1.31	N	-
comp54463_c0	comp54463_c0_seq1	Y	---	gi|358335884|dbj|GAA54478.1| F-box only protein 42 [Clonorchis sinensis]	gi|358335884|dbj|GAA54478.1| F-box only protein 42 [Clonorchis sinensis]	csin103398	---	BN1106_s1076B000670.mRNA-1	---	---	---	---	---	---	---	IPR001810: F-box domain, cyclin-like; IPR022364: F-box domain, Skp2-like;	GO:0005515: protein binding;	---	---	---	K10317	---	---	---	---	---	---	Y	377	343.07	24	1.87	2.32	N	-
comp54484_c0	comp54484_c0_seq3	Y	---	gi|685962844|gb|KGB38194.1| Guanine nucleotide-binding protein subunit alpha-14, partial [Schistosoma haematobium]	gi|685962844|gb|KGB38194.1| Guanine nucleotide-binding protein subunit alpha-14, partial [Schistosoma haematobium]	csin102176	KER28857.1	BN1106_s1589B000301.mRNA-1	Pk19728_txpt1	---	115511049 guanine nucleotide-binding protein subunit alpha-11	74.29	Smed|mk4.000503.02	77.14	---	IPR001019: Guanine nucleotide binding protein (G-protein, alpha subunit;	GO:0004871: signal transducer activity; GO:0019001: guanyl nucleotide binding;	GO:0007186: G-protein coupled receptor protein signaling pathway;	---	---	K04634	ko04015 ko04020 ko04270 ko04540 ko04713 ko04720 ko04723 ko04724 ko04725 ko04726 ko04728 ko04730 ko04745 ko04911 ko04912 ko04915 ko04916 ko04918 ko04961 ko04970 ko04971 ko04972 ko05010 ko05016 ko05142 ko05143 ko05146	---	---	---	---	---	Y	388	354.07	19	1.43	1.78	N	-
comp54554_c0	comp54554_c0_seq1	Y	---	---	---	---	---	---	---	---	---	---	---	---	---	---	---	---	---	---	---	---	---	---	---	---	---	N	305	271.09	35	3.47	4.3	N	-
comp54556_c0	comp54556_c0_seq1	Y	---	---	---	---	---	---	---	---	---	---	---	---	---	---	---	---	---	---	---	---	---	---	1	---	---	Y	287	253.1	10	1.06	1.32	N	-
comp54579_c0	comp54579_c0_seq1	Y	comp17592_c0_seq1	gi|684407831|ref|XP_009175225.1| hypothetical protein T265_10559 [Opisthorchis viverrini]	gi|684407831|ref|XP_009175225.1| hypothetical protein T265_10559 [Opisthorchis viverrini]	csin110611	KER21037.1	BN1106_s1173B000213.mRNA-1	Pk52389_txpt2	---	---	---	---	---	---	---	---	---	---	3.4.21.105	K02857	---	---	---	---	---	---	Y	474	440.07	42	2.54	3.14	N	-
comp54593_c0	comp54593_c0_seq1	Y	---	---	---	---	---	---	Pk45379_txpt1	---	---	---	---	---	---	---	---	---	---	---	---	---	---	---	---	---	---	Y	367	333.07	27	2.17	2.69	N	-
comp54610_c0	comp54610_c0_seq2	Y	---	---	---	---	---	---	Pk31925_txpt1	---	---	---	---	---	---	---	---	---	---	---	---	---	---	---	---	---	---	Y	202	168.27	15.52	2.52	3.13	N	-
comp54611_c0	comp54611_c0_seq1	Y	---	---	---	---	---	---	Pk06124_txpt1	---	---	---	---	---	---	---	---	---	---	---	---	---	---	---	---	---	---	Y	444	410.07	26	1.69	2.09	N	-
comp54619_c0	comp54619_c0_seq1	Y	---	gi|350646605|emb|CCD58725.1| serine/threonine kinase [Schistosoma mansoni]	gi|350646605|emb|CCD58725.1| serine/threonine kinase [Schistosoma mansoni]	csin102811	---	BN1106_s861B000231.mRNA-1	---	---	---	---	---	---	---	---	---	---	---	2.7.11.22	K08818	---	---	---	---	---	---	Y	435	401.07	53	3.52	4.36	N	-
comp54689_c0	comp54689_c0_seq1	Y	---	---	---	---	---	---	---	---	---	---	---	---	---	---	---	---	---	---	---	---	---	---	2	---	---	Y	507	473.07	48	2.69	3.34	N	-
comp54773_c0	comp54773_c0_seq1	Y	comp16628_c0_seq1	gi|684366463|ref|XP_009162214.1| hypothetical protein T265_00242 [Opisthorchis viverrini]	gi|684366463|ref|XP_009162214.1| hypothetical protein T265_00242 [Opisthorchis viverrini]	---	KER34066.1	---	Pk19558_txpt1	---	---	---	---	---	---	IPR001092: Helix-loop-helix DNA-binding domain; IPR011598: Helix-loop-helix DNA-binding;	GO:0030528: transcription regulator activity;	GO:0006355: regulation of transcription, DNA-dependent;	GO:0005634: nucleus;	---	K05195	ko04080	---	---	---	---	---	Y	504	470.07	54	3.05	3.78	N	-
comp54791_c0	comp54791_c0_seq1	Y	---	---	---	---	---	---	---	---	---	---	---	---	---	---	---	---	---	---	---	---	---	---	---	---	---	N	235	201.16	14	1.89	2.34	N	-
comp54793_c0	comp54793_c0_seq1	Y	---	---	---	---	---	---	---	---	---	---	---	---	---	---	---	---	---	---	---	---	---	---	---	---	---	N	321	287.08	11	1.03	1.27	N	-
comp54816_c0	comp54816_c0_seq1	Y	---	---	---	---	---	---	---	---	---	---	---	---	---	---	---	---	---	---	---	---	---	---	---	---	---	N	217	183.2	8	1.19	1.48	N	-
comp54865_c0	comp54865_c0_seq1	Y	---	---	---	---	---	---	---	---	---	---	---	---	---	---	---	---	---	---	---	---	---	---	---	---	---	N	213	179.22	8	1.22	1.51	N	-
comp54893_c0	comp54893_c0_seq1	Y	---	gi|358256594|dbj|GAA50183.1| diacylglycerol kinase, partial [Clonorchis sinensis]	gi|358256594|dbj|GAA50183.1| diacylglycerol kinase, partial [Clonorchis sinensis]	csin104168	KER26957.1	BN1106_s667B000211.mRNA-1	Pk41191_txpt1	---	---	---	---	---	---	---	---	---	---	2.7.1.107	K00901	ko00561 ko00564 ko04070	---	---	---	---	---	Y	877	843.06	34	1.06	1.31	N	-
comp54894_c0	comp54894_c0_seq1	Y	---	---	---	---	---	---	---	---	---	---	---	---	---	---	---	---	---	---	---	---	---	---	---	---	---	N	355	321.08	47	3.92	4.85	N	-
comp54969_c0	comp54969_c0_seq1	Y	---	gi|576696446|gb|EUB60000.1| Tyrosine-protein kinase transforming protein Src [Echinococcus granulosus]	gi|576696446|gb|EUB60000.1| Tyrosine-protein kinase transforming protein Src [Echinococcus granulosus]	csin113082	KER24399.1	BN1106_s1103B000215.mRNA-1	Pk07247_txpt2	---	---	---	---	---	---	IPR001452: Src homology-3 domain;	GO:0005515: protein binding;	---	---	2.7.10.2	K05703	ko04360 ko04380 ko04510 ko04520 ko04650 ko04660 ko04664 ko04725 ko05020 ko05130 ko05162 ko05416	---	---	---	---	---	Y	395	361.07	43	3.18	3.94	N	-
comp54970_c0	comp54970_c0_seq1	Y	---	---	---	---	---	---	Pk22649_txpt1	---	---	---	---	---	---	---	---	---	---	---	---	---	---	---	---	---	---	Y	747	713.06	42	1.55	1.92	N	-
comp55024_c0	comp55024_c0_seq2	Y	---	---	---	---	---	---	---	---	---	---	---	---	---	---	---	---	---	---	---	---	---	---	---	---	---	N	371	337.07	22	1.74	2.16	N	-
comp55027_c0	comp55027_c0_seq1	Y	---	gi|684388895|ref|XP_009169207.1| hypothetical protein T265_13875, partial [Opisthorchis viverrini]	gi|684388895|ref|XP_009169207.1| hypothetical protein T265_13875, partial [Opisthorchis viverrini]	csin103030	KER27049.1	---	---	---	578816187 no description	51.85	---	---	---	IPR001202: WW/Rsp5/WWP;	GO:0005515: protein binding;	---	---	---	K12881	ko03013 ko03015 ko03040 ko05168	M00406 M00430	---	---	---	---	Y	485	451.07	29	1.71	2.12	N	-
comp55030_c0	comp55030_c0_seq1	Y	---	---	---	---	---	---	---	---	---	---	---	---	---	---	---	---	---	---	---	---	---	---	---	---	---	N	318	284.08	11	1.04	1.29	N	-
comp55081_c0	comp55081_c0_seq1	Y	---	---	---	---	---	---	---	---	---	---	---	---	---	---	---	---	---	---	---	---	---	---	---	---	---	N	317	283.08	16	1.52	1.88	N	-
comp55091_c0	comp55091_c0_seq1	Y	---	---	---	---	---	---	---	---	---	---	---	---	---	---	---	---	---	---	---	---	---	---	---	---	---	N	408	374.07	15	1.07	1.32	N	-
comp55095_c0	comp55095_c0_seq2	Y	---	---	---	---	---	---	---	---	---	---	---	---	---	---	---	---	---	---	---	---	---	---	---	---	---	N	341	307.08	18	1.57	1.95	N	-
comp55096_c0	comp55096_c0_seq1	Y	---	---	---	---	---	---	---	---	---	---	---	---	---	---	---	---	---	---	---	---	---	---	---	---	---	N	221	187.19	12.18	1.77	2.2	N	-
comp55107_c0	comp55107_c0_seq1	Y	---	---	---	---	---	---	Pk43637_txpt1	---	---	---	---	---	---	---	---	---	---	---	---	---	---	---	---	---	---	Y	344	310.08	33	2.85	3.53	N	-
comp55107_c1	comp55107_c1_seq1	Y	---	---	---	---	---	---	Pk43637_txpt1	---	---	---	---	---	---	---	---	---	---	---	---	---	---	---	---	---	---	Y	290	256.09	13	1.37	1.69	N	-
comp55107_c2	comp55107_c2_seq1	Y	---	---	---	---	---	---	---	---	---	---	---	---	---	---	---	---	---	---	---	---	---	---	---	---	---	N	214	180.22	19	2.88	3.56	N	-
comp55110_c0	comp55110_c0_seq1	Y	comp42682_c0_seq1	---	---	---	---	---	---	---	---	---	---	---	---	---	---	---	---	---	---	---	---	---	---	---	---	N	321	287.08	25	2.34	2.9	N	-
comp55138_c0	comp55138_c0_seq1	Y	---	---	---	---	---	---	Pk46484_txpt1	---	---	---	---	---	---	---	---	---	---	---	---	---	---	---	---	---	---	Y	678	644.06	26	1.07	1.32	N	-
comp55148_c0	comp55148_c0_seq1	Y	---	---	---	---	---	---	---	---	---	---	---	---	---	---	---	---	---	---	---	---	---	---	---	---	---	N	254	220.12	12	1.48	1.83	N	-
comp55151_c0	comp55151_c0_seq1	Y	---	---	---	---	---	---	---	---	---	---	---	---	---	---	---	---	---	---	---	---	---	---	---	---	---	N	354	320.08	30	2.51	3.11	N	-
comp55191_c0	comp55191_c0_seq1	Y	---	gi|684386044|ref|XP_009168347.1| hypothetical protein T265_13695 [Opisthorchis viverrini]	gi|684386044|ref|XP_009168347.1| hypothetical protein T265_13695 [Opisthorchis viverrini]	csin105303	KER27944.1	---	---	---	---	---	---	---	---	IPR007192: Cdc23;	---	GO:0030071: regulation of mitotic metaphase/anaphase transition;	GO:0005680: anaphase-promoting complex;	---	K03355	ko04110 ko04111 ko04113 ko04114 ko04120 ko04914 ko05166	M00389	---	---	---	---	Y	272	238.11	27	3.06	3.79	N	-
comp55212_c0	comp55212_c0_seq1	Y	---	---	---	---	---	---	Pk22748_txpt1	---	---	---	---	---	---	---	---	---	---	---	---	---	---	---	---	---	---	Y	231	197.16	8	1.1	1.37	N	-
comp55283_c0	comp55283_c0_seq1	Y	---	---	---	---	---	---	Pk30989_txpt1	---	---	---	---	---	---	---	---	---	---	---	---	---	---	---	---	---	---	Y	445	411.07	17	1.1	1.36	N	-
comp55306_c0	comp55306_c0_seq1	Y	---	---	---	---	---	---	---	---	---	---	---	---	---	---	---	---	---	---	---	---	---	---	---	---	---	N	451	417.07	30	1.91	2.37	N	-
comp55328_c0	comp55328_c0_seq1	Y	---	---	---	---	---	---	---	---	---	---	---	---	---	---	---	---	---	---	---	---	---	---	---	---	---	N	751	717.06	47	1.73	2.14	N	-
comp55337_c0	comp55337_c0_seq1	Y	---	---	---	---	---	---	---	---	---	---	---	---	---	---	---	---	---	---	---	---	---	---	---	---	---	N	204	170.26	9	1.45	1.79	N	-
comp55399_c0	comp55399_c0_seq1	Y	comp6687_c0_seq1	gi|684393871|ref|XP_009170728.1| hypothetical protein T265_07040 [Opisthorchis viverrini]	gi|684393871|ref|XP_009170728.1| hypothetical protein T265_07040 [Opisthorchis viverrini]	csin104431	KER25523.1	BN1106_s2927B000134.mRNA-1	---	---	---	---	---	---	---	IPR001791: Laminin G domain; IPR008985: Concanavalin A-like lectin/glucanase; IPR012680: Laminin G, subdomain 2; IPR013320: Concanavalin A-like lectin/glucanase, subgroup;	---	---	---	---	K09182	---	---	---	---	---	---	Y	336	302.08	39	3.46	4.29	N	-
comp55417_c0	comp55417_c0_seq1	Y	---	---	---	---	---	---	---	---	---	---	---	---	---	---	---	---	---	---	---	---	---	---	---	---	---	N	613	579.06	42	1.92	2.38	N	-
comp55439_c0	comp55439_c0_seq1	Y	comp17758_c0_seq1	gi|684397288|ref|XP_009171801.1| hypothetical protein T265_07887 [Opisthorchis viverrini]	gi|684397288|ref|XP_009171801.1| hypothetical protein T265_07887 [Opisthorchis viverrini]	csin109355	KER24461.1	BN1106_s393B000269.mRNA-1	Pk10214_txpt2	---	---	---	---	---	---	---	---	---	---	---	K12623	ko03018 ko03040	M00354 M00396 M00397	---	---	---	---	Y	677	643.06	34	1.4	1.73	N	-
comp55472_c0	comp55472_c0_seq1	Y	---	---	---	---	---	---	---	---	---	---	---	---	---	---	---	---	---	---	---	---	---	---	---	---	---	N	594	560.06	22	1.04	1.29	N	-
comp55482_c0	comp55482_c0_seq1	Y	---	---	---	---	---	---	---	---	---	---	---	---	---	---	---	---	---	---	---	---	---	---	---	---	---	N	242	208.14	18	2.35	2.91	N	-
comp55483_c0	comp55483_c0_seq1	Y	---	---	---	---	---	---	---	---	---	---	---	---	---	---	---	---	---	---	---	---	---	---	---	---	---	N	467	433.07	19	1.17	1.44	N	-
comp55499_c0	comp55499_c0_seq1	Y	comp7228_c0_seq1	gi|684386460|ref|XP_009168473.1| hypothetical protein T265_05240 [Opisthorchis viverrini]	gi|684386460|ref|XP_009168473.1| hypothetical protein T265_05240 [Opisthorchis viverrini]	csin101270	KER27750.1	BN1106_s352B000508.mRNA-1	---	---	---	---	---	---	---	---	---	---	---	---	K17637	ko04014	---	---	---	---	---	Y	378	344.07	30	2.33	2.89	N	-
comp55516_c0	comp55516_c0_seq1	Y	---	---	---	---	---	---	---	---	---	---	---	---	---	---	---	---	---	---	---	---	---	---	---	---	---	N	270	236.11	35	4	4.96	N	-
comp55526_c0	comp55526_c0_seq1	Y	---	---	---	---	---	---	---	---	---	---	---	---	---	---	---	---	---	---	---	---	---	---	---	---	---	N	327	293.08	13	1.19	1.47	N	-
comp55533_c0	comp55533_c0_seq1	Y	---	gi|358336358|dbj|GAA36232.2| 5-hydroxytryptamine receptor 1 [Clonorchis sinensis]	gi|358336358|dbj|GAA36232.2| 5-hydroxytryptamine receptor 1 [Clonorchis sinensis]	csin105961	KER33299.1	---	Pk20431_txpt1	---	---	---	---	---	---	IPR000276: GPCR, rhodopsin-like, 7TM;	---	GO:0007186: G-protein coupled receptor protein signaling pathway;	GO:0016021: integral to membrane;	---	---	---	---	---	1	---	---	Y	256	222.12	9	1.1	1.36	N	-
comp55571_c0	comp55571_c0_seq1	Y	---	gi|684375349|ref|XP_009165039.1| hypothetical protein T265_02512 [Opisthorchis viverrini]	gi|684375349|ref|XP_009165039.1| hypothetical protein T265_02512 [Opisthorchis viverrini]	csin101193	KER31187.1	BN1106_s458B000352.mRNA-1	Pk31164_txpt1	---	578807007 no description	57.97	---	---	---	IPR011545: DNA/RNA helicase, DEAD/DEAH box type, N-terminal;	GO:0003676: nucleic acid binding; GO:0005524: ATP binding; GO:0008026: ATP-dependent helicase activity;	---	---	2.7.7.7	K02349	---	---	---	---	---	---	Y	271	237.11	30	3.42	4.23	N	-
comp55587_c0	comp55587_c0_seq1	Y	---	---	---	---	---	---	---	---	---	---	---	---	---	---	---	---	---	---	---	---	---	---	---	---	---	N	547	513.06	27	1.39	1.73	N	-
comp55594_c0	comp55594_c0_seq1	Y	comp22912_c2_seq1	gi|684411299|ref|XP_009176348.1| hypothetical protein T265_11429 [Opisthorchis viverrini]	gi|684411299|ref|XP_009176348.1| hypothetical protein T265_11429 [Opisthorchis viverrini]	csin105146	KER19905.1	BN1106_s551B000324.mRNA-1	---	---	---	---	---	---	---	---	---	---	---	---	---	---	---	---	---	---	---	Y	422	388.07	51	3.5	4.34	N	Y
comp55623_c0	comp55623_c0_seq1	Y	comp11656_c0_seq1	---	---	---	---	---	---	---	---	---	---	---	---	---	---	---	---	---	---	---	---	---	1	---	---	Y	674	640.06	27	1.11	1.38	N	-
comp55633_c0	comp55633_c0_seq1	Y	comp16693_c0_seq1	gi|684408154|ref|XP_009175331.1| hypothetical protein T265_15212, partial [Opisthorchis viverrini]	gi|684408154|ref|XP_009175331.1| hypothetical protein T265_15212, partial [Opisthorchis viverrini]	---	KER20928.1	---	Pk31386_txpt2	---	---	---	---	---	---	---	---	---	---	---	---	---	---	---	---	---	---	Y	450	416.07	26	1.66	2.06	N	-
comp55646_c0	comp55646_c0_seq1	Y	comp22770_c3_seq1	---	---	---	---	---	---	---	---	---	---	---	---	---	---	---	---	---	---	---	---	---	1	---	---	Y	260	226.12	12	1.44	1.78	N	-
comp55670_c0	comp55670_c0_seq1	Y	---	---	---	---	---	---	Pk54437_txpt4	---	---	---	---	---	---	---	---	---	---	---	---	---	---	---	---	---	---	Y	465	431.07	19	1.17	1.45	N	-
comp55676_c0	comp55676_c0_seq1	Y	---	---	---	---	---	---	---	---	---	---	---	---	---	---	---	---	---	---	---	---	---	---	---	---	---	N	306	272.09	23	2.27	2.82	N	-
comp55704_c0	comp55704_c0_seq1	Y	---	---	---	---	---	---	---	---	---	---	---	---	---	---	---	---	---	---	---	---	---	---	---	---	---	N	228	194.17	8	1.12	1.39	N	-
comp55708_c0	comp55708_c0_seq1	Y	---	---	---	---	---	---	---	---	---	---	---	---	---	---	---	---	---	---	---	---	---	---	---	---	---	N	327	293.08	228	20.87	25.86	N	-
comp55739_c0	comp55739_c0_seq1	Y	---	---	---	---	---	---	---	---	---	---	---	---	---	---	---	---	---	---	---	---	---	---	---	---	---	N	208	174.24	7	1.1	1.36	N	-
comp55761_c0	comp55761_c0_seq1	Y	---	gi|358342778|dbj|GAA50229.1| hypothetical protein CLF_104262 [Clonorchis sinensis]	gi|358342778|dbj|GAA50229.1| hypothetical protein CLF_104262 [Clonorchis sinensis]	csin104262	KER30542.1	BN1106_s3521B000048.mRNA-1	---	---	---	---	---	---	---	---	---	---	---	---	---	---	---	---	---	Y	Y	Y	204	170.26	13	2.09	2.59	N	-
comp55763_c0	comp55763_c0_seq1	Y	comp22078_c0_seq1	---	---	---	---	---	Pk05355_txpt1	---	---	---	---	---	---	---	---	---	---	---	---	---	---	---	2	---	---	Y	505	471.07	143.99	8.11	10.05	N	-
comp55765_c0	comp55765_c0_seq1	Y	---	---	---	---	---	---	---	---	---	---	---	---	---	---	---	---	---	---	---	---	---	---	---	---	---	N	372	338.07	13	1.03	1.27	N	-
comp55768_c0	comp55768_c0_seq1	Y	---	---	---	---	---	---	---	---	---	---	---	---	---	---	---	---	---	---	---	---	---	---	---	Y	Y	Y	293	259.09	18	1.87	2.32	N	-
comp55776_c0	comp55776_c0_seq1	Y	---	gi|6911186|gb|AAF31420.1|AF213970_1 putative calcium-binding protein [Fasciola hepatica]	gi|6911186|gb|AAF31420.1|AF213970_1 putative calcium-binding protein [Fasciola hepatica]	csin104622	KER25708.1	BN1106_s4B000836.mRNA-2	Pk37518_txpt1	Y	---	---	---	---	---	IPR002048: Calcium-binding EF-hand; IPR011992: EF-hand-like domain; IPR018247: EF-Hand 1, calcium-binding site; IPR018248: EF-hand; IPR018249: EF-HAND 2;	GO:0005509: calcium ion binding;	---	---	---	K02183	ko04014 ko04015 ko04020 ko04070 ko04114 ko04270 ko04626 ko04713 ko04720 ko04722 ko04728 ko04740 ko04744 ko04745 ko04910 ko04912 ko04915 ko04916 ko04970 ko04971 ko05010 ko05031 ko05034 ko05133 ko05152 ko05214	---	---	---	---	---	Y	389	355.07	105	7.89	9.78	N	-
comp55784_c0	comp55784_c0_seq1	Y	---	gi|685959488|gb|KGB35266.1| hypothetical protein MS3_03512 [Schistosoma haematobium]	gi|685959488|gb|KGB35266.1| hypothetical protein MS3_03512 [Schistosoma haematobium]	---	---	BN1106_s208B000187.mRNA-1	---	---	---	---	---	---	---	---	---	---	---	2.7.1.137	K00914	ko00562 ko04070 ko04140 ko04145 ko05152	---	---	---	---	---	Y	371	337.07	21	1.67	2.06	N	-
comp55808_c0	comp55808_c0_seq1	Y	---	---	---	---	---	---	---	---	---	---	---	---	---	---	---	---	---	---	---	---	---	---	1	---	---	Y	225	191.18	14	1.99	2.47	N	-
comp55809_c0	comp55809_c0_seq1	Y	---	---	---	---	---	---	Pk10512_txpt7	---	---	---	---	---	---	---	---	---	---	---	---	---	---	---	---	---	---	Y	219	185.2	12	1.77	2.19	N	-
comp55813_c0	comp55813_c0_seq1	Y	---	---	---	---	---	---	---	---	---	---	---	---	---	---	---	---	---	---	---	---	---	---	1	---	---	Y	462	428.07	29	1.8	2.23	N	-
comp55874_c0	comp55874_c0_seq1	Y	---	---	---	---	---	---	---	---	---	---	---	---	---	---	---	---	---	---	---	---	---	---	---	---	---	N	284	250.1	13	1.4	1.74	N	-
comp55886_c0	comp55886_c0_seq1	Y	---	gi|684397141|ref|XP_009171754.1| hypothetical protein T265_07850 [Opisthorchis viverrini]	gi|684397141|ref|XP_009171754.1| hypothetical protein T265_07850 [Opisthorchis viverrini]	csin106902	KER24483.1	BN1106_s4857B000206.mRNA-1	Pk49988_txpt1	---	---	---	---	---	---	IPR002738: RNase P subunit p30; IPR016195: Polymerase/histidinol phosphatase-like;	GO:0003824: catalytic activity; GO:0004540: ribonuclease activity;	GO:0008033: tRNA processing;	---	3.1.26.5	K03539	ko03008 ko03013	---	---	---	---	---	Y	534	500.06	96	5.09	6.31	N	-
comp55897_c0	comp55897_c0_seq1	Y	comp22048_c0_seq1	gi|76154381|gb|AAX25868.2| SJCHGC06937 protein [Schistosoma japonicum]	gi|76154381|gb|AAX25868.2| SJCHGC06937 protein [Schistosoma japonicum]	csin112007	KER23099.1	BN1106_s6583B000039.mRNA-1	Pk37423_txpt1	---	---	---	---	---	---	---	---	---	---	2.7.7.15	K00968	ko00440 ko00564	M00090	---	1	---	---	Y	280	246.1	8.02	0.88	1.09	N	-
comp55936_c0	comp55936_c0_seq1	Y	---	---	---	---	---	---	Pk44707_txpt1	---	---	---	---	---	---	---	---	---	---	---	---	---	---	---	---	Y	Y	Y	393	359.07	30	2.23	2.76	N	-
comp55947_c0	comp55947_c0_seq1	Y	---	---	---	---	---	---	---	---	---	---	---	---	---	---	---	---	---	---	---	---	---	---	---	---	---	N	248	214.13	27	3.42	4.23	N	-
comp55951_c0	comp55951_c0_seq1	Y	---	---	---	---	---	---	---	---	---	---	---	---	---	---	---	---	---	---	---	---	---	---	---	---	---	N	207	173.24	14	2.21	2.74	N	-
comp55956_c0	comp55956_c0_seq1	Y	---	---	---	---	---	---	---	---	---	---	---	---	---	---	---	---	---	---	---	---	---	---	---	---	---	N	263	229.11	13	1.53	1.9	N	-
comp55961_c0	comp55961_c0_seq1	Y	comp7428_c0_seq1	---	---	---	---	---	Pk00210_txpt1	---	---	---	---	---	---	---	---	---	---	---	---	---	---	---	1	---	---	Y	506	472.07	213	11.97	14.84	N	-
comp55977_c0	comp55977_c0_seq1	Y	---	---	---	csin103728	KER28728.1	BN1106_s1728B000127.mRNA-1	Pk51736_txpt1	---	---	---	---	---	---	---	---	---	---	---	---	---	---	---	---	---	---	Y	880	846.06	48	1.49	1.85	N	-
comp55979_c0	comp55979_c0_seq1	Y	---	---	---	---	---	---	---	---	---	---	---	---	---	---	---	---	---	---	---	---	---	---	1	---	---	Y	431	397.07	25	1.68	2.08	N	-
comp56012_c0	comp56012_c0_seq1	Y	---	---	---	---	---	---	---	---	---	---	---	---	---	---	---	---	---	---	---	---	---	---	---	Y	Y	Y	292	258.09	60	6.26	7.76	N	-
comp56018_c0	comp56018_c0_seq1	Y	---	gi|684391025|ref|XP_009169852.1| hypothetical protein T265_14003 [Opisthorchis viverrini]	gi|684391025|ref|XP_009169852.1| hypothetical protein T265_14003 [Opisthorchis viverrini]	csin103812	KER26431.1	---	Pk02027_txpt2	---	---	---	---	---	---	IPR015285: RIO2 kinase, winged helix, N-terminal;	GO:0004674: protein serine/threonine kinase activity; GO:0005524: ATP binding;	GO:0006468: protein phosphorylation;	---	2.7.11.1	K07179	ko03008	---	---	---	---	---	Y	324	290.08	91	8.42	10.43	N	-
comp56056_c0	comp56056_c0_seq1	Y	---	---	---	---	---	---	---	---	---	---	---	---	---	---	---	---	---	---	---	---	---	---	---	---	---	N	327	293.08	150	13.73	17.01	N	-
comp56080_c0	comp56080_c0_seq1	Y	comp20253_c1_seq1	gi|684373509|ref|XP_009164448.1| hypothetical protein T265_02036 [Opisthorchis viverrini]	gi|684373509|ref|XP_009164448.1| hypothetical protein T265_02036 [Opisthorchis viverrini]	---	KER31805.1	BN1106_s259B000402.mRNA-1	Pk34205_txpt1	---	---	---	---	---	---	IPR018108: Mitochondrial substrate/solute carrier; IPR023395: Mitochondrial carrier domain;	---	---	---	---	K15111	---	---	---	1	---	---	Y	332	298.08	81	7.29	9.03	N	-
comp56091_c0	comp56091_c0_seq1	Y	---	---	---	---	---	---	Pk09924_txpt1	---	---	---	---	---	---	---	---	---	---	---	---	---	---	---	---	---	---	Y	451	417.07	26	1.66	2.05	N	-
comp56092_c0	comp56092_c0_seq1	Y	---	---	---	---	---	---	---	---	---	---	---	---	---	---	---	---	---	---	---	---	---	---	---	---	---	N	267	233.11	17	1.97	2.44	N	-
comp56101_c0	comp56101_c0_seq1	Y	---	---	---	---	---	---	---	---	---	---	---	---	---	---	---	---	---	---	---	---	---	---	---	---	---	N	321	287.08	11	1.03	1.27	N	-
comp56101_c1	comp56101_c1_seq1	Y	---	---	---	---	---	---	---	---	---	---	---	---	---	---	---	---	---	---	---	---	---	---	---	---	---	N	298	264.09	13	1.32	1.64	N	-
comp56137_c0	comp56137_c0_seq1	Y	comp17580_c0_seq1	gi|22655518|gb|AAN04091.1|AF527456_1 calcium binding protein [Clonorchis sinensis]	gi|22655518|gb|AAN04091.1|AF527456_1 calcium binding protein [Clonorchis sinensis]	csin104622	KER25708.1	BN1106_s4B000836.mRNA-2	Pk37518_txpt2	Y	---	---	---	---	---	IPR002048: Calcium-binding EF-hand; IPR011992: EF-hand-like domain; IPR018247: EF-Hand 1, calcium-binding site; IPR018248: EF-hand; IPR018249: EF-HAND 2;	GO:0005509: calcium ion binding;	---	---	---	---	---	---	---	---	---	---	Y	347	313.08	66	5.65	7	N	-
comp56143_c0	comp56143_c0_seq1	Y	---	---	---	---	---	---	---	---	---	---	---	---	---	---	---	---	---	---	---	---	---	---	---	---	---	N	245	211.14	8	1.03	1.27	N	-
comp56194_c0	comp56194_c0_seq2	Y	---	---	---	---	---	---	---	---	---	---	---	---	---	---	---	---	---	---	---	---	---	---	---	---	---	N	257	223.12	11	1.33	1.65	N	-
comp56201_c0	comp56201_c0_seq1	Y	---	gi|353230005|emb|CCD76176.1| putative rootletin (Ciliary rootlet coiled-coil protein), partial [Schistosoma mansoni]	gi|353230005|emb|CCD76176.1| putative rootletin (Ciliary rootlet coiled-coil protein), partial [Schistosoma mansoni]	csin110590	KER31050.1	BN1106_s3524B000101.mRNA-1	Pk07141_txpt3	---	---	---	---	---	---	---	---	---	---	---	K16469	---	---	---	---	---	---	Y	283	249.1	14	1.52	1.88	N	-
comp56208_c0	comp56208_c0_seq1	Y	---	---	---	---	---	---	---	---	---	---	---	---	---	---	---	---	---	---	---	---	---	---	---	---	---	N	370	336.07	14	1.11	1.38	N	-
comp56242_c0	comp56242_c0_seq1	Y	---	---	---	---	---	---	---	---	---	---	---	---	---	---	---	---	---	---	---	---	---	---	---	---	---	N	306	272.09	16	1.58	1.96	N	-
comp56245_c0	comp56245_c0_seq1	Y	comp16078_c1_seq1	gi|358340512|dbj|GAA48390.1| mediator of RNA polymerase II transcription subunit 12-like protein [Clonorchis sinensis]	gi|358340512|dbj|GAA48390.1| mediator of RNA polymerase II transcription subunit 12-like protein [Clonorchis sinensis]	csin101547	KER21287.1	BN1106_s640B000142.mRNA-1	Pk38613_txpt1	---	---	---	---	---	---	IPR021990: Eukaryotic Mediator 12 subunit domain;	---	---	---	---	K15162	---	---	---	---	---	---	Y	602	568.06	31	1.44	1.79	N	-
comp56247_c0	comp56247_c0_seq1	Y	comp27253_c0_seq1	gi|358339294|dbj|GAA47384.1| hypothetical protein CLF_100293 [Clonorchis sinensis]	gi|358339294|dbj|GAA47384.1| hypothetical protein CLF_100293 [Clonorchis sinensis]	csin100293	---	---	Pk48304_txpt1	---	---	---	---	---	---	---	---	---	---	---	---	---	---	---	---	---	---	Y	435	401.07	320	21.24	26.32	N	-
comp56256_c0	comp56256_c0_seq1	Y	comp18781_c1_seq1	gi|684383849|ref|XP_009167667.1| hypothetical protein T265_04621 [Opisthorchis viverrini]	gi|684383849|ref|XP_009167667.1| hypothetical protein T265_04621 [Opisthorchis viverrini]	csin100026	KER28576.1	BN1106_s48B000383.mRNA-1	Pk01128_txpt1	---	---	---	---	---	---	IPR000008: C2 calcium-dependent membrane targeting; IPR008973: C2 calcium/lipid-binding domain, CaLB;	GO:0005515: protein binding;	---	---	---	K15293	ko04721	---	---	---	---	---	Y	281	247.1	13	1.42	1.76	N	-
comp56270_c0	comp56270_c0_seq1	Y	---	---	---	---	---	---	---	---	---	---	---	---	---	---	---	---	---	---	---	---	---	---	2	---	---	Y	522	488.07	23	1.25	1.55	N	-
comp56279_c0	comp56279_c0_seq1	Y	---	gi|358338174|dbj|GAA56505.1| huntingtin [Clonorchis sinensis]	gi|358338174|dbj|GAA56505.1| huntingtin [Clonorchis sinensis]	csin111015	KER29664.1	BN1106_s693B000382.mRNA-1	Pk36946_txpt1	---	---	---	---	---	---	---	---	---	---	---	K04533	ko05016	---	---	---	---	---	Y	541	507.06	22	1.15	1.42	N	-
comp56284_c0	comp56284_c0_seq1	Y	---	---	---	---	---	---	---	---	---	---	---	---	---	---	---	---	---	---	---	---	---	---	---	---	---	N	214	180.22	10	1.51	1.88	N	-
comp56290_c0	comp56290_c0_seq1	Y	---	---	---	---	---	---	---	---	---	---	---	---	---	---	---	---	---	---	---	---	---	---	---	---	---	N	233	199.16	22	3	3.72	N	-
comp56293_c0	comp56293_c0_seq1	Y	---	---	---	---	---	---	Pk37236_txpt2	---	---	---	---	---	---	---	---	---	---	---	---	---	---	---	---	---	---	Y	287	253.1	46	4.9	6.07	N	-
comp56313_c0	comp56313_c0_seq1	Y	---	---	---	---	---	---	---	---	---	---	---	---	---	---	---	---	---	---	---	---	---	---	---	---	---	N	232	198.16	80	10.97	13.6	N	-
comp56322_c0	comp56322_c0_seq1	Y	---	---	---	---	---	---	---	---	---	---	---	---	---	---	---	---	---	---	---	---	---	---	1	---	---	Y	504	470.07	23	1.3	1.61	N	-
comp56338_c0	comp56338_c0_seq1	Y	---	---	---	---	---	---	---	---	---	---	---	---	---	---	---	---	---	---	---	---	---	---	1	---	---	Y	452	418.07	17	1.08	1.34	N	-
comp56341_c0	comp56341_c0_seq1	Y	---	---	---	---	---	---	---	---	---	---	---	---	---	---	---	---	---	---	---	---	---	---	---	---	---	N	458	424.07	24	1.5	1.86	N	-
comp56342_c0	comp56342_c0_seq1	Y	comp18489_c0_seq1	gi|60687576|gb|AAX30121.1| putative U6-snRNA-associated protein [Schistosoma japonicum]	gi|60687576|gb|AAX30121.1| putative U6-snRNA-associated protein [Schistosoma japonicum]	csin100530	KER23300.1	BN1106_s7948B000030.mRNA-1	Pk39516_txpt1	---	5901998 U6 snRNA-associated Sm-like protein LSm6	85.33	Smed|mk4.002833.07	76.47	---	IPR001163: Like-Sm ribonucleoprotein (LSM domain; IPR006649: Like-Sm ribonucleoprotein (LSM domain, eukaryotic/archaea-type; IPR010920: Like-Sm ribonucleoprotein (LSM-related domain;	---	---	---	---	K12625	ko03018 ko03040	M00354 M00396 M00397	---	---	---	---	Y	333	299.08	171	15.33	19	N	-
comp56358_c0	comp56358_c0_seq1	Y	---	---	---	---	---	---	---	---	---	---	---	---	---	---	---	---	---	---	---	---	---	---	---	---	---	N	263	229.11	49	5.78	7.16	N	-
comp56374_c0	comp56374_c0_seq1	Y	---	---	---	---	---	---	---	---	---	---	---	---	---	---	---	---	---	---	---	---	---	---	---	---	---	N	272	238.11	116	13.15	16.3	N	-
comp56377_c0	comp56377_c0_seq1	Y	---	gi|358254562|dbj|GAA55827.1| hypothetical protein CLF_109119 [Clonorchis sinensis]	gi|358254562|dbj|GAA55827.1| hypothetical protein CLF_109119 [Clonorchis sinensis]	csin109119	KER19674.1	---	---	---	---	---	---	---	---	---	---	---	---	---	---	---	---	---	2	---	---	Y	229	195.17	8	1.11	1.38	N	-
comp56379_c0	comp56379_c0_seq1	Y	comp20552_c0_seq1	gi|684366792|ref|XP_009162320.1| hypothetical protein T265_00311 [Opisthorchis viverrini]	gi|684366792|ref|XP_009162320.1| hypothetical protein T265_00311 [Opisthorchis viverrini]	---	KER33864.1	BN1106_s2397B000100.mRNA-1	Pk43031_txpt2	---	---	---	---	---	---	IPR001092: Helix-loop-helix DNA-binding domain; IPR011598: Helix-loop-helix DNA-binding;	GO:0030528: transcription regulator activity;	GO:0006355: regulation of transcription, DNA-dependent;	GO:0005634: nucleus;	---	K09113	ko04932	---	---	---	---	---	Y	347	313.08	263.92	22.58	27.97	N	-
comp56392_c0	comp56392_c0_seq1	Y	---	---	---	---	---	---	---	---	---	---	---	---	---	---	---	---	---	---	---	---	---	---	---	---	---	N	713	679.06	28	1.09	1.35	N	-
comp56403_c0	comp56403_c0_seq1	Y	---	---	---	---	---	---	---	---	---	---	---	---	---	---	---	---	---	---	---	---	---	---	---	---	---	N	236	202.15	11	1.48	1.83	N	-
comp56443_c0	comp56443_c0_seq1	Y	comp17521_c0_seq1	---	---	csin100227	---	---	Pk44249_txpt1	---	---	---	---	---	---	---	---	---	---	---	---	---	---	---	---	---	---	Y	522	488.07	187	10.16	12.59	N	-
comp56472_c0	comp56472_c0_seq1	Y	---	---	---	---	---	---	Pk10234_txpt5	---	---	---	---	---	---	---	---	---	---	---	---	---	---	---	---	---	---	Y	253	219.13	47.54	5.88	7.28	N	-
comp56520_c0	comp56520_c0_seq1	Y	comp19468_c0_seq1	gi|358334552|dbj|GAA53022.1| zinc finger protein 557 [Clonorchis sinensis]	gi|358334552|dbj|GAA53022.1| zinc finger protein 557 [Clonorchis sinensis]	csin109351	KER22791.1	---	Pk53064_txpt1	---	---	---	---	---	---	---	---	---	---	---	---	---	---	---	---	---	---	Y	1125	1091.06	220	5.29	6.56	N	-
comp56520_c1	comp56520_c1_seq1	Y	---	gi|358334552|dbj|GAA53022.1| zinc finger protein 557 [Clonorchis sinensis]	gi|358334552|dbj|GAA53022.1| zinc finger protein 557 [Clonorchis sinensis]	csin109351	KER22791.1	---	Pk53065_txpt1	---	---	---	---	---	---	---	---	---	---	---	---	---	---	---	---	---	---	Y	201	167.27	24	3.93	4.87	N	-
comp56532_c0	comp56532_c0_seq1	Y	comp24031_c1_seq1	gi|684411866|ref|XP_009176532.1| hypothetical protein T265_11580 [Opisthorchis viverrini]	gi|684411866|ref|XP_009176532.1| hypothetical protein T265_11580 [Opisthorchis viverrini]	csin105632	KER19722.1	BN1106_s597B000526.mRNA-1	Pk47057_txpt1	---	---	---	---	---	---	IPR007276: Nop14-like protein;	---	---	---	---	---	---	---	---	---	---	---	Y	283	249.1	79	8.55	10.59	N	-
comp56541_c0	comp56541_c0_seq1	Y	---	---	---	---	---	---	---	---	---	---	---	---	---	---	---	---	---	---	---	---	---	---	---	---	---	N	232	198.16	10	1.37	1.7	N	-
comp56555_c0	comp56555_c0_seq1	Y	---	---	---	---	---	---	---	---	---	---	---	---	---	---	---	---	---	---	---	---	---	---	---	---	---	N	262	228.12	13	1.54	1.91	N	-
comp56573_c0	comp56573_c0_seq1	Y	---	gi|358341642|dbj|GAA37316.2| hypothetical protein CLF_102778 [Clonorchis sinensis]	gi|358341642|dbj|GAA37316.2| hypothetical protein CLF_102778 [Clonorchis sinensis]	csin102778	KER32463.1	---	Pk41895_txpt1	---	---	---	---	---	---	---	---	---	---	---	---	---	---	---	---	---	---	Y	1136	1102.06	67	1.6	1.98	N	-
comp56578_c0	comp56578_c0_seq1	Y	---	---	---	---	---	---	---	---	---	---	---	---	---	---	---	---	---	---	---	---	---	---	1	---	---	Y	232	198.16	10	1.37	1.7	N	-
comp56587_c0	comp56587_c0_seq1	Y	---	---	---	---	---	---	---	---	---	---	---	---	---	---	---	---	---	---	---	---	---	---	1	---	---	Y	500	466.07	22	1.25	1.55	N	-
comp56620_c0	comp56620_c0_seq1	Y	comp12521_c0_seq1	gi|226480040|emb|CAX73316.1| Golgi-associated plant pathogenesis-related protein 1 [Schistosoma japonicum]	gi|226480040|emb|CAX73316.1| Golgi-associated plant pathogenesis-related protein 1 [Schistosoma japonicum]	csin108889	KER25659.1	BN1106_s7275B000009.mRNA-1	Pk42948_txpt2	---	---	---	---	---	---	IPR014044: CAP domain;	---	---	---	---	K02514	ko00534	---	---	---	---	---	Y	489	455.07	21	1.23	1.52	N	-
comp56641_c0	comp56641_c0_seq1	Y	---	gi|358341582|dbj|GAA41280.2| remodeling and spacing factor 1 [Clonorchis sinensis]	gi|358341582|dbj|GAA41280.2| remodeling and spacing factor 1 [Clonorchis sinensis]	csin102700	KER19001.1	BN1106_s1057B000125.mRNA-1	Pk00101_txpt1	---	---	---	---	---	---	---	---	---	---	---	K11657	---	---	---	---	---	---	Y	813	779.06	123	4.16	5.15	N	-
comp56673_c0	comp56673_c0_seq1	Y	---	---	---	---	---	---	---	---	---	---	---	---	---	---	---	---	---	---	---	---	---	---	---	---	---	N	278	244.1	29	3.21	3.97	N	-
comp56708_c0	comp56708_c0_seq1	Y	---	gi|684395941|ref|XP_009171364.1| hypothetical protein T265_07550 [Opisthorchis viverrini]	gi|684395941|ref|XP_009171364.1| hypothetical protein T265_07550 [Opisthorchis viverrini]	csin106539	KER24876.1	BN1106_s386B000268.mRNA-1	Pk31256_txpt1	---	---	---	---	---	---	---	---	---	---	---	K17436	---	---	---	---	---	---	Y	321	287.08	21	1.96	2.43	N	-
comp56715_c0	comp56715_c0_seq1	Y	comp11908_c0_seq1	---	---	csin106338	KER32777.1	BN1106_s2627B000249.mRNA-1	---	---	---	---	---	---	---	---	---	---	---	---	---	---	---	---	---	---	---	Y	291	257.09	58	6.08	7.53	N	-
comp56734_c0	comp56734_c0_seq1	Y	---	---	---	---	---	---	---	---	---	---	---	---	---	---	---	---	---	---	---	---	---	---	---	---	---	N	242	208.14	9	1.17	1.45	N	-
comp56763_c0	comp56763_c0_seq1	Y	comp26655_c0_seq1	gi|684391634|ref|XP_009170037.1| hypothetical protein T265_06499 [Opisthorchis viverrini]	gi|684391634|ref|XP_009170037.1| hypothetical protein T265_06499 [Opisthorchis viverrini]	csin103636	KER26219.1	BN1106_s55B000370.mRNA-1	Pk49389_txpt1	---	---	---	---	---	---	---	---	---	---	---	---	---	---	---	---	---	---	Y	538	504.06	122	6.42	7.95	N	-
comp56766_c0	comp56766_c0_seq1	Y	---	gi|358339603|dbj|GAA47633.1| hypothetical protein CLF_100609 [Clonorchis sinensis]	gi|358339603|dbj|GAA47633.1| hypothetical protein CLF_100609 [Clonorchis sinensis]	csin100609	KER29563.1	BN1106_s3804B000157.mRNA-1	Pk40845_txpt1	---	---	---	---	---	---	---	---	---	---	---	---	---	---	---	---	---	---	Y	242	208.14	58	7.56	9.37	N	-
comp56791_c0	comp56791_c0_seq1	Y	---	---	---	---	---	---	Pk04588_txpt2	---	---	---	---	---	---	---	---	---	---	---	---	---	---	---	---	---	---	Y	428	394.07	22	1.49	1.84	N	-
comp56797_c0	comp56797_c0_seq1	Y	---	gi|684369455|ref|XP_009163131.1| hypothetical protein T265_00952 [Opisthorchis viverrini]	gi|684369455|ref|XP_009163131.1| hypothetical protein T265_00952 [Opisthorchis viverrini]	csin111504	KER33047.1	BN1106_s4201B000070.mRNA-1	Pk22550_txpt1	---	578839702 no description	57.89	Smed|mk4.000459.06	72.37	---	IPR000719: Protein kinase, catalytic domain; IPR011009: Protein kinase-like domain; IPR017441: Protein kinase, ATP binding site; IPR017442: Serine/threonine-protein kinase-like domain;	GO:0004672: protein kinase activity; GO:0005524: ATP binding; GO:0016772: transferase activity, transferring phosphorus-containing groups;	GO:0006468: protein phosphorylation;	---	2.7.11.24	K08293	---	---	---	---	---	---	Y	230	196.17	43	5.96	7.39	N	-
comp56798_c0	comp56798_c0_seq1	Y	---	---	---	---	---	---	---	---	---	---	---	---	---	---	---	---	---	---	---	---	---	---	---	---	---	N	269	235.11	13	1.49	1.85	N	-
comp56829_c0	comp56829_c0_seq1	Y	---	---	---	---	---	---	---	---	---	---	---	---	---	---	---	---	---	---	---	---	---	---	1	---	---	Y	435	401.07	17	1.13	1.4	N	-
comp56840_c0	comp56840_c0_seq1	Y	---	---	---	---	---	---	---	---	---	---	---	---	---	---	---	---	---	---	---	---	---	---	---	---	---	N	223	189.19	9	1.3	1.61	N	-
comp56862_c0	comp56862_c0_seq1	Y	comp29515_c0_seq1	gi|684365571|ref|XP_009161925.1| hypothetical protein T265_00004 [Opisthorchis viverrini]	gi|684365571|ref|XP_009161925.1| hypothetical protein T265_00004 [Opisthorchis viverrini]	csin109014	KER34114.1	BN1106_s5095B000040.mRNA-1	Pk46187_txpt3	---	4505939 DNA-directed RNA polymerase II subunit RPB1	62.69	Smed|mk4.004768.00	54.69	---	IPR007080: RNA polymerase Rpb1, domain 1;	GO:0003677: DNA binding; GO:0003899: DNA-directed RNA polymerase activity;	GO:0006351: transcription, DNA-dependent;	---	6.3.5.2	K01951	ko00230 ko00983	M00050	---	---	---	---	Y	248	214.13	43	5.44	6.74	N	-
comp56873_c0	comp56873_c0_seq1	Y	---	---	---	---	---	---	---	---	---	---	---	---	---	---	---	---	---	---	---	---	---	---	---	---	---	N	263	229.11	39	4.6	5.7	N	-
comp56878_c0	comp56878_c0_seq1	Y	---	gi|358342709|dbj|GAA31383.2| chromosome transmission fidelity protein 4 [Clonorchis sinensis]	gi|358342709|dbj|GAA31383.2| chromosome transmission fidelity protein 4 [Clonorchis sinensis]	csin104147	KER29328.1	BN1106_s6481B000062.mRNA-1	Pk01564_txpt1	---	---	---	---	---	---	IPR011047: Quinonprotein alcohol dehydrogenase-like; IPR015943: WD40/YVTN repeat-like-containing domain;	GO:0005515: protein binding;	---	---	---	K11274	---	---	---	---	---	---	Y	750	716.06	157	5.78	7.16	N	-
comp56896_c0	comp56896_c0_seq1	Y	---	---	---	---	---	---	Pk44659_txpt3	---	---	---	---	---	---	---	---	---	---	---	---	---	---	---	---	---	---	Y	672	638.06	138	5.71	7.08	N	-
comp56914_c0	comp56914_c0_seq1	Y	---	gi|684384396|ref|XP_009167838.1| hypothetical protein T265_13581, partial [Opisthorchis viverrini]	gi|684384396|ref|XP_009167838.1| hypothetical protein T265_13581, partial [Opisthorchis viverrini]	csin105884	KER28428.1	BN1106_s2118B000154.mRNA-1	Pk02165_txpt2	---	---	---	---	---	---	---	---	---	---	---	---	---	---	---	---	---	---	Y	416	382.07	16	1.12	1.38	N	-
comp56917_c0	comp56917_c0_seq1	Y	---	---	---	---	---	---	---	---	---	---	---	---	---	---	---	---	---	---	---	---	---	---	---	---	---	N	387	353.07	16	1.21	1.5	N	-
comp56926_c0	comp56926_c0_seq1	Y	---	---	---	---	---	---	---	---	---	---	---	---	---	---	---	---	---	---	---	---	---	---	---	---	---	N	293	259.09	10	1.04	1.29	N	-
comp56936_c0	comp56936_c0_seq1	Y	---	gi|684378385|ref|XP_009165995.1| hypothetical protein T265_03285 [Opisthorchis viverrini]	gi|684378385|ref|XP_009165995.1| hypothetical protein T265_03285 [Opisthorchis viverrini]	csin108837	KER30226.1	BN1106_s118B000297.mRNA-1	Pk08055_txpt1	---	---	---	---	---	---	---	---	---	---	---	---	---	---	---	---	---	---	Y	244	210.14	42.21	5.45	6.75	N	-
comp56941_c0	comp56941_c0_seq1	Y	comp16312_c0_seq1	---	---	---	---	---	Pk10234_txpt5	---	---	---	---	---	---	---	---	---	---	---	---	---	---	---	---	---	---	Y	367	333.07	61	4.9	6.07	N	-
comp56947_c0	comp56947_c0_seq1	Y	comp18580_c0_seq1	---	---	---	---	---	---	---	---	---	---	---	---	---	---	---	---	---	---	---	---	---	3	---	---	Y	639	605.06	150	6.55	8.12	N	-
comp56966_c0	comp56966_c0_seq1	Y	---	---	---	---	---	---	---	---	---	---	---	---	---	---	---	---	---	---	---	---	---	---	---	---	---	N	481	447.07	88	5.23	6.48	N	-
comp56973_c0	comp56973_c0_seq1	Y	comp25258_c0_seq1	gi|684375635|ref|XP_009165131.1| hypothetical protein T265_02588 [Opisthorchis viverrini]	gi|684375635|ref|XP_009165131.1| hypothetical protein T265_02588 [Opisthorchis viverrini]	csin105528	KER31146.1	BN1106_s2163B000311.mRNA-1	Pk03544_txpt2	---	---	---	---	---	---	---	---	---	---	---	---	---	---	---	---	---	---	Y	367	333.07	31	2.49	3.08	N	Y
comp56992_c0	comp56992_c0_seq1	Y	---	---	---	---	---	---	---	---	---	---	---	---	---	---	---	---	---	---	---	---	---	---	1	---	---	Y	433	399.07	28	1.87	2.31	N	-
comp57018_c0	comp57018_c0_seq1	Y	---	---	---	---	---	---	---	---	---	---	---	---	---	---	---	---	---	---	---	---	---	---	---	---	---	N	440	406.07	75	4.92	6.09	N	-
comp57028_c0	comp57028_c0_seq1	Y	---	---	---	---	---	---	---	---	---	---	---	---	---	---	---	---	---	---	---	---	---	---	---	---	---	N	411	377.07	31	2.19	2.72	N	-
comp57031_c0	comp57031_c0_seq1	Y	---	---	---	---	---	---	---	---	---	---	---	---	---	---	---	---	---	---	---	---	---	---	---	---	---	N	276	242.1	17	1.89	2.35	N	-
comp57039_c0	comp57039_c0_seq1	Y	---	---	---	---	---	---	---	---	---	---	---	---	---	---	---	---	---	---	---	---	---	---	---	---	---	N	304	270.09	40	3.98	4.94	N	-
comp57065_c0	comp57065_c0_seq1	Y	---	---	---	---	---	---	---	---	---	---	---	---	---	---	---	---	---	---	---	---	---	---	1	---	---	Y	259	225.12	9	1.08	1.34	N	-
comp57099_c0	comp57099_c0_seq1	Y	---	gi|226471422|emb|CAX70792.1| Tegument antigen (I(H)A) [Schistosoma japonicum]	gi|226471422|emb|CAX70792.1| Tegument antigen (I(H)A) [Schistosoma japonicum]	csin103888	KER23656.1	BN1106_s426B000264.mRNA-2	Pk43977_txpt1	Y	---	---	---	---	---	IPR011992: EF-hand-like domain; IPR018247: EF-Hand 1, calcium-binding site; IPR018249: EF-HAND 2;	GO:0005509: calcium ion binding;	---	---	---	K12879	ko03013 ko03040	M00405 M00406	---	---	---	---	Y	545	511.06	31	1.61	1.99	N	-
comp57105_c0	comp57105_c0_seq1	Y	---	gi|67625725|tpe|CAJ00251.1| TPA: gag-pol polyprotein [Schistosoma mansoni]	gi|67625725|tpe|CAJ00251.1| TPA: gag-pol polyprotein [Schistosoma mansoni]	csin111229	---	---	Pk39454_txpt1	---	---	---	---	---	---	---	---	---	---	---	---	---	---	---	---	---	---	Y	573	539.06	44	2.16	2.68	N	-
comp57118_c0	comp57118_c0_seq1	Y	comp12649_c0_seq1	gi|349929955|dbj|GAA28819.1| armadillo repeat-containing protein 2 [Clonorchis sinensis]	gi|349929955|dbj|GAA28819.1| armadillo repeat-containing protein 2 [Clonorchis sinensis]	csin102592	---	BN1106_s2662B000423.mRNA-1	Pk02818_txpt1	---	---	---	---	---	---	---	---	---	---	---	K16811	---	---	---	---	---	---	Y	387	353.07	72	5.44	6.75	N	-
comp57128_c0	comp57128_c0_seq1	Y	---	gi|730367862|gb|KHJ40029.1| reverse transcriptase [Trichuris suis]	gi|730367862|gb|KHJ40029.1| reverse transcriptase [Trichuris suis]	csin102574	KER25763.1	BN1106_s3946B000166.mRNA-2	Pk10683_txpt2	---	---	---	---	---	---	---	---	---	---	---	K16571	---	---	---	---	---	---	Y	751	717.06	52.13	1.92	2.38	N	-
comp57128_c1	comp57128_c1_seq1	Y	---	---	---	---	---	---	Pk10750_txpt1	---	---	---	---	---	---	---	---	---	---	---	---	---	---	---	---	---	---	Y	467	433.07	21	1.29	1.6	N	-
comp57139_c0	comp57139_c0_seq1	Y	comp34901_c0_seq1	---	---	---	---	---	---	---	---	---	---	---	---	---	---	---	---	---	---	---	---	---	---	---	---	N	357	323.08	30	2.48	3.08	N	-
comp57165_c0	comp57165_c0_seq1	Y	---	---	---	---	---	---	---	---	---	---	---	---	---	---	---	---	---	---	---	---	---	---	2	---	---	Y	324	290.08	15	1.39	1.72	N	-
comp57198_c0	comp57198_c0_seq1	Y	---	---	---	---	---	---	---	---	---	---	---	---	---	---	---	---	---	---	---	---	---	---	1	---	---	Y	365	331.07	19	1.53	1.9	N	-
comp57208_c0	comp57208_c0_seq1	Y	---	---	---	---	---	---	---	---	---	---	---	---	---	---	---	---	---	---	---	---	---	---	1	---	---	Y	446	412.07	146.28	9.45	11.7	N	-
comp57208_c1	comp57208_c1_seq1	Y	comp23268_c0_seq2	gi|358333646|dbj|GAA52129.1| LAG1 longevity assurance homolog 1 [Clonorchis sinensis]	gi|358333646|dbj|GAA52129.1| LAG1 longevity assurance homolog 1 [Clonorchis sinensis]	csin107381	KER24166.1	BN1106_s903B000406.mRNA-1	Pk02892_txpt2	---	---	---	---	---	---	---	---	---	---	---	---	---	---	---	---	Y	Y	Y	305	271.09	140.01	13.89	17.21	N	-
comp57262_c0	comp57262_c0_seq1	Y	---	---	---	---	---	---	---	---	---	---	---	---	---	---	---	---	---	---	---	---	---	---	---	---	---	N	258	224.12	8.96	1.08	1.34	N	-
comp57270_c0	comp57270_c0_seq1	Y	---	---	---	---	---	---	---	---	---	---	---	---	---	---	---	---	---	---	---	---	---	---	---	---	---	N	290	256.09	40	4.21	5.21	N	-
comp57282_c0	comp57282_c0_seq1	Y	---	---	---	---	---	---	---	---	---	---	---	---	---	---	---	---	---	---	---	---	---	---	---	---	---	N	280	246.1	10	1.1	1.36	N	-
comp57284_c0	comp57284_c0_seq1	Y	---	---	---	---	---	---	---	---	---	---	---	---	---	---	---	---	---	---	---	---	---	---	---	---	---	N	252	218.13	9	1.12	1.38	N	-
comp57287_c0	comp57287_c0_seq1	Y	---	---	---	---	---	---	---	---	---	---	---	---	---	---	---	---	---	---	---	---	---	---	---	---	---	N	793	759.06	230.47	8	9.91	N	-
comp57298_c1	comp57298_c1_seq1	Y	---	---	---	---	---	---	---	---	---	---	---	---	---	---	---	---	---	---	---	---	---	---	1	---	---	Y	412	378.07	33	2.33	2.88	N	-
comp57299_c0	comp57299_c0_seq1	Y	---	---	---	---	---	---	Pk43701_txpt2	---	---	---	---	---	---	---	---	---	---	---	---	---	---	---	---	---	---	Y	306	272.09	11	1.09	1.35	N	-
comp57311_c0	comp57311_c0_seq1	Y	---	---	---	---	---	---	---	---	---	---	---	---	---	---	---	---	---	---	---	---	---	---	---	---	---	N	369	335.07	20	1.6	1.98	N	-
comp57313_c0	comp57313_c0_seq1	Y	---	gi|358337670|dbj|GAA56017.1| hypothetical protein CLF_109659, partial [Clonorchis sinensis]	gi|358337670|dbj|GAA56017.1| hypothetical protein CLF_109659, partial [Clonorchis sinensis]	csin109659	KER32896.1	BN1106_s246B000246.mRNA-1	Pk51851_txpt5	---	---	---	---	---	---	---	---	---	---	---	---	---	---	---	---	---	---	Y	354	320.08	19	1.59	1.97	N	-
comp57325_c0	comp57325_c0_seq1	Y	---	---	---	---	---	---	---	---	---	---	---	---	---	---	---	---	---	---	---	---	---	---	---	---	---	N	631	597.06	37	1.64	2.03	N	-
comp57342_c0	comp57342_c0_seq1	Y	---	---	---	csin104721	KER25192.1	BN1106_s2060B000083.mRNA-1	Pk10397_txpt2	---	---	---	---	---	---	---	---	---	---	---	---	---	---	---	---	---	---	Y	215	181.21	13	1.96	2.43	N	-
comp57350_c0	comp57350_c0_seq1	Y	comp12308_c2_seq1	gi|358333314|dbj|GAA51845.1| myosin-XV [Clonorchis sinensis]	gi|358333314|dbj|GAA51845.1| myosin-XV [Clonorchis sinensis]	csin106893	KER22660.1	---	Pk33318_txpt1	---	---	---	---	---	---	IPR001609: Myosin head, motor domain;	GO:0003774: motor activity; GO:0005524: ATP binding;	---	GO:0016459: myosin complex;	3.6.4.12	K10901	ko03440 ko03460	M00295 M00414	---	---	---	---	Y	805	771.06	35.86	1.23	1.52	N	-
comp57362_c0	comp57362_c0_seq1	Y	comp17607_c0_seq1	gi|676487683|ref|XP_009064376.1| hypothetical protein LOTGIDRAFT_221710 [Lottia gigantea]	gi|676487683|ref|XP_009064376.1| hypothetical protein LOTGIDRAFT_221710 [Lottia gigantea]	---	---	---	---	---	---	---	---	---	---	---	---	---	---	---	K11096	ko03040	M00351 M00352 M00354 M00355 M00398	---	2	---	---	Y	296	262.09	15	1.54	1.91	N	-
comp57372_c0	comp57372_c0_seq1	Y	---	---	---	---	---	---	---	---	---	---	---	---	---	---	---	---	---	---	---	---	---	---	1	---	---	Y	294	260.09	12	1.24	1.54	N	-
comp57390_c0	comp57390_c0_seq1	Y	---	---	---	---	---	---	---	---	---	---	---	---	---	---	---	---	---	---	---	---	---	---	---	---	---	N	541	507.06	21	1.1	1.36	N	-
comp57431_c0	comp57431_c0_seq1	Y	---	---	---	---	---	---	---	---	---	---	---	---	---	---	---	---	---	---	---	---	---	---	---	---	---	N	542	508.06	23	1.2	1.49	N	-
comp57484_c0	comp57484_c0_seq1	Y	---	---	---	---	---	---	---	---	---	---	---	---	---	---	---	---	---	---	---	---	---	---	---	---	---	N	269	235.11	9	1.03	1.28	N	-
comp57489_c0	comp57489_c0_seq1	Y	---	gi|684409134|ref|XP_009175648.1| hypothetical protein T265_10886 [Opisthorchis viverrini]	gi|684409134|ref|XP_009175648.1| hypothetical protein T265_10886 [Opisthorchis viverrini]	csin103619	KER20605.1	BN1106_s2359B000119.mRNA-1	Pk49046_txpt1	---	269847288 cilia- and flagella-associated protein 57 isoform b	52.38	Smed|mk4.006017.00	64.71	---	IPR015943: WD40/YVTN repeat-like-containing domain;	GO:0005515: protein binding;	---	---	---	K04364	ko04010 ko04012 ko04013 ko04014 ko04062 ko04151 ko04320 ko04380 ko04510 ko04540 ko04630 ko04650 ko04660 ko04662 ko04664 ko04722 ko04910 ko04912 ko04915 ko04917 ko05034 ko05160 ko05161 ko05200 ko05203 ko05205 ko05206 ko05211 ko05213 ko05214 ko05215 ko05220 ko05221 ko05223	---	---	---	---	---	Y	468	434.07	19	1.16	1.44	N	-
comp57541_c0	comp57541_c0_seq1	Y	comp27351_c0_seq1	---	---	---	---	---	---	---	---	---	---	---	---	---	---	---	---	---	---	---	---	---	---	---	---	N	622	588.06	309	13.89	17.21	N	-
comp57556_c0	comp57556_c0_seq1	Y	---	---	---	---	---	---	---	---	---	---	---	---	---	---	---	---	---	---	---	---	---	---	---	---	---	N	202	168.27	13	2.11	2.62	N	-
comp57588_c0	comp57588_c0_seq1	Y	---	gi|358334942|dbj|GAA39927.2| MFS transporter ceroid-lipofuscinosis neuronal protein 7 [Clonorchis sinensis]	gi|358334942|dbj|GAA39927.2| MFS transporter ceroid-lipofuscinosis neuronal protein 7 [Clonorchis sinensis]	csin110087	KER27510.1	BN1106_s5080B000030.mRNA-1	Pk44614_txpt2	---	---	---	---	---	---	IPR020846: Major facilitator superfamily domain;	---	---	---	---	K12307	ko04142	---	---	---	---	---	Y	505	471.07	26	1.46	1.81	N	-
comp57599_c0	comp57599_c0_seq1	Y	---	---	---	---	---	---	---	---	---	---	---	---	---	---	---	---	---	---	---	---	---	---	---	---	---	N	211	177.23	7	1.08	1.34	N	-
comp57626_c0	comp57626_c0_seq1	Y	---	---	---	---	---	---	---	---	---	---	---	---	---	---	---	---	---	---	---	---	---	---	---	---	---	N	864	830.06	203	6.44	7.98	N	-
comp57655_c0	comp57655_c0_seq1	Y	---	---	---	---	---	---	---	---	---	---	---	---	---	---	---	---	---	---	---	---	---	---	---	---	---	N	424	390.07	16	1.09	1.35	N	-
comp57662_c0	comp57662_c0_seq1	Y	comp15636_c0_seq1	---	---	---	---	---	Pk06290_txpt5	---	---	---	---	---	---	---	---	---	---	---	---	---	---	---	---	---	---	Y	388	354.07	21	1.58	1.96	N	-
comp57663_c0	comp57663_c0_seq1	Y	---	---	---	---	---	---	---	---	---	---	---	---	---	---	---	---	---	---	---	---	---	---	---	---	---	N	429	395.07	18	1.21	1.5	N	-
comp57677_c0	comp57677_c0_seq1	Y	---	gi|353232728|emb|CCD80083.1| hypothetical protein Smp_045600 [Schistosoma mansoni]	gi|353232728|emb|CCD80083.1| hypothetical protein Smp_045600 [Schistosoma mansoni]	---	---	---	---	---	---	---	---	---	---	---	---	---	---	---	K17095	---	---	---	---	---	---	Y	408	374.07	15	1.07	1.32	N	-
comp57688_c0	comp57688_c0_seq1	Y	---	gi|684401524|ref|XP_009173180.1| hypothetical protein T265_08969 [Opisthorchis viverrini]	gi|684401524|ref|XP_009173180.1| hypothetical protein T265_08969 [Opisthorchis viverrini]	---	KER23070.1	BN1106_s84B000342.mRNA-1	---	---	---	---	---	---	---	---	---	---	---	---	---	---	---	---	---	---	---	Y	266	232.11	64	7.45	9.23	N	-
comp57712_c0	comp57712_c0_seq2	Y	comp22141_c4_seq3	gi|76163039|gb|AAX30800.2| SJCHGC07773 protein [Schistosoma japonicum]	gi|76163039|gb|AAX30800.2| SJCHGC07773 protein [Schistosoma japonicum]	csin106083	KER20744.1	BN1106_s1642B000199.mRNA-1	Pk37692_txpt2	---	---	---	---	---	---	IPR001578: Peptidase C12, ubiquitin carboxyl-terminal hydrolase 1;	GO:0004221: ubiquitin thiolesterase activity;	GO:0006511: ubiquitin-dependent protein catabolic process;	GO:0005622: intracellular;	3.4.19.12	K05610	---	---	C	---	---	---	Y	870	836.06	996.97	31.38	38.89	N	-
comp57714_c0	comp57714_c0_seq1	Y	comp23429_c0_seq1	gi|684387520|ref|XP_009168798.1| hypothetical protein T265_13786, partial [Opisthorchis viverrini]	gi|684387520|ref|XP_009168798.1| hypothetical protein T265_13786, partial [Opisthorchis viverrini]	csin104121	KER27451.1	BN1106_s283B000233.mRNA-1	---	---	---	---	---	---	---	IPR013099: Ion transport 2;	---	---	---	---	---	---	---	---	---	---	---	Y	452	418.07	17	1.08	1.34	N	-
comp57722_c0	comp57722_c0_seq1	Y	comp16635_c0_seq2	gi|684396225|ref|XP_009171455.1| hypothetical protein T265_07623 [Opisthorchis viverrini]	gi|684396225|ref|XP_009171455.1| hypothetical protein T265_07623 [Opisthorchis viverrini]	csin107444	KER24794.1	BN1106_s2835B000196.mRNA-1	Pk41053_txpt2	---	---	---	---	---	---	IPR005813: Ribosomal protein L20;	GO:0003735: structural constituent of ribosome; GO:0019843: rRNA binding;	GO:0006412: translation;	GO:0005622: intracellular; GO:0005840: ribosome;	---	K02887	ko03010	M00178	---	---	---	---	Y	564.49	530.55	912.97	45.57	56.46	N	-
comp57722_c0	comp57722_c0_seq2	N	---	gi|684396225|ref|XP_009171455.1| hypothetical protein T265_07623 [Opisthorchis viverrini]	gi|684396225|ref|XP_009171455.1| hypothetical protein T265_07623 [Opisthorchis viverrini]	csin107444	KER24794.1	BN1106_s2835B000196.mRNA-1	Pk41053_txpt2	---	---	---	---	---	---	IPR005813: Ribosomal protein L20;	GO:0003735: structural constituent of ribosome; GO:0019843: rRNA binding;	GO:0006412: translation;	GO:0005622: intracellular; GO:0005840: ribosome;	---	K02887	ko03010	M00178	---	---	---	---	Y	564.49	530.55	912.97	45.57	56.46	N	-
comp57725_c0	comp57725_c0_seq1	Y	comp22407_c0_seq1	gi|524984623|ref|XP_005040285.1| PREDICTED: LYR motif-containing protein 5 [Ficedula albicollis]	gi|524984623|ref|XP_005040285.1| PREDICTED: LYR motif-containing protein 5 [Ficedula albicollis]	csin111656	---	---	Pk32162_txpt1	---	530399036 PREDICTED: LYR motif-containing protein 5 isoform X1	60.71	---	---	---	IPR008011: Complex 1 LYR protein;	---	---	---	---	K03259	ko03013 ko04066 ko04150 ko04151 ko04910	M00428	---	---	---	---	Y	550	516.06	651.96	33.47	41.47	N	-
comp57745_c0	comp57745_c0_seq1	Y	comp23101_c0_seq1	gi|358255489|dbj|GAA57186.1| hypothetical protein CLF_112303 [Clonorchis sinensis]	gi|358255489|dbj|GAA57186.1| hypothetical protein CLF_112303 [Clonorchis sinensis]	csin112303	KER24323.1	BN1106_s695B000182.mRNA-1	Pk49790_txpt2	---	---	---	---	---	---	IPR004826: Maf transcription factor; IPR008917: Eukaryotic transcription factor, Skn-1-like, DNA-binding;	GO:0003677: DNA binding;	GO:0006355: regulation of transcription, DNA-dependent;	GO:0005634: nucleus;	---	K10391	---	---	---	---	---	---	Y	301	267.09	207	20.85	25.83	N	-
comp57757_c0	comp57757_c0_seq1	Y	---	---	---	---	---	---	---	---	---	---	---	---	---	---	---	---	---	---	---	---	---	---	---	---	---	N	914	880.06	36	1.08	1.33	N	-
comp57782_c0	comp57782_c0_seq1	Y	---	gi|819231876|gb|AKG49774.1| NADH dehydrogenase subunit 5 (mitochondrion) [Ogmocotyle sp. JM-2015]	gi|23957832|ref|NP_059657.3| NADH dehydrogenase subunit 5 [Paragonimus westermani]	---	---	---	---	---	---	---	---	---	---	---	---	---	---	---	---	---	---	---	4	---	---	Y	523	489.07	1783.88	96.73	119.85	Y	-
comp57785_c0	comp57785_c0_seq1	Y	---	---	---	---	---	---	---	---	---	---	---	---	---	---	---	---	---	---	---	---	---	---	---	---	---	N	1480	1446.06	57	1.03	1.28	N	-
comp57809_c0	comp57809_c0_seq1	Y	comp18880_c0_seq1	gi|226467448|emb|CAX69600.1| U6 snRNA-associated Sm-like protein LSm5 [Schistosoma japonicum]	gi|226467448|emb|CAX69600.1| U6 snRNA-associated Sm-like protein LSm5 [Schistosoma japonicum]	---	---	---	---	---	6912488 U6 snRNA-associated Sm-like protein LSm5 isoform a	77.78	Smed|mk4.000843.09	80.3	---	IPR001163: Like-Sm ribonucleoprotein (LSM domain; IPR006649: Like-Sm ribonucleoprotein (LSM domain, eukaryotic/archaea-type; IPR010920: Like-Sm ribonucleoprotein (LSM-related domain;	---	---	---	---	K12624	ko03018 ko03040	M00354 M00396 M00397	---	---	---	---	Y	354.48	320.55	673	56.19	69.63	N	-
comp57809_c0	comp57809_c0_seq2	N	---	gi|226467448|emb|CAX69600.1| U6 snRNA-associated Sm-like protein LSm5 [Schistosoma japonicum]	gi|226467448|emb|CAX69600.1| U6 snRNA-associated Sm-like protein LSm5 [Schistosoma japonicum]	---	---	---	---	---	---	---	---	---	---	---	---	---	---	---	K12624	ko03018 ko03040	M00354 M00396 M00397	---	---	---	---	Y	354.48	320.55	673	56.19	69.63	N	-
comp57814_c0	comp57814_c0_seq1	Y	---	---	---	---	---	---	---	---	---	---	---	---	---	---	---	---	---	---	---	---	---	---	---	---	---	N	433	399.07	29	1.93	2.4	N	-
comp57815_c0	comp57815_c0_seq1	Y	---	gi|594064604|ref|XP_006056311.1| PREDICTED: tubulin alpha-1B chain-like, partial [Bubalus bubalis]	gi|594064604|ref|XP_006056311.1| PREDICTED: tubulin alpha-1B chain-like, partial [Bubalus bubalis]	csin103330	KER29301.1	BN1106_s285B000843.mRNA-1	Pk36528_txpt1	---	17921993 tubulin alpha-3C/D chain	85.71	Smed|mk4.004574.02	78.57	---	IPR000217: Tubulin; IPR002452: Alpha tubulin; IPR003008: Tubulin/FtsZ, GTPase domain; IPR017975: Tubulin, conserved site;	GO:0005198: structural molecule activity; GO:0005525: GTP binding;	GO:0007017: microtubule-based process; GO:0007018: microtubule-based movement; GO:0051258: protein polymerization;	GO:0005874: microtubule; GO:0043234: protein complex;	---	K07374	ko04145 ko04540 ko05130	---	---	---	---	---	Y	1060	1026.06	3743	95.81	118.71	Y	-
comp57815_c1	comp57815_c1_seq1	Y	---	gi|166797068|gb|AAI59362.1| Unknown (protein for MGC:185872) [Xenopus (Silurana) tropicalis]	gi|166797068|gb|AAI59362.1| Unknown (protein for MGC:185872) [Xenopus (Silurana) tropicalis]	csin106476	KER28737.1	BN1106_s925B000547.mRNA-1	Pk48915_txpt2	---	14389309 tubulin alpha-1C chain isoform c	86.9	Smed|mk4.001476.04	83.13	---	IPR000217: Tubulin; IPR002452: Alpha tubulin; IPR003008: Tubulin/FtsZ, GTPase domain;	GO:0005198: structural molecule activity; GO:0005525: GTP binding;	GO:0007017: microtubule-based process; GO:0007018: microtubule-based movement; GO:0051258: protein polymerization;	GO:0005874: microtubule; GO:0043234: protein complex;	---	K07374	ko04145 ko04540 ko05130	---	---	---	---	---	Y	474	440.07	1487	89.79	111.25	Y	-
comp57825_c0	comp57825_c0_seq1	Y	---	---	---	---	---	---	---	---	---	---	---	---	---	---	---	---	---	---	---	---	---	---	1	---	---	Y	309	275.09	14	1.37	1.69	N	-
comp57826_c0	comp57826_c0_seq1	Y	---	---	---	---	---	---	---	---	---	---	---	---	---	---	---	---	---	---	---	---	---	---	---	---	---	N	468	434.07	27	1.65	2.05	N	-
comp57847_c0	comp57847_c0_seq1	Y	---	---	---	---	---	---	---	---	---	---	---	---	---	---	---	---	---	---	---	---	---	---	---	---	---	N	243	209.14	12	1.56	1.93	N	-
comp57892_c0	comp57892_c0_seq1	Y	---	---	---	---	---	---	---	---	---	---	---	---	---	---	---	---	---	---	---	---	---	---	---	---	---	N	316	282.08	24	2.29	2.83	N	-
comp57905_c0	comp57905_c0_seq1	Y	---	---	---	---	---	---	---	---	---	---	---	---	---	---	---	---	---	---	---	---	---	---	---	---	---	N	369	335.07	14	1.12	1.38	N	-
comp57945_c0	comp57945_c0_seq1	Y	---	---	---	---	---	---	---	---	---	---	---	---	---	---	---	---	---	---	---	---	---	---	---	---	---	N	444	410.07	52.64	3.42	4.23	N	-
comp57948_c0	comp57948_c0_seq1	Y	---	---	---	---	---	---	---	---	---	---	---	---	---	---	---	---	---	---	---	---	---	---	---	---	---	N	511	477.07	20	1.11	1.38	N	-
comp57953_c0	comp57953_c0_seq1	Y	comp22001_c0_seq1	gi|684391650|ref|XP_009170042.1| hypothetical protein T265_06504 [Opisthorchis viverrini]	gi|684391650|ref|XP_009170042.1| hypothetical protein T265_06504 [Opisthorchis viverrini]	csin111890	KER26226.1	BN1106_s2519B000127.mRNA-1	Pk22469_txpt1	---	530388562 PREDICTED: ubiquitin-conjugating enzyme E2 variant 2 isoform X2	65.75	Smed|mk4.002991.02	58.21	---	IPR000608: Ubiquitin-conjugating enzyme, E2; IPR016135: Ubiquitin-conjugating enzyme/RWD-like;	GO:0016881: acid-amino acid ligase activity;	---	---	---	K10704	---	---	---	---	---	---	Y	1052	1018.06	1905.01	49.15	60.9	N	-
comp57962_c0	comp57962_c0_seq1	Y	comp22933_c1_seq1	---	---	---	---	---	---	---	---	---	---	---	---	---	---	---	---	---	---	---	---	---	1	---	---	Y	289	255.09	821.28	86.74	107.47	Y	-
comp57964_c0	comp57964_c0_seq1	Y	---	---	---	---	---	---	---	---	---	---	---	---	---	---	---	---	---	---	---	---	---	---	---	---	---	N	438	404.07	21	1.38	1.71	N	-
comp57967_c0	comp57967_c0_seq2	Y	comp26234_c3_seq1	gi|684374018|ref|XP_009164608.1| hypothetical protein T265_02170 [Opisthorchis viverrini]	gi|684374018|ref|XP_009164608.1| hypothetical protein T265_02170 [Opisthorchis viverrini]	csin100638	KER31665.1	BN1106_s734B000321.mRNA-1	Pk36170_txpt1	---	---	---	---	---	---	IPR013870: Ribosomal protein L37, mitochondrial;	---	---	---	---	K17435	---	---	---	---	---	---	Y	775	741.06	472	16.79	20.8	N	-
comp57972_c0	comp57972_c0_seq1	Y	comp26673_c2_seq4	gi|684389059|ref|XP_009169260.1| hypothetical protein T265_05867 [Opisthorchis viverrini]	gi|684389059|ref|XP_009169260.1| hypothetical protein T265_05867 [Opisthorchis viverrini]	csin103272	KER26958.1	BN1106_s2387B000116.mRNA-1	Pk02165_txpt2	---	---	---	---	---	---	---	---	---	---	---	K10523	---	M00384	---	---	---	---	Y	225	191.18	21	2.99	3.7	N	Y
comp57973_c0	comp57973_c0_seq1	Y	---	---	---	---	---	---	---	---	---	---	---	---	---	---	---	---	---	---	---	---	---	---	---	---	---	N	238	204.15	10	1.33	1.65	N	-
comp57979_c0	comp57979_c0_seq1	Y	---	gi|684391255|ref|XP_009169921.1| hypothetical protein T265_14018, partial [Opisthorchis viverrini]	gi|684391255|ref|XP_009169921.1| hypothetical protein T265_14018, partial [Opisthorchis viverrini]	---	KER26333.1	---	Pk13882_txpt1	---	318984125 dynein light chain 1, axonemal isoform 2	78.67	Smed|mk4.008733.01	83.93	---	IPR001611: Leucine-rich repeat;	GO:0005515: protein binding;	---	---	---	K10411	ko05016	---	---	---	---	---	Y	252	218.13	73.32	9.1	11.28	N	-
comp57985_c0	comp57985_c0_seq1	Y	comp22199_c0_seq1	gi|684369889|ref|XP_009163282.1| hypothetical protein T265_01075 [Opisthorchis viverrini]	gi|684369889|ref|XP_009163282.1| hypothetical protein T265_01075 [Opisthorchis viverrini]	---	KER32988.1	BN1106_s6248B000033.mRNA-1	Pk37386_txpt1	---	---	---	---	---	---	IPR009374: Translation initiation factor 3, subunit 12, eukaryotic; IPR016020: Translation initiation factor 3, subunit 12, N-terminal, eukaryotic; IPR016024: Armadillo-type fold;	GO:0003743: translation initiation factor activity; GO:0005488: binding; GO:0043022: ribosome binding;	GO:0006413: translational initiation; GO:0006446: regulation of translational initiation;	GO:0005634: nucleus; GO:0005852: eukaryotic translation initiation factor 3 complex;	---	K15028	---	---	---	---	---	---	Y	530	496.06	736	39.34	48.74	N	-
comp57985_c1	comp57985_c1_seq1	Y	comp22199_c1_seq1	gi|684369889|ref|XP_009163282.1| hypothetical protein T265_01075 [Opisthorchis viverrini]	gi|684369889|ref|XP_009163282.1| hypothetical protein T265_01075 [Opisthorchis viverrini]	csin112193	KER32988.1	---	Pk37386_txpt2	---	---	---	---	---	---	---	---	---	---	---	K15028	---	---	---	---	---	---	Y	243	209.14	64	8.3	10.29	N	Y
comp57992_c0	comp57992_c0_seq1	Y	comp22405_c1_seq1	gi|684402764|ref|XP_009173579.1| hypothetical protein T265_09287 [Opisthorchis viverrini]	gi|684402764|ref|XP_009173579.1| hypothetical protein T265_09287 [Opisthorchis viverrini]	csin110888	KER22664.1	BN1106_s73B000492.mRNA-1	Pk48933_txpt2	---	530371143 no description	72.62	Smed|mk4.001835.02	76.19	---	IPR007216: Cell differentiation, Rcd1-like;	---	---	---	3.6.4.12	K10901	ko03440 ko03460	M00295 M00414	---	---	---	---	Y	1398	1364.06	999.97	19.21	23.8	N	-
comp57998_c0	comp57998_c0_seq1	Y	---	---	---	---	---	---	---	---	---	---	---	---	---	---	---	---	---	---	---	---	---	---	---	---	---	N	257	223.12	11	1.33	1.65	N	-
comp58006_c0	comp58006_c0_seq1	Y	---	---	---	---	---	---	---	---	---	---	---	---	---	---	---	---	---	---	---	---	---	---	---	---	---	N	386	352.07	15	1.14	1.41	N	-
comp58030_c0	comp58030_c0_seq1	Y	---	---	---	---	---	---	---	---	---	---	---	---	---	---	---	---	---	---	---	---	---	---	---	Y	Y	Y	458	424.07	232	14.55	18.03	N	-
comp58037_c0	comp58037_c0_seq1	Y	---	gi|226476316|emb|CAX78009.1| hypothetical protein [Schistosoma japonicum]	gi|226476316|emb|CAX78009.1| hypothetical protein [Schistosoma japonicum]	---	KER30772.1	BN1106_s5070B000092.mRNA-1	---	---	---	---	---	---	---	---	---	---	---	---	---	---	---	---	---	Y	Y	Y	313	279.08	860	82.79	102.58	Y	-
comp58040_c0	comp58040_c0_seq1	Y	---	---	---	---	---	---	---	---	---	---	---	---	---	---	---	---	---	---	---	---	---	---	---	---	---	N	207	173.24	10	1.58	1.96	N	-
comp58059_c0	comp58059_c0_seq1	Y	comp22121_c0_seq1	gi|358335316|dbj|GAA53850.1| clathrin light chain A [Clonorchis sinensis]	gi|358335316|dbj|GAA53850.1| clathrin light chain A [Clonorchis sinensis]	csin111301	KER21918.1	---	---	---	---	---	---	---	---	IPR000996: Clathrin light chain;	GO:0005198: structural molecule activity;	GO:0006886: intracellular protein transport; GO:0016192: vesicle-mediated transport;	GO:0030130: clathrin coat of trans-Golgi network vesicle; GO:0030132: clathrin coat of coated pit;	---	K06672	ko04111	---	---	---	---	---	Y	459	425.07	756	47.29	58.6	N	-
comp58060_c0	comp58060_c0_seq1	Y	---	gi|684408675|ref|XP_009175499.1| hypothetical protein T265_10768 [Opisthorchis viverrini]	gi|684408675|ref|XP_009175499.1| hypothetical protein T265_10768 [Opisthorchis viverrini]	csin106084	KER20747.1	BN1106_s4662B000043.mRNA-1	Pk52975_txpt5	---	---	---	---	---	---	---	---	---	---	2.7.11.1	K05743	ko04360 ko04666 ko04810	---	---	---	---	---	Y	382	348.07	20	1.53	1.9	N	-
comp58060_c1	comp58060_c1_seq1	Y	---	gi|684408675|ref|XP_009175499.1| hypothetical protein T265_10768 [Opisthorchis viverrini]	gi|684408675|ref|XP_009175499.1| hypothetical protein T265_10768 [Opisthorchis viverrini]	csin106084	KER20747.1	BN1106_s4662B000043.mRNA-1	Pk52746_txpt3	---	---	---	---	---	---	IPR000504: RNA recognition motif domain; IPR012677: Nucleotide-binding, alpha-beta plait;	GO:0000166: nucleotide binding; GO:0003676: nucleic acid binding;	---	---	2.7.11.1	K05743	ko04360 ko04666 ko04810	---	---	---	---	---	Y	560	526.06	44	2.22	2.74	N	-
comp58068_c0	comp58068_c0_seq1	Y	---	---	---	---	---	---	---	---	---	---	---	---	---	---	---	---	---	---	---	---	---	---	1	---	---	Y	244	210.14	11	1.42	1.76	N	-
comp58082_c0	comp58082_c0_seq1	Y	---	---	---	---	---	---	---	---	---	---	---	---	---	---	---	---	---	---	---	---	---	---	---	---	---	N	700	666.06	29	1.15	1.42	N	-
comp58088_c0	comp58088_c0_seq1	Y	---	---	---	---	---	---	Pk20163_txpt1	---	---	---	---	---	---	---	---	---	---	---	---	---	---	---	1	---	---	Y	219	185.2	8	1.18	1.46	N	-
comp58097_c0	comp58097_c0_seq1	Y	---	---	---	---	---	---	---	---	---	---	---	---	---	---	---	---	---	---	---	---	---	---	---	---	---	N	375	341.07	168	13.16	16.31	N	-
comp58105_c0	comp58105_c0_seq1	Y	---	---	---	---	---	---	---	---	---	---	---	---	---	---	---	---	---	---	---	---	---	---	---	---	---	N	277	243.1	10	1.11	1.38	N	-
comp58108_c0	comp58108_c0_seq1	Y	---	---	---	---	---	---	---	---	---	---	---	---	---	---	---	---	---	---	---	---	---	---	---	---	---	N	319	285.08	21	1.98	2.45	N	-
comp58134_c0	comp58134_c0_seq1	Y	comp19569_c0_seq2	gi|684400340|ref|XP_009172800.1| hypothetical protein T265_08665 [Opisthorchis viverrini]	gi|684400340|ref|XP_009172800.1| hypothetical protein T265_08665 [Opisthorchis viverrini]	csin103467	KER23444.1	BN1106_s5039B000096.mRNA-1	Pk43281_txpt1	---	---	---	---	---	---	IPR000626: Ubiquitin; IPR019955: Ubiquitin supergroup;	GO:0005515: protein binding;	---	---	---	K11252	ko05034 ko05203 ko05322	---	---	---	---	---	Y	506	472.07	643.02	36.15	44.79	N	-
comp58148_c0	comp58148_c0_seq1	Y	---	---	---	---	---	---	---	---	---	---	---	---	---	---	---	---	---	---	---	---	---	---	---	---	---	N	360	326.08	16	1.31	1.63	N	-
comp58150_c0	comp58150_c0_seq1	Y	---	---	---	---	---	---	---	---	---	---	---	---	---	---	---	---	---	---	---	---	---	---	---	---	---	N	285	251.1	16	1.72	2.13	N	-
comp58206_c0	comp58206_c0_seq1	Y	---	---	---	---	---	---	Pk51107_txpt1	---	---	---	---	---	---	---	---	---	---	---	K06147	---	---	---	---	Y	Y	Y	509	475.07	1058.17	59.1	73.23	N	-
comp58211_c0	comp58211_c0_seq1	Y	---	---	---	---	---	---	Pk06343_txpt1	---	---	---	---	---	---	---	---	---	---	---	---	---	---	---	---	---	---	Y	245	211.14	11	1.41	1.75	N	-
comp58215_c0	comp58215_c0_seq1	Y	comp18597_c0_seq1	gi|350022705|dbj|GAA37562.1| barrier-to-autointegration factor [Clonorchis sinensis]	gi|350022705|dbj|GAA37562.1| barrier-to-autointegration factor [Clonorchis sinensis]	csin108089	KER26508.1	BN1106_s1789B000241.mRNA-1	Pk30871_txpt1	---	221316573 barrier-to-autointegration factor	65.48	Smed|mk4.001231.05	53.57	---	IPR004122: Barrier- to-autointegration factor, BAF;	GO:0003677: DNA binding;	---	---	---	K02870	ko03010	M00177	---	---	---	---	Y	351	317.08	634	53.53	66.33	N	-
comp58234_c0	comp58234_c0_seq1	Y	---	---	---	---	---	---	---	---	---	---	---	---	---	---	---	---	---	---	---	---	---	---	---	---	---	N	296	262.09	14	1.44	1.78	N	-
comp58251_c0	comp58251_c0_seq1	Y	---	---	---	---	---	---	---	---	---	---	---	---	---	---	---	---	---	---	---	---	---	---	---	---	---	N	359	325.08	13	1.07	1.33	N	-
comp58305_c0	comp58305_c0_seq2	Y	---	---	---	---	---	---	---	---	---	---	---	---	---	---	---	---	---	---	---	---	---	---	---	---	---	N	317	283.08	137	13	16.1	N	-
comp58338_c0	comp58338_c0_seq1	Y	---	---	---	---	---	---	---	---	---	---	---	---	---	---	---	---	---	---	---	---	---	---	1	---	---	Y	348	314.08	13	1.11	1.37	N	-
comp58362_c0	comp58362_c0_seq1	Y	---	---	---	---	---	---	---	---	---	---	---	---	---	---	---	---	---	---	---	---	---	---	---	Y	Y	Y	573	539.06	23	1.13	1.4	N	-
comp58363_c0	comp58363_c0_seq1	Y	---	---	---	---	---	---	---	---	---	---	---	---	---	---	---	---	---	---	---	---	---	---	---	---	---	N	570	536.06	34	1.68	2.08	N	-
comp58364_c0	comp58364_c0_seq1	Y	---	gi|358331529|dbj|GAA50331.1| desert hedgehog protein A [Clonorchis sinensis]	gi|358331529|dbj|GAA50331.1| desert hedgehog protein A [Clonorchis sinensis]	csin104382	KER24073.1	BN1106_s858B000302.mRNA-1	---	---	---	---	---	---	---	IPR009045: Hedgehog/DD-peptidase;	---	---	---	3.4.16.5	K13289	ko04142 ko04614	---	---	---	Y	Y	Y	452	418.07	19	1.21	1.5	N	-
comp58369_c0	comp58369_c0_seq1	Y	---	---	---	csin100319	KER25266.1	---	Pk01237_txpt1	---	---	---	---	---	---	---	---	---	---	---	---	---	---	---	---	---	---	Y	293	259.09	12	1.25	1.55	N	-
comp58401_c0	comp58401_c0_seq1	Y	---	---	---	---	---	---	---	---	---	---	---	---	---	---	---	---	---	---	---	---	---	---	---	---	---	N	267	233.11	18	2.09	2.59	N	-
comp58414_c0	comp58414_c0_seq1	Y	---	---	---	---	---	---	---	---	---	---	---	---	---	---	---	---	---	---	---	---	---	---	1	---	---	Y	645	611.06	36	1.56	1.93	N	-
comp58433_c0	comp58433_c0_seq1	Y	---	---	---	---	---	---	Pk07274_txpt3	---	---	---	---	---	---	---	---	---	---	---	---	---	---	---	---	---	---	Y	203	169.26	7	1.13	1.4	N	-
comp58434_c0	comp58434_c0_seq1	Y	---	---	---	---	---	---	---	---	---	---	---	---	---	---	---	---	---	---	---	---	---	---	---	---	---	N	472	438.07	19	1.15	1.43	N	-
comp58442_c0	comp58442_c0_seq1	Y	---	---	---	---	---	---	---	---	---	---	---	---	---	---	---	---	---	---	---	---	---	---	---	---	---	N	1059	1025.06	61	1.56	1.94	N	-
comp58448_c0	comp58448_c0_seq1	Y	comp21268_c1_seq1	gi|685962501|gb|KGB37916.1| DNA polymerase epsilon catalytic subunit A [Schistosoma haematobium]	gi|685962501|gb|KGB37916.1| DNA polymerase epsilon catalytic subunit A [Schistosoma haematobium]	csin108210	KER29128.1	BN1106_s525B000336.mRNA-1	Pk31432_txpt1	---	---	---	---	---	---	---	---	---	---	2.7.7.7	K02324	ko00230 ko00240 ko03030 ko03410 ko03420 ko05166	M00263	---	---	---	---	Y	720	686.06	35	1.35	1.67	N	-
comp58470_c0	comp58470_c0_seq1	Y	---	---	---	---	---	---	---	---	---	---	---	---	---	---	---	---	---	---	---	---	---	---	---	---	---	N	586	552.06	22	1.05	1.31	N	-
comp58477_c0	comp58477_c0_seq1	Y	comp23543_c3_seq1	gi|358341521|dbj|GAA49177.1| MAP/microtubule affinity-regulating kinase 4 [Clonorchis sinensis]	gi|358341521|dbj|GAA49177.1| MAP/microtubule affinity-regulating kinase 4 [Clonorchis sinensis]	csin102628	KER20009.1	BN1106_s293B000320.mRNA-1	Pk03119_txpt2	---	33636756 MAP/microtubule affinity-regulating kinase 4 isoform 2	72.62	Smed|mk4.005918.01	59.7	---	IPR000719: Protein kinase, catalytic domain; IPR002290: Serine/threonine-protein kinase domain; IPR008271: Serine/threonine-protein kinase, active site; IPR011009: Protein kinase-like domain; IPR017442: Serine/threonine-protein kinase-like domain;	GO:0004672: protein kinase activity; GO:0004674: protein serine/threonine kinase activity; GO:0005524: ATP binding; GO:0016772: transferase activity, transferring phosphorus-containing groups;	GO:0006468: protein phosphorylation;	---	2.7.11.1	K08798	---	---	---	---	---	---	Y	317	283.08	16	1.52	1.88	N	-
comp58478_c0	comp58478_c0_seq1	Y	---	---	---	---	---	---	---	---	---	---	---	---	---	---	---	---	---	---	---	---	---	---	1	---	---	Y	311	277.09	11	1.07	1.32	N	-
comp58489_c0	comp58489_c0_seq1	Y	comp18135_c0_seq1	gi|379991184|emb|CCA61804.1| MF6p protein, partial [Fasciola hepatica]	gi|379991184|emb|CCA61804.1| MF6p protein, partial [Fasciola hepatica]	csin111951	KER29691.1	BN1106_s2101B000084.mRNA-1	Pk38866_txpt1	Y	---	---	---	---	---	---	---	---	---	---	---	---	---	---	---	Y	Y	Y	437	403.07	11494	759.11	940.58	Y	-
comp58513_c0	comp58513_c0_seq2	Y	---	gi|358255291|dbj|GAA57006.1| TBC1 domain family member 2B, partial [Clonorchis sinensis]	gi|358255291|dbj|GAA57006.1| TBC1 domain family member 2B, partial [Clonorchis sinensis]	csin111988	KER32994.1	BN1106_s619B000149.mRNA-1	---	---	---	---	---	---	---	---	---	---	---	---	K09228	---	---	---	---	---	---	Y	375	341.07	20	1.57	1.94	N	-
comp58515_c0	comp58515_c0_seq1	Y	---	---	---	---	---	---	---	---	---	---	---	---	---	---	---	---	---	---	---	---	---	---	---	---	---	N	408	374.07	494.26	35.23	43.65	N	-
comp58541_c0	comp58541_c0_seq1	Y	---	---	---	---	---	---	Pk02323_txpt1	---	---	---	---	---	---	---	---	---	---	---	---	---	---	---	1	---	---	Y	405	371.07	18	1.29	1.6	N	-
comp58561_c0	comp58561_c0_seq1	Y	---	gi|358332421|dbj|GAA42231.2| UPF0480 protein C15orf24 homolog [Clonorchis sinensis]	gi|358332421|dbj|GAA42231.2| UPF0480 protein C15orf24 homolog [Clonorchis sinensis]	csin105566	KER27481.1	BN1106_s210B000997.mRNA-1	Pk53941_txpt2	---	9910346 ER membrane protein complex subunit 7 precursor	53.85	---	---	---	IPR013784: Carbohydrate-binding-like fold; IPR019008: Domain of unknown function DUF2012;	GO:0030246: carbohydrate binding;	---	---	2.4.2.30	K15259	---	---	---	---	Y	Y	Y	318	284.08	395	37.34	46.26	N	-
comp58570_c0	comp58570_c0_seq1	Y	---	---	---	---	---	---	---	---	---	---	---	---	---	---	---	---	---	---	---	---	---	---	2	---	---	Y	369	335.07	206	16.44	20.37	N	-
comp58589_c0	comp58589_c0_seq1	Y	---	---	---	---	---	---	---	---	---	---	---	---	---	---	---	---	---	---	---	---	---	---	---	---	---	N	337	303.08	12	1.06	1.32	N	-
comp58597_c0	comp58597_c0_seq1	Y	---	gi|780139772|ref|XP_011680485.1| PREDICTED: uncharacterized protein LOC105445964 [Strongylocentrotus purpuratus]	gi|780139772|ref|XP_011680485.1| PREDICTED: uncharacterized protein LOC105445964 [Strongylocentrotus purpuratus]	---	KER22581.1	BN1106_s1393B000364.mRNA-1	Pk23146_txpt1	---	---	---	---	---	---	---	---	---	---	---	K15273	---	---	---	---	---	---	Y	470	436.07	27	1.65	2.04	N	-
comp58636_c0	comp58636_c0_seq1	Y	comp17329_c1_seq1	---	---	---	---	---	---	---	---	---	---	---	---	---	---	---	---	---	---	---	---	---	1	---	---	Y	320	286.08	1085.64	101.89	126.24	Y	-
comp58650_c0	comp58650_c0_seq1	Y	---	---	---	---	---	---	---	---	---	---	---	---	---	---	---	---	---	---	---	---	---	---	---	---	---	N	604	570.06	23	1.07	1.32	N	-
comp58656_c0	comp58656_c0_seq1	Y	---	---	---	---	---	---	---	---	---	---	---	---	---	---	---	---	---	---	---	---	---	---	---	---	---	N	674	640.06	27	1.11	1.38	N	-
comp58657_c0	comp58657_c0_seq1	Y	---	gi|585660127|ref|XP_006816326.1| PREDICTED: uncharacterized protein LOC102803299 [Saccoglossus kowalevskii]	gi|585660127|ref|XP_006816326.1| PREDICTED: uncharacterized protein LOC102803299 [Saccoglossus kowalevskii]	csin108506	KER28172.1	BN1106_s639B000798.mRNA-1	Pk10666_txpt5	---	---	---	---	---	---	---	---	---	---	2.7.2.3	K00927	ko00010 ko00710 ko01200 ko01230	M00001 M00002 M00003 M00165 M00166	---	---	---	---	Y	450	416.07	18	1.15	1.43	N	-
comp58664_c0	comp58664_c0_seq1	Y	comp20301_c0_seq4	---	---	---	---	---	---	---	---	---	---	---	---	---	---	---	---	---	---	---	---	---	---	Y	Y	Y	465	431.07	3336.03	205.73	254.91	Y	-
comp58667_c0	comp58667_c0_seq1	Y	comp18084_c0_seq1	gi|557760163|ref|XP_005179805.1| PREDICTED: cytochrome c-2 [Musca domestica]	gi|557760163|ref|XP_005179805.1| PREDICTED: cytochrome c-2 [Musca domestica]	csin100019	KER22135.1	BN1106_s2001B000142.mRNA-1	Pk30055_txpt3	Y	11128019 cytochrome c	79.75	Smed|mk4.002115.02	75	---	IPR002327: Cytochrome c, class IA/ IB; IPR003088: Cytochrome c, class I; IPR009056: Cytochrome c domain;	GO:0005506: iron ion binding; GO:0009055: electron carrier activity; GO:0020037: heme binding;	---	---	---	K08738	ko00920 ko02020 ko04115 ko04210 ko04932 ko05010 ko05012 ko05014 ko05016 ko05134 ko05145 ko05152 ko05161 ko05164 ko05168 ko05200 ko05210 ko05222 ko05416	M00595	---	---	---	---	Y	578	544.06	5888.63	286.51	355	Y	-
comp58680_c0	comp58680_c0_seq1	Y	---	gi|358336233|dbj|GAA54790.1| moesin/ezrin/radixin homolog 2 [Clonorchis sinensis]	gi|358336233|dbj|GAA54790.1| moesin/ezrin/radixin homolog 2 [Clonorchis sinensis]	csin105436	KER25933.1	BN1106_s3133B000136.mRNA-1	---	---	---	---	---	---	---	---	---	---	---	---	---	---	---	---	---	---	---	Y	291	257.09	13	1.36	1.69	N	-
comp58705_c0	comp58705_c0_seq1	Y	comp18392_c0_seq1	gi|684390730|ref|XP_009169766.1| hypothetical protein T265_06282 [Opisthorchis viverrini]	gi|684390730|ref|XP_009169766.1| hypothetical protein T265_06282 [Opisthorchis viverrini]	csin100792	KER26492.1	BN1106_s698B000162.mRNA-1	Pk36487_txpt1	---	5902102 small nuclear ribonucleoprotein Sm D1 isoform 1	82.86	Smed|mk4.006922.00	75.71	---	IPR001163: Like-Sm ribonucleoprotein (LSM domain; IPR006649: Like-Sm ribonucleoprotein (LSM domain, eukaryotic/archaea-type; IPR010920: Like-Sm ribonucleoprotein (LSM-related domain;	---	---	---	---	K11087	ko03040 ko05322	M00351 M00352 M00354 M00355 M00398	---	---	---	---	Y	471	437.07	1987	120.82	149.7	Y	-
comp58710_c0	comp58710_c0_seq2	Y	comp26072_c2_seq2	gi|684401159|ref|XP_009173062.1| hypothetical protein T265_08876 [Opisthorchis viverrini]	gi|684401159|ref|XP_009173062.1| hypothetical protein T265_08876 [Opisthorchis viverrini]	csin109027	KER23181.1	BN1106_s1115B000505.mRNA-1	Pk36698_txpt1	---	4506605 60S ribosomal protein L23	75	Smed|mk4.000408.05	76.81	---	IPR000218: Ribosomal protein L14b/L23e; IPR023571: Ribosomal protein L14 domain;	GO:0003735: structural constituent of ribosome;	GO:0006412: translation;	GO:0005840: ribosome;	---	K02894	ko03010	M00177	---	---	---	---	Y	354	320.08	6233.7	521.29	645.9	Y	-
comp58722_c0	comp58722_c0_seq1	Y	comp18080_c0_seq1	gi|56753215|gb|AAW24817.1| SJCHGC05252 protein [Schistosoma japonicum]	gi|56753215|gb|AAW24817.1| SJCHGC05252 protein [Schistosoma japonicum]	---	---	BN1106_s146B000266.mRNA-1	Pk29540_txpt1	---	15011936 40S ribosomal protein S26	66.1	Smed|mk4.009838.01	67.19	---	IPR000892: Ribosomal protein S26e;	GO:0003735: structural constituent of ribosome;	GO:0006412: translation;	GO:0005622: intracellular; GO:0005840: ribosome;	---	K02976	ko03010	M00177 M00179	---	---	---	---	Y	467	433.07	4789.78	293.99	364.27	Y	-
comp58726_c0	comp58726_c0_seq1	Y	---	---	---	---	---	---	---	---	---	---	---	---	---	---	---	---	---	---	---	---	---	---	---	---	---	N	211	177.23	11	1.69	2.1	N	-
comp58729_c0	comp58729_c0_seq1	Y	comp23655_c1_seq1	gi|762125369|ref|XP_011445707.1| PREDICTED: enoyl-CoA hydratase, mitochondrial-like [Crassostrea gigas]	gi|762125369|ref|XP_011445707.1| PREDICTED: enoyl-CoA hydratase, mitochondrial-like [Crassostrea gigas]	csin107180	---	BN1106_s3092B000204.mRNA-1	---	---	---	---	---	---	---	IPR001753: Crotonase, core;	GO:0003824: catalytic activity;	GO:0008152: metabolic process;	---	4.2.1.17	K07511	ko00062 ko00071 ko00280 ko00310 ko00362 ko00380 ko00410 ko00627 ko00640 ko00650 ko00930 ko01212	M00013 M00032 M00085 M00087	---	---	---	---	Y	364	330.07	132	10.7	13.25	N	-
comp58733_c0	comp58733_c0_seq1	Y	---	---	---	---	---	---	---	---	---	---	---	---	---	---	---	---	---	---	---	---	---	---	---	---	---	N	205	171.25	8	1.28	1.58	N	-
comp58735_c0	comp58735_c0_seq1	Y	---	---	---	---	---	---	---	---	---	---	---	---	---	---	---	---	---	---	---	---	---	---	1	---	---	Y	707	673.06	34	1.33	1.65	N	-
comp58754_c0	comp58754_c0_seq1	Y	---	---	---	---	---	---	Pk43666_txpt1	---	---	---	---	---	---	---	---	---	---	---	---	---	---	---	---	---	---	Y	531	497.06	24	1.28	1.59	N	-
comp58783_c0	comp58783_c0_seq1	Y	---	gi|765136435|ref|XP_011479955.1| PREDICTED: uncharacterized protein LOC101155783 [Oryzias latipes]	gi|765136435|ref|XP_011479955.1| PREDICTED: uncharacterized protein LOC101155783 [Oryzias latipes]	---	---	BN1106_s1323B000335.mRNA-1	Pk10678_txpt1	---	---	---	---	---	---	---	---	---	---	---	K16358	---	---	---	1	---	---	Y	549	515.06	20	1.03	1.27	N	-
comp58789_c0	comp58789_c0_seq1	Y	---	---	---	---	---	---	---	---	---	---	---	---	---	---	---	---	---	---	---	---	---	---	---	---	---	N	383	349.07	17	1.3	1.61	N	-
comp58799_c0	comp58799_c0_seq1	N	---	---	---	---	---	---	---	---	---	---	---	---	---	---	---	---	---	---	---	---	---	---	---	---	---	N	310.12	276.22	75	7.3	9.04	N	-
comp58799_c0	comp58799_c0_seq2	Y	---	---	---	---	---	---	---	---	---	---	---	---	---	---	---	---	---	---	---	---	---	---	---	---	---	N	310.12	276.22	75	7.3	9.04	N	-
comp58856_c0	comp58856_c0_seq1	Y	comp18733_c0_seq1	gi|684371742|ref|XP_009163875.1| hypothetical protein T265_01552 [Opisthorchis viverrini]	gi|684371742|ref|XP_009163875.1| hypothetical protein T265_01552 [Opisthorchis viverrini]	csin103266	KER32323.1	BN1106_s298B000280.mRNA-1	Pk03947_txpt1	---	---	---	---	---	---	---	---	---	---	---	K09341	ko05166	---	---	---	---	---	Y	679	645.06	249	10.19	12.63	N	-
comp58868_c0	comp58868_c0_seq1	Y	---	---	---	---	---	---	Pk38695_txpt1	---	---	---	---	---	---	---	---	---	---	---	---	---	---	---	---	---	---	Y	577	543.06	712	34.71	43	N	-
comp58881_c0	comp58881_c0_seq1	Y	---	---	---	---	---	---	---	---	---	---	---	---	---	---	---	---	---	---	---	---	---	---	---	---	---	N	367	333.07	17	1.36	1.69	N	-
comp58893_c0	comp58893_c0_seq1	Y	comp15844_c0_seq1	gi|358253867|dbj|GAA53875.1| adenosine deaminase [Clonorchis sinensis]	gi|358253867|dbj|GAA53875.1| adenosine deaminase [Clonorchis sinensis]	csin111480	KER21891.1	BN1106_s503B000223.mRNA-1	Pk26972_txpt1	---	---	---	---	---	---	IPR001365: Adenosine/AMP deaminase;	GO:0019239: deaminase activity;	GO:0009168: purine ribonucleoside monophosphate biosynthetic process;	---	3.5.4.4	K01488	ko00230 ko05340	---	---	---	---	---	Y	585	551.06	30	1.44	1.79	N	-
comp58917_c0	comp58917_c0_seq1	Y	---	---	---	---	---	---	---	---	---	---	---	---	---	---	---	---	---	---	---	---	---	---	1	---	---	Y	594	560.06	29	1.37	1.7	N	-
comp58939_c0	comp58939_c0_seq1	Y	---	gi|358335103|dbj|GAA53567.1| nuclear GTP-binding protein [Clonorchis sinensis]	gi|358335103|dbj|GAA53567.1| nuclear GTP-binding protein [Clonorchis sinensis]	csin110518	---	BN1106_s2842B000152.mRNA-1	---	---	45593130 guanine nucleotide-binding protein-like 3 isoform 1	74.14	---	---	Y	IPR014813: GNL3L/Grn1 putative GTPase;	---	---	---	---	K14538	ko03008	---	---	---	---	---	Y	215	181.21	60	9.03	11.19	N	-
comp58966_c0	comp58966_c0_seq2	Y	---	gi|358337877|dbj|GAA56206.1| twist protein [Clonorchis sinensis]	gi|358337877|dbj|GAA56206.1| twist protein [Clonorchis sinensis]	csin110283	---	BN1106_s967B000135.mRNA-1	---	---	429325228 twist-related protein 2	76.74	---	---	Y	IPR001092: Helix-loop-helix DNA-binding domain; IPR011598: Helix-loop-helix DNA-binding; IPR015789: Twist;	GO:0030528: transcription regulator activity;	GO:0006355: regulation of transcription, DNA-dependent;	GO:0005634: nucleus;	---	K09069	ko05205	---	---	---	---	---	Y	746	712.06	47	1.74	2.16	N	-
comp58999_c0	comp58999_c0_seq1	Y	---	---	---	---	---	---	---	---	---	---	---	---	---	---	---	---	---	---	---	---	---	---	---	---	---	N	479	445.07	26	1.55	1.92	N	-
comp59000_c0	comp59000_c0_seq1	Y	comp19217_c0_seq1	---	---	---	---	---	---	---	---	---	---	---	---	---	---	---	---	---	---	---	---	---	1	---	---	Y	301	267.09	78	7.86	9.73	N	-
comp59011_c0	comp59011_c0_seq1	Y	---	---	---	---	---	---	---	---	---	---	---	---	---	---	---	---	---	---	---	---	---	---	---	---	---	N	644.53	610.59	265	11.47	14.21	N	-
comp59011_c0	comp59011_c0_seq2	N	---	---	---	---	---	---	---	---	---	---	---	---	---	---	---	---	---	---	---	---	---	---	---	---	---	N	644.53	610.59	265	11.47	14.21	N	-
comp59012_c0	comp59012_c0_seq1	Y	comp25142_c2_seq1	gi|684396216|ref|XP_009171452.1| hypothetical protein T265_07620 [Opisthorchis viverrini]	gi|684396216|ref|XP_009171452.1| hypothetical protein T265_07620 [Opisthorchis viverrini]	csin111741	KER24791.1	BN1106_s1683B000170.mRNA-1	Pk48195_txpt1	---	145207958 anoctamin-7 isoform NGEP-long	72.62	Smed|mk4.003056.01	80.95	---	IPR007632: Anoctamin/TMEM 16;	---	---	---	---	K16466	---	---	---	1	---	---	Y	296	262.09	63	6.47	8.02	N	-
comp59017_c0	comp59017_c0_seq1	Y	---	---	---	---	---	---	---	---	---	---	---	---	---	---	---	---	---	---	---	---	---	---	---	---	---	N	446	412.07	21	1.36	1.68	N	-
comp59026_c0	comp59026_c0_seq1	Y	---	---	---	---	---	---	---	---	---	---	---	---	---	---	---	---	---	---	---	---	---	---	---	---	---	N	295	261.09	64	6.6	8.18	N	-
comp59038_c0	comp59038_c0_seq1	Y	comp16873_c0_seq1	gi|684377828|ref|XP_009165832.1| hypothetical protein T265_03155 [Opisthorchis viverrini]	gi|684377828|ref|XP_009165832.1| hypothetical protein T265_03155 [Opisthorchis viverrini]	csin105631	KER30422.1	BN1106_s854B000120.mRNA-1	Pk46089_txpt1	---	4503427 dual specificity tyrosine-phosphorylation-regulated kinase 2 isoform 1	58.62	Smed|mk4.008193.01	52.38	---	IPR000719: Protein kinase, catalytic domain; IPR008271: Serine/threonine-protein kinase, active site; IPR011009: Protein kinase-like domain; IPR017442: Serine/threonine-protein kinase-like domain;	GO:0004672: protein kinase activity; GO:0004674: protein serine/threonine kinase activity; GO:0005524: ATP binding; GO:0016772: transferase activity, transferring phosphorus-containing groups;	GO:0006468: protein phosphorylation;	---	---	K11393	---	---	---	---	---	---	Y	531	497.06	23	1.23	1.52	N	-
comp59054_c0	comp59054_c0_seq1	Y	---	gi|358253780|dbj|GAA53770.1| WD repeat and FYVE domain-containing protein 3 [Clonorchis sinensis]	gi|358253780|dbj|GAA53770.1| WD repeat and FYVE domain-containing protein 3 [Clonorchis sinensis]	csin111054	KER20364.1	BN1106_s3837B000091.mRNA-1	---	---	---	---	---	---	---	---	---	---	---	---	K17409	---	---	---	---	---	---	Y	256	222.12	12	1.46	1.81	N	-
comp59076_c0	comp59076_c0_seq1	Y	comp25129_c1_seq1	gi|684403409|ref|XP_009173790.1| LOW QUALITY PROTEIN: hypothetical protein T265_14849 [Opisthorchis viverrini]	gi|684403409|ref|XP_009173790.1| LOW QUALITY PROTEIN: hypothetical protein T265_14849 [Opisthorchis viverrini]	csin107533	KER22470.1	BN1106_s9473B000018.mRNA-1	Pk00896_txpt1	---	---	---	---	---	---	---	---	---	---	6.1.1.22	K01893	ko00970	M00359 M00360	---	---	---	---	Y	221	187.19	153	22.27	27.59	N	-
comp59081_c0	comp59081_c0_seq1	Y	---	---	---	---	---	---	---	---	---	---	---	---	---	---	---	---	---	---	---	---	---	---	---	---	---	N	255	221.12	10	1.22	1.52	N	-
comp59086_c0	comp59086_c0_seq1	N	---	---	---	---	---	---	---	---	---	---	---	---	---	---	---	---	---	---	---	---	---	---	---	---	---	N	348.18	314.26	112.01	9.54	11.83	N	-
comp59086_c0	comp59086_c0_seq2	Y	---	---	---	---	---	---	---	---	---	---	---	---	---	---	---	---	---	---	---	---	---	---	2	---	---	Y	348.18	314.26	112.01	9.54	11.83	N	-
comp59091_c0	comp59091_c0_seq1	Y	---	---	---	---	---	---	---	---	---	---	---	---	---	---	---	---	---	---	---	---	---	---	---	---	---	N	264	230.11	10	1.17	1.46	N	-
comp59102_c0	comp59102_c0_seq1	Y	---	---	---	---	---	---	---	---	---	---	---	---	---	---	---	---	---	---	---	---	---	---	---	---	---	N	304	270.09	20	1.99	2.47	N	-
comp59105_c0	comp59105_c0_seq1	Y	---	---	---	---	---	---	---	---	---	---	---	---	---	---	---	---	---	---	---	---	---	---	---	---	---	N	503	469.07	22	1.24	1.54	N	-
comp59125_c0	comp59125_c0_seq1	Y	---	---	---	---	---	---	---	---	---	---	---	---	---	---	---	---	---	---	---	---	---	---	---	---	---	N	469	435.07	18	1.1	1.36	N	-
comp59152_c0	comp59152_c0_seq1	Y	---	---	---	---	---	---	---	---	---	---	---	---	---	---	---	---	---	---	---	---	---	---	---	---	---	N	336	302.08	13	1.15	1.43	N	-
comp59162_c0	comp59162_c0_seq1	Y	---	gi|358253052|dbj|GAA51739.1| REST corepressor [Clonorchis sinensis]	gi|358253052|dbj|GAA51739.1| REST corepressor [Clonorchis sinensis]	csin106722	KER31291.1	BN1106_s4994B000107.mRNA-1	Pk21633_txpt1	---	---	---	---	---	---	IPR000949: ELM2 domain;	---	---	---	---	K09100	---	---	---	---	---	---	Y	296	262.09	15	1.54	1.91	N	-
comp59187_c0	comp59187_c0_seq1	Y	comp12366_c0_seq1	gi|353232737|emb|CCD80092.1| putative sodium/hydrogen exchanger 3 (nhe3) [Schistosoma mansoni]	gi|353232737|emb|CCD80092.1| putative sodium/hydrogen exchanger 3 (nhe3) [Schistosoma mansoni]	csin105744	KER32232.1	BN1106_s305B000346.mRNA-1	Pk35655_txpt1	---	---	---	---	---	---	IPR006153: Cation/H+ exchanger; IPR018422: Cation/H+ exchanger, CPA1 family;	GO:0015299: solute:hydrogen antiporter activity;	GO:0006812: cation transport; GO:0055085: transmembrane transport;	GO:0016021: integral to membrane;	---	K12880	ko03013 ko03040	M00406	---	1	---	---	Y	760	726.06	38	1.38	1.71	N	-
comp59188_c0	comp59188_c0_seq1	Y	comp20439_c0_seq1	---	---	---	---	---	---	---	---	---	---	---	---	---	---	---	---	---	---	---	---	---	---	---	---	N	249	215.13	164	20.66	25.6	N	-
comp59201_c0	comp59201_c0_seq1	Y	---	---	---	---	---	---	---	---	---	---	---	---	---	---	---	---	---	---	---	---	---	---	---	---	---	N	420	386.07	16	1.1	1.37	N	-
comp59218_c0	comp59218_c0_seq1	Y	comp13070_c0_seq1	gi|684382020|ref|XP_009167113.1| hypothetical protein T265_13432, partial [Opisthorchis viverrini]	gi|684382020|ref|XP_009167113.1| hypothetical protein T265_13432, partial [Opisthorchis viverrini]	csin102156	KER29135.1	---	---	---	---	---	---	---	---	---	---	---	---	---	---	---	---	---	---	Y	Y	Y	384	350.07	89	6.79	8.41	N	-
comp59229_c0	comp59229_c0_seq1	Y	---	---	---	---	---	---	---	---	---	---	---	---	---	---	---	---	---	---	---	---	---	---	---	---	---	N	830	796.06	38	1.26	1.56	N	-
comp59250_c0	comp59250_c0_seq1	Y	---	---	---	---	---	---	---	---	---	---	---	---	---	---	---	---	---	---	---	---	---	---	---	---	---	N	272	238.11	44	4.99	6.18	N	-
comp59252_c0	comp59252_c0_seq1	Y	---	---	---	---	---	---	---	---	---	---	---	---	---	---	---	---	---	---	---	---	---	---	---	---	---	N	208	174.24	7	1.1	1.36	N	-
comp59255_c0	comp59255_c0_seq1	Y	comp19840_c1_seq2	gi|353230690|emb|CCD77107.1| putative rap1 and [Schistosoma mansoni]	gi|353230690|emb|CCD77107.1| putative rap1 and [Schistosoma mansoni]	csin104017	KER33862.1	BN1106_s765B000147.mRNA-1	Pk41276_txpt1	---	354459356 ras-related protein Rap-1b isoform 4	91.67	Smed|mk4.001611.01	92.86	---	IPR001806: Ras GTPase; IPR003577: Ras small GTPase, Ras type; IPR005225: Small GTP-binding protein domain; IPR013753: Ras; IPR020849: Ras small GTPase;	GO:0003924: GTPase activity; GO:0005525: GTP binding;	GO:0006184: GTP catabolic process; GO:0007165: signal transduction; GO:0007264: small GTPase mediated signal transduction;	GO:0005622: intracellular; GO:0016020: membrane;	---	K07836	ko04010 ko04014 ko04015 ko04062 ko04510 ko04670 ko04720 ko04722 ko04972 ko05211	---	---	---	---	---	Y	612	578.06	949	43.42	53.79	N	-
comp59263_c0	comp59263_c0_seq1	Y	---	---	---	---	---	---	---	---	---	---	---	---	---	---	---	---	---	---	---	---	---	---	1	---	---	Y	395	361.07	14	1.03	1.28	N	-
comp59313_c0	comp59313_c0_seq1	Y	---	gi|684406039|ref|XP_009174649.1| hypothetical protein T265_15051, partial [Opisthorchis viverrini]	gi|684406039|ref|XP_009174649.1| hypothetical protein T265_15051, partial [Opisthorchis viverrini]	csin103301	KER21602.1	BN1106_s98B000745.mRNA-1	Pk24852_txpt1	---	---	---	---	---	---	IPR003961: Fibronectin, type III; IPR008957: Fibronectin type III domain; IPR013783: Immunoglobulin-like fold;	GO:0005515: protein binding;	---	---	---	K08025	ko04950	---	---	---	---	---	Y	1191	1157.06	47	1.07	1.32	N	-
comp59316_c0	comp59316_c0_seq1	Y	---	gi|56755219|gb|AAW25789.1| SJCHGC01831 protein [Schistosoma japonicum]	gi|56755219|gb|AAW25789.1| SJCHGC01831 protein [Schistosoma japonicum]	csin105417	KER29393.1	BN1106_s779B000221.mRNA-1	---	---	317108191 endophilin-A2 isoform 2	64.81	Smed|mk4.011270.00	60.38	---	IPR004148: BAR;	GO:0005515: protein binding;	---	GO:0005737: cytoplasm;	---	K11247	ko04144	---	---	---	---	---	Y	213	179.22	86	13.1	16.23	N	-
comp59333_c0	comp59333_c0_seq1	Y	---	gi|358254431|dbj|GAA55264.1| FAD-linked sulfhydryl oxidase ALR [Clonorchis sinensis]	gi|358254431|dbj|GAA55264.1| FAD-linked sulfhydryl oxidase ALR [Clonorchis sinensis]	csin107504	KER28527.1	BN1106_s4613B000054.mRNA-1	Pk34239_txpt1	---	---	---	---	---	---	IPR006863: Erv1/Alr; IPR017905: ERV/ALR sulphydryl oxidase;	GO:0016972: thiol oxidase activity;	GO:0055114: oxidation-reduction process;	---	1.8.3.2	K17783	---	---	---	---	---	---	Y	657	623.06	1590	67.41	83.53	N	-
comp59337_c0	comp59337_c0_seq1	Y	---	---	---	---	---	---	---	---	---	---	---	---	---	---	---	---	---	---	---	---	---	---	---	---	---	N	555	521.06	34	1.73	2.14	N	-
comp59339_c0	comp59339_c0_seq1	Y	---	---	---	---	---	---	---	---	---	---	---	---	---	---	---	---	---	---	---	---	---	---	1	---	---	Y	212	178.22	78.67	12.05	14.93	N	-
[truncated: 33,683 more rows]
