# Supplementary material for: Conservation and diversification of the transcriptomes of adult Paragonimus westermani and P. skrjabini
Source: Parasit Vectors. 2016 Sep 13;9(1):497. doi: 10.1186/s13071-016-1785-x (PMC5020434; doi:10.1186/s13071-016-1785-x)
Supplement: Additional file 4: Table S3. — KEGG module representation and completeness for P. westermani and P. skrjabini. (XLSX 49 kb) [file 13071_2016_1785_MOESM4_ESM.xlsx]

## Sheet: Table S3
Table S3. KEGG module representation and completeness for P. westermani and P. skrjabini.
			P. westermani		P. skrjabini
Module #	Module Description	Total KO groups in module	Total Kos	Complete?	Total Kos	Complete	Paragonimus conserved and specific
M00001	Glycolysis (Embden-Meyerhof pathway), glucose => pyruvate	28	11	complete	13	complete	0
M00002	.1 Glycolysis, core module involving three-carbon compounds	11	6	---	6	---	0
M00003	Gluconeogenesis, oxaloacetate => fructose-6P	14	9	complete	8	complete	0
M00004	.1 Pentose phosphate pathway (Pentose phosphate cycle)	14	8	complete	8	complete	0
M00005	.1 PRPP biosynthesis, ribose 5P => PRPP	1	1	complete	1	complete	0
M00006	.1 UM01737.1 Pentose phosphate pathway, oxidative phase, glucose 6P => ribulose 5P	5	3	---	3	---	0
M00007	.1 Pentose phosphate pathway, non-oxidative phase, fructose 6P => ribose 5P	6	4	---	4	---	0
M00008	Entner-Doudoroff pathway, glucose-6P => glyceraldehyde-3P + pyruvate	5	2	---	2	---	0
M00009	.1 Citrate cycle (TCA cycle, Krebs cycle)	35	17	complete	17	complete	0
M00010	Citrate cycle, first carbon oxidation, oxaloacetate => 2-oxoglutarate	5	4	---	4	---	0
M00011	.1 UM05360.1 Citrate cycle, second carbon oxidation, 2-oxoglutarate => oxaloacetate	30	13	---	13	---	0
M00012	.1 Glyoxylate cycle	8	4	incomplete	4	incomplete	0
M00013	Malonate semialdehyde pathway, propanoyl-CoA => Acetyl-CoA	6	4	incomplete	4	incomplete	0
M00014	Glucuronate pathway (uronate pathway)	7	2	---	1	---	0
M00015	Proline biosynthesis, glutamate => proline	4	2	incomplete	2	incomplete	0
M00019	Valine/isoleucine biosynthesis, pyruvate => valine / 2-oxobutanoate => isoleucine	6	1	---	2	---	0
M00020	Serine biosynthesis, glycerate-3P => serine	3	3	complete	3	complete	1
M00025	Tyrosine biosynthesis, chorismate => tyrosine	14	1	incomplete	1	incomplete	1
M00026	.1 0 Histidine biosynthesis, PRPP => histidine	16	1	---	1	---	0
M00027	0 GABA (gamma-Aminobutyrate) shunt	7	1	incomplete	1	incomplete	0
M00028	Ornithine biosynthesis, glutamate => ornithine	16	2	---	2	---	0
M00029	Urea cycle	6	1	---	1	---	0
M00030	Lysine biosynthesis, AAA pathway, 2-oxoglutarate => 2-aminoadipate => lysine	10	0	---	1	---	0
M00032	Lysine degradation, lysine => saccharopine => acetoacetyl-CoA	18	7	incomplete	9	incomplete	0
M00034	Methionine salvage pathway	18	4	incomplete	4	incomplete	1
M00035	Methionine degradation	7	4	complete	3	incomplete	0
M00036	.1 Leucine degradation, leucine => acetoacetate + acetyl-CoA	13	10	complete	10	complete	1
M00037	Melatonin biosynthesis, tryptophan => serotonin => melatonin	4	2	---	1	---	0
M00038	Tryptophan metabolism, tryptophan => kynurenine => 2-aminomuconate	10	4	incomplete	4	incomplete	0
M00039	Lignin biosynthesis, cinnamate => lignin	7	0	---	1	---	0
M00042	0 Catecholamine biosynthesis, tyrosine => dopamine => noradrenaline => adrenaline	6	4	incomplete	4	incomplete	0
M00044	Tyrosine degradation, tyrosine => homogentisate	6	2	---	2	---	0
M00045	.1 UM03068.1 Histidine degradation, histidine => N-formiminoglutamate => glutamate	4	4	complete	4	complete	1
M00046	Pyrimidine degradation, uracil => beta-alanine, thymine => 3-aminoisobutanoate	3	2	2 compelte branches	3	incomplete	0
M00047	Creatine pathway	3	2	---	1	---	0
M00048	Inosine monophosphate biosynthesis, PRPP + glutamine => IMP	20	1	incomplete	2	incomplete	0
M00049	Adenine ribonucleotide biosynthesis, IMP => ADP,ATP	6	5	complete	5	complete	0
M00050	Guanine ribonucleotide biosynthesis IMP => GDP,GTP	6	5	complete	5	complete	0
M00051	Uridine monophosphate biosynthesis, glutamine (+ PRPP) => UMP	14	3	complete	3	complete	0
M00052	Pyrimidine ribonucleotide biosynthesis, UMP => UDP/UTP,CDP/CTP	6	3	complete	2	incomplete	0
M00053	.1 Pyrimidine deoxyribonuleotide biosynthesis, CDP/CTP => dCDP/dCTP,dTDP/dTTP	12	6	incomplete	6	incomplete	0
M00055	.1 N-glycan precursor biosynthesis	13	13	complete	13	complete	0
M00056	0 O-glycan biosynthesis, mucin type core	7	2	complete	3	incomplete	0
M00057	Glycosaminoglycan biosynthesis, linkage tetrasaccharide	4	4	complete	2	incomplete	0
M00059	.1 0 Glycosaminoglycan biosynthesis, heparan sulfate backbone	10	5	complete	5	complete	1
M00065	GPI-anchor biosynthesis, core oligosaccharide	8	8	complete	7	incomplete	1
M00066	Lactosylceramide biosynthesis	2	1	incomplete	1	incomplete	0
M00069	Glycosphingolipid biosynthesis, ganglio series, LacCer => GT3	3	1	incomplete	0	incomplete	0
M00070	Glycosphingolipid biosynthesis, lacto-series, LacCer => Lc4Cer	4	1	incomplete	1	incomplete	1
M00071	.1 Glycosphingolipid biosynthesis, neolacto-series, LacCer => nLc4Cer	5	2	complete	3	complete	1
M00072	Oligosaccharyltransferase	8	6	---	5	---	0
M00073	N-glycan precursor trimming	3	3	complete	3	complete	0
M00074	.1 N-glycan biosynthesis, high-mannose type	10	2	complete	2	---	0
M00075	.1 N-glycan biosynthesis, complex type	13	5	incomplete	6	incomplete	0
M00078	Heparan sulfate degradation	9	3	---	0	---	0
M00079	.1 UM01793.1 UM02151.1 Keratan sulfate degradation	4	2	---	2	---	0
M00082	Fatty acid biosynthesis, initiation	13	2	incomplete	2	incomplete	1
M00083	.1 Fatty acid biosynthesis, elongation	14	1	incomplete	1	incomplete	0
M00085	Fatty acid biosynthesis, elongation, mitochondria	6	6	---	6	---	0
M00086	.1 beta-Oxidation, acyl-CoA synthesis	2	2	complete	1	complete	0
M00087	beta-Oxidation	19	8	complete	9	complete	0
M00088	Ketone body biosynthesis, acetyl-CoA => acetoacetate/3-hydroxybutyrate/acetone	5	3	incomplete	3	incomplete	0
M00089	Triacylglycerol biosynthesis	19	5	incomplete	5	incomplete	0
M00090	Phosphatidylcholine (PC) biosynthesis, choline => PC	5	2	incomplete	3	complete	0
M00092	Phosphatidylethanolamine (PE) biosynthesis, ethanolamine => PE	5	4	complete	4	complete	0
M00093	.1 UM03873.1 Phosphatidylethanolamine (PE) biosynthesis, PA => PS => PE	4	2	incomplete	2	incomplete	0
M00094	.1 Ceramide biosynthesis	5	4	complete	4	complete	0
M00095	C5 isoprenoid biosynthesis, mevalonate pathway	8	7	complete	7	complete	0
M00096	.1 UM03110.1 C5 isoprenoid biosynthesis, non-mevalonate pathway	9	1	---	1	---	0
M00098	Acylglycerol degradation	12	1	incomplete	0	incomplete	0
M00099	.1 Sphingosine biosynthesis	8	5	complete	5	complete	0
M00100	Sphingosine degradation	2	1	incomplete	2	complete	0
M00101	.1 Cholesterol biosynthesis, squalene 2,3-epoxide => cholesterol	11	4	---	3	---	2
M00104	0 Bile acid biosynthesis, cholesterol => cholate	12	1	---	0	---	0
M00106	.1 Conjugated bile acid biosynthesis, cholate => taurocholate/glycocholate	2	1	---	0	---	0
M00112	.1 Tocopherol biosynthesis	4	1	---	1	---	0
M00113	Jasmonic acid biosynthesis	9	1	---	1	---	0
M00114	.1 Ascorbate biosynthesis, plants, glucose-6P => ascorbate	19	4	---	4	---	0
M00115	.1 UM02783.1 NAD biosynthesis, aspartate => NAD	7	3	---	3	---	0
M00118	.1 Glutathione biosynthesis, glutamate => glutathione	4	2	complete	2	complete	0
M00119	Pantothenate biosynthesis, valine/L-aspartate => pantothenate	6	2	---	1	---	0
M00120	(TPHA0M00120) Coenzyme A biosynthesis, pantothenate => CoA	11	4	complete	4	complete	0
M00121	Heme biosynthesis, glutamate => protoheme/siroheme	21	9	---	9	---	0
M00122	Cobalamin biosynthesis, cobinamide => cobalamin	9	1	---	0	---	0
M00124	Pyridoxal biosynthesis, erythrose-4P => pyridoxal-5P	6	2	---	2	---	0
M00125	Riboflavin biosynthesis, GTP => riboflavin/FMN/FAD	11	2	---	2	---	0
M00126	Tetrahydrofolate biosynthesis, GTP => THF	15	4	incomplete	3	incomplete	0
M00128	Ubiquinone biosynthesis, eukaryotes, chorismate => ubiquinone	6	5	incomplete	5	incomplete	0
M00129	Ascorbate biosynthesis, animals, glucose-1P => ascorbate	7	4	---	3	---	0
M00130	(TPHA0M00130) TPHA_0M01200(TPHA0M01200) .1 Inositol phosphate metabolism, PI=> PIP2 => Ins(1,4,5)P3 => Ins(1,3,4,5)P4	11	5	complete	6	complete	0
M00131	Inositol phosphate metabolism, Ins(1,3,4,5)P4 => Ins(1,3,4)P3 => myo-inositol	7	4	complete	5	complete	0
M00132	Inositol phosphate metabolism, Ins(1,3,4)P3 => phytate	3	2	incomplete	1	incomplete	0
M00134	Polyamine biosynthesis, arginine => ornithine => putrescine	2	2	complete	1	incomplete	0
M00135	GABA biosynthesis, eukaryotes, putrescine => GABA	5	2	incomplete	1	incomplete	0
M00140	.1 UM00880.1 C1-unit interconversion, prokaryotes	3	1	---	1	---	0
M00141	.1 C1-unit interconversion, eukaryotes	4	2	complete	3	complete	0
M00142	NADH:ubiquinone oxidoreductase, mitochondria	7	4	---	4	---	3
M00143	NADH dehydrogenase (ubiquinone) Fe-S protein/flavoprotein complex, mitochondria	11	9	---	11	---	0
M00146	NADH dehydrogenase (ubiquinone) 1 alpha subcomplex	14	10	---	10	---	3
M00147	.1 NADH dehydrogenase (ubiquinone) 1 beta subcomplex	13	10	---	10	---	0
M00148	Succinate dehydrogenase (ubiquinone)	4	4	---	4	---	0
M00151	Cytochrome bc1 complex respiratory unit	10	3	---	3	---	0
M00152	Cytochrome bc1 complex	11	6	---	6	---	0
M00154	Cytochrome c oxidase g	18	12	---	12	---	3
M00155	Cytochrome c oxidase, prokaryotes	5	1	---	0	---	0
M00158	F-type ATPase, eukaryotes	19	12	---	13	---	0
M00160	.1 V-type ATPase, eukaryotes	14	14	---	13	---	0
M00165	Reductive pentose phosphate cycle (Calvin cycle)	17	6	incomplete	6	incomplete	0
M00166	Reductive pentose phosphate cycle, ribulose-5P => glyceraldehyde-3P	7	2	---	2	---	0
M00167	Reductive pentose phosphate cycle, glyceraldehyde-3P => ribulose-5P	10	4	---	4	---	0
M00168	CAM (Crassulacean acid metabolism), dark	4	2	incomplete	2	incomplete	0
M00169	CAM (Crassulacean acid metabolism), light	2	1	incomplete	1	incomplete	0
M00170	.1 C4-dicarboxylic acid cycle, phosphoenolpyruvate carboxykinase type	4	3	incomplete	2	incomplete	0
M00171	C4-dicarboxylic acid cycle, NAD - malic enzyme type	9	5	incomplete	5	incomplete	0
M00172	C4-dicarboxylic acid cycle, NADP - malic enzyme type	4	1	---	1	---	0
M00173	Reductive citrate cycle (Arnon-Buchanan cycle)	38	5	incomplete	5	incomplete	0
M00176	Assimilatory sulfate reduction, sulfate => H2S g	10	1	incomplete	1	incomplete	0
M00177	.1 Ribosome, eukaryotes Ribosome, eukaryotes [BR:ko03011]	79	76	---	76	---	3
M00178	.1 Ribosome, bacteria Ribosome, bacteria [BR:ko03011]	55	40	---	38	---	3
M00179	0 Ribosome, archaea Ribosome, archaea [BR:ko03011]	67	54	---	53	---	2
M00180	RNA polymerase II, eukaryotes RNA polymerase II, eukaryotes [BR:ko03021 ko03400]	12	12	---	12	---	0
M00181	0 RNA polymerase III, eukaryotes RNA polymerase III, eukaryotes [BR:ko03021]	16	13	---	14	---	0
M00182	RNA polymerase I, eukaryotes RNA polymerase I, eukaryotes [BR:ko03021]	14	9	---	9	---	0
M00222	Phosphate transport system Phosphate transport system [BR:ko02000]	4	0	---	1	---	0
M00223	.1 UM02842.1 Phosphonate transport system Phosphonate transport system [BR:ko02000]	3	0	---	1	---	0
M00233	.1 Glutamate transport system Glutamate transport system [BR:ko02000]	4	0	---	1	---	0
M00254	ABC-2 type transport system ABC-2 type transport system [BR:ko02000]	2	2	---	0	---	0
M00261	DNA polymerase alpha / primase complex DNA polymerase alpha / primase complex [BR:ko03032]	4	4	---	4	---	0
M00262	DNA polymerase delta complex DNA polymerase delta complex [BR:ko03032 ko03400]	4	3	---	3	---	0
M00263	DNA polymerase epsilon complex DNA polymerase epsilon complex [BR:ko03032 ko03400]	4	2	---	3	---	0
M00284	.1 Origin recognition complex Origin recognition complex [BR:ko03032]	6	5	---	5	---	0
M00285	.1 UM05131.1 MCM complex MCM complex [BR:ko03032]	6	6	---	6	---	0
M00286	GINS complex GINS complex [BR:ko03032]	4	3	---	3	---	0
M00288	.1 RPA complex RPA complex [BR:ko03032 ko03400]	4	3	---	2	---	0
M00289	.1 RF-C complex RF-C complex [BR:ko03032 ko03400]	3	3	---	2	---	0
M00290	(TPHA0M00290) .1 0 Holo-TFIIH complex Holo-TFIIH complex [BR:ko03021 ko03400]	10	8	---	8	---	0
M00291	0 MRN complex MRN complex [BR:ko03032 ko03400]	3	3	---	3	---	0
M00292	.1 0 MRX complex MRX complex [BR:ko03400]	3	2	---	2	---	0
M00293	.1 DNA polymerase zeta complex DNA polymerase zeta complex [BR:ko03400]	3	1	---	1	---	0
M00294	DNA polymerase gamma complex DNA polymerase gamma complex [BR:ko03032]	2	1	---	2	---	0
M00295	.1 BRCA1-associated genome surveillance complex (BASC) BRCA1-associated genome surveillance complex (BASC) [BR:ko03400]	14	14	---	13	---	0
M00296	BER complex BER complex [BR:ko03400]	8	5	---	6	---	0
M00297	.1 DNA-PK complex DNA-PK complex [BR:ko03032 ko03400]	3	2	---	2	---	0
M00307	0 Pyruvate oxidation, pyruvate => acetyl-CoA	9	4	complete	4	incomplete	0
M00319	.1 0 Manganese/zinc/iron transport system Manganese/zinc/iron transport system [BR:ko02000]	4	0	---	1	---	0
M00335	Sec (secretion) system Sec (secretion) system [BR:ko02044]	13	2	---	3	---	0
M00337	Immunoproteasome Immunoproteasome [BR:ko03051]	16	10	---	9	---	0
M00338	Cysteine biosynthesis, homocysteine + serine => cysteine	3	2	complete	2	complete	0
M00340	(TPHA0M00340) .1 Proteasome, 20S core particle Proteasome, 20S core particle [BR:ko03051]	14	13	---	12	---	1
M00341	.1 Proteasome, 19S regulatory particle (PA700) Proteasome, 19S regulatory particle (PA700) [BR:ko03051]	19	18	---	18	---	0
M00344	Formaldehyde assimilation, xylulose monophosphate pathway	4	1	incomplete	1	incomplete	0
M00345	Formaldehyde assimilation, ribulose monophosphate pathway	7	1	---	1	---	0
M00346	Formaldehyde assimilation, serine pathway	10	2	incomplete	3	incomplete	0
M00350	(prfC) .1 Capsaicin biosynthesis, L-Phenylalanine => Capsaicin	5	0	---	1	---	0
M00351	.1 Spliceosome, U1-snRNP Spliceosome, U1-snRNP [BR:ko03041]	10	10	---	10	---	1
M00352	0 Phum_PHUM368550 Phum_PHUM504070 Spliceosome, U2-snRNP Spliceosome, U2-snRNP [BR:ko03041]	20	20	---	20	---	1
M00353	0 Phum_PHUM003580 Spliceosome, Prp19/CDC5L complex Spliceosome, Prp19/CDC5L complex [BR:ko03041]	9	9	---	9	---	0
M00354	Spliceosome, U4/U6.U5 tri-snRNP Spliceosome, U4/U6.U5 tri-snRNP [BR:ko03041]	31	28	---	28	---	1
M00355	0 Phum_PHUM003570 Phum_PHUM504010 Spliceosome, 35S U5-snRNP Spliceosome, 35S U5-snRNP [BR:ko03041]	31	30	---	30	---	1
M00357	Methanogenesis, acetate => methane	21	1	---	1	---	0
M00359	Aminoacyl-tRNA biosynthesis, eukaryotes	22	22	---	22	---	0
M00360	(TPHA0M00360) Aminoacyl-tRNA biosynthesis, prokaryotes CNM00950 NIES39_Q01470	31	21	---	21	---	0
M00361	.1 Nucleotide sugar biosynthesis, eukaryotes	8	6	---	6	---	0
M00362	Nucleotide sugar biosynthesis, prokaryotes	13	6	---	6	---	0
M00364	.1 C10-C20 isoprenoid biosynthesis, bacteria	4	2	---	1	---	0
M00365	C10-C20 isoprenoid biosynthesis, archaea	2	1	---	1	---	0
M00366	.1 C10-C20 isoprenoid biosynthesis, plants	4	3	---	2	---	0
M00367	.1 C10-C20 isoprenoid biosynthesis, non-plant eukaryotes	3	3	complete	3	complete	0
M00368	.1 Ethylene biosynthesis, methionine => ethylene	3	1	---	1	---	0
M00373	.1 Ethylmalonyl pathway	13	5	---	5	---	0
M00374	0 Dicarboxylate-hydroxybutyrate cycle g	34	3	---	3	---	0
M00375	0 Hydroxypropionate-hydroxybutylate cycle	33	5	---	5	---	0
M00376	.1 0 3-Hydroxypropionate bi-cycle	40	6	---	6	---	0
M00379	.1 0 Phum_PHUM494160 SCF-MET30 complex SCF-MET30 complex [BR:ko04121]	4	3	---	3	---	0
M00380	.1 SCF-BTRC complex SCF-BTRC complex [BR:ko04121]	4	4	---	4	---	0
M00381	.1 SCF-SKP2 complex SCF-SKP2 complex [BR:ko04121]	4	3	---	3	---	0
M00382	SCF-FBS complex SCF-FBS complex [BR:ko04121]	5	3	---	3	---	0
M00383	.1 ECV complex ECV complex [BR:ko04121]	5	5	---	5	---	1
M00384	Cul3-SPOP complex Cul3-SPOP complex [BR:ko04121]	3	3	---	3	---	0
M00385	Cul4-DDB1-DDB2 complex Cul4-DDB1-DDB2 complex [BR:ko04121 ko03400]	4	3	---	3	---	0
M00386	Cul4-DDB1-CSA complex Cul4-DDB1-CSA complex [BR:ko04121 ko03400]	4	4	---	3	---	0
M00387	.1 SCF-FBW7 complex SCF-FBW7 complex [BR:ko04121]	4	4	---	4	---	0
M00388	ECS complex ECS complex [BR:ko04121]	12	4	---	5	---	0
M00389	.1 APC/C complex APC/C complex [BR:ko04121 ko03036]	15	10	---	11	---	0
M00390	(TPHA0M00390) TPHA_0P00380(TPHA0P00380) .1 Exosome, archaea	4	4	---	4	---	0
M00391	Exosome, eukaryotes	10	8	---	6	---	0
M00392	Ski complex	4	1	---	2	---	0
M00393	.1 TRAMP complex	4	3	---	2	---	0
M00394	RNA degradosome	4	1	---	2	---	0
M00395	Decapping complex	7	3	---	3	---	0
M00396	Lsm 2-8 complex Lsm 2-8 complex [BR:ko03041]	7	6	---	6	---	0
M00397	Lsm 1-7 complex	7	6	---	6	---	0
M00398	Sm core complex Sm core complex [BR:ko03032 ko03041]	7	7	---	7	---	1
M00399	Cap binding complex Cap binding complex [BR:ko03041]	2	2	---	2	---	0
M00400	(TPHA0M00400) .1 p97-Ufd1-Npl4 complex	3	3	---	3	---	0
M00401	Sec61 complex Sec61 complex [BR:ko02044]	3	3	---	3	---	0
M00402	Translocon-associated protein (TRAP) complex	4	4	---	4	---	0
M00403	.1 UM04919.1 HRD1/SEL1 ERAD complex	11	10	---	10	---	1
M00404	.1 COPII complex	5	5	---	5	---	0
M00405	THC complex THC complex [BR:ko03041]	5	4	---	5	---	0
M00406	TREX complex TREX complex [BR:ko03041]	8	7	---	8	---	0
M00407	SCF-CDC4 complex SCF-CDC4 complex [BR:ko04121]	4	3	---	3	---	0
M00408	.1 ESCRT-0 complex	2	2	---	2	---	0
M00409	ESCRT-I complex	4	4	---	4	---	0
M00410	(TPHA0M00410) ESCRT-II complex	3	2	---	2	---	0
M00411	0 SCF-GRR1 complex SCF-GRR1 complex [BR:ko04121]	4	4	---	3	---	0
M00412	.1 UM02150.1 0 ESCRT-III complex	9	9	---	9	---	0
M00413	.1 0 Phum_PHUM617260 FA core complex FA core complex [BR:ko03400]	10	1	---	1	---	0
M00414	Bloom's syndrome complex Bloom's syndrome complex [BR:ko03400]	4	3	---	3	---	0
M00415	.1 Fatty acid biosynthesis, elongation, endoplasmic reticulum	13	5	---	4	---	0
M00424	Shelterin complex Shelterin complex [BR:ko03032]	6	0	---	1	---	0
M00425	H/ACA ribonucleoprotein complex H/ACA ribonucleoprotein complex [BR:ko03032 ko03009]	4	4	---	4	---	0
M00426	Survival motor neuron (SMN) complex Survival motor neuron (SMN) complex [BR:ko03041]	9	6	---	4	---	0
M00427	Nuclear pore complex	33	27	---	28	---	1
M00428	eIF4F complex eIF4F complex [BR:ko03012]	3	3	---	3	---	0
M00430	.1 Exon junction complex (EJC) Exon junction complex (EJC) [BR:ko03041]	15	14	---	13	---	2
M00507	.1 ChpA-ChpB/PilGH (chemosensory) two-component regulatory system ChpA-ChpB/PilGH (chemosensory) two-component regulatory system [BR:ko02022 ko02035]	5	0	---	1	---	0
M00532	Photorespiration	18	3	---	5	---	0
M00549	Nucleotide sugar biosynthesis, glucose => UDP-glucose	7	4	---	6	---	0
M00554	Nucleotide sugar biosynthesis, galactose => UDP-galactose	2	2	---	2	---	0
M00555	.1 Betaine biosynthesis, choline => betaine	4	0	---	1	---	0
M00565	Trehalose biosynthesis, D-glucose 1P => trehalose	10	2	---	2	---	0
M00568	.1 Catechol ortho-cleavage, catechol => 3-oxoadipate	5	1	---	1	---	1
M00570	(TPHA0M00570) .1 Isoleucine biosynthesis, threonine => 2-oxobutanoate => isoleucine	7	2	---	3	---	0
M00572	0 Pimeloyl-ACP biosynthesis, BioC-BioH pathway, malonyl-ACP => pimeloyl-ACP	9	1	---	1	---	0
M00580	Pentose phosphate pathway, archaea, fructose 6P => ribose 5P	5	1	---	1	---	0
M00595	.1 Thiosulfate oxidation by SOX complex, thiosulfate => sulfate	7	1	---	1	---	0
M00609	Cysteine biosynthesis, methionine => cysteine	6	1	---	1	---	0
