# Supplementary material for: Conservation and diversification of the transcriptomes of adult Paragonimus westermani and P. skrjabini
Source: Parasit Vectors. 2016 Sep 13;9(1):497. doi: 10.1186/s13071-016-1785-x (PMC5020434; doi:10.1186/s13071-016-1785-x)
Supplement: Additional file 5: Table S4. — Gene Ontology term enrichment among transcript sets of interest from P. westermani and P. skrjabini. (XLSX 42 kb) [file 13071_2016_1785_MOESM5_ESM.xlsx]

## Sheet: Table S4
Table S4. Gene Ontology term enrichment among transcript sets of interest from P. westermani and P. skrjabini.
			Potentially Secreted		Putative Host Mimics		Top 5% expressed components		Top Differentially expressed components
			P. westermani	P. skrjabini	P. westermani	P. skrjabini	P. westermani	P. skrjabini	P. westermani	P. skrjabini
cellular_component	microtubule	GO:0005874	-	-	-	-	0.00167018	7.71417e-05	-	3.99991e-07
cellular_component	dynein complex	GO:0030286	-	-	-	-	-	-	-	1.43313e-06
biological_process	microtubule-based movement	GO:0007018	-	-	-	-	-	-	-	4.16571e-05
biological_process	protein polymerization	GO:0051258	-	-	-	-	0.0031804	8.07782e-05	-	0.000479227
molecular_function	microtubule motor activity	GO:0003777	-	-	-	-	-	-	-	0.00107943
molecular_function	nucleobase-containing compound kinase activity	GO:0019205	-	-	-	-	-	-	-	0.00411063
biological_process	microtubule cytoskeleton organization	GO:0000226	-	-	-	-	-	-	-	0.00543054
biological_process	microtubule-based process	GO:0007017	-	-	-	-	-	-	-	0.0117262
molecular_function	cysteine-type endopeptidase activity	GO:0004197	0.00803115	-	-	-	1.23141e-09	-	1.6302e-05	-
molecular_function	RNA-directed DNA polymerase activity	GO:0003964	-	-	-	-	-	-	0.000111488	-
biological_process	RNA-dependent DNA replication	GO:0006278	-	-	-	-	-	-	0.000856868	-
biological_process	autophagy	GO:0006914	-	-	-	-	-	-	0.00133569	-
molecular_function	aspartic-type endopeptidase activity	GO:0004190	-	-	-	-	-	-	0.0038938	-
molecular_function	phosphatidylcholine-sterol O-acyltransferase activity	GO:0004607	0.00124127	-	-	-	-	-	0.00462671	-
cellular_component	microtubule associated complex	GO:0005875	-	-	-	-	-	-	0.00489005	-
molecular_function	structural constituent of ribosome	GO:0003735	-	-	-	-	1.26405e-53	1.6075e-54	0.00856878	-
cellular_component	ribosome	GO:0005840	-	-	-	-	2.74447e-39	4.56274e-49	-	-
biological_process	translation	GO:0006412	-	-	-	-	2.53273e-38	6.40039e-40	-	-
molecular_function	electron carrier activity	GO:0009055	-	-	-	-	1.83031e-07	4.19876e-08	-	-
biological_process	ATP synthesis coupled proton transport	GO:0015986	-	-	-	-	2.73859e-13	1.58724e-07	-	-
biological_process	nucleosome assembly	GO:0006334	-	-	-	-	3.5055e-08	9.54421e-07	-	-
cellular_component	nucleosome	GO:0000786	-	-	-	-	3.91214e-07	3.28379e-06	-	-
molecular_function	NADH dehydrogenase (ubiquinone) activity	GO:0008137	-	-	-	-	3.42819e-06	1.76871e-05	-	-
molecular_function	unfolded protein binding	GO:0051082	-	0.0048634	-	-	5.11167e-09	3.58306e-05	-	-
molecular_function	ferric iron binding	GO:0008199	-	-	-	-	2.67381e-05	4.16512e-05	-	-
molecular_function	oxidoreductase activity	GO:0016491	-	-	-	-	0.000382155	4.63596e-05	-	-
biological_process	gluconeogenesis	GO:0006094	-	-	-	-	0.0032356	5.72379e-05	-	-
biological_process	protein folding	GO:0006457	-	0.00831099	-	-	1.2124e-07	9.57914e-05	-	-
molecular_function	cytochrome-c oxidase activity	GO:0004129	-	-	-	-	1.48601e-06	9.75296e-05	-	-
biological_process	cellular iron ion homeostasis	GO:0006879	-	-	-	-	0.000241812	0.000105407	-	-
molecular_function	GTP binding	GO:0005525	-	-	0.000275614	-	3.87701e-06	0.00014841	-	-
biological_process	glycolysis	GO:0006096	-	-	-	-	0.000102999	0.000148802	-	-
biological_process	cell redox homeostasis	GO:0045454	-	0.000323424	-	-	2.14693e-05	0.000184863	-	-
molecular_function	cysteine-type peptidase activity	GO:0008234	-	0.00782266	-	-	0.000115533	0.000204705	-	-
molecular_function	phosphoenolpyruvate carboxykinase activity	GO:0004611	-	-	-	-	0.000508011	0.00024358	-	-
cellular_component	proton-transporting ATP synthase complex, catalytic core F(1)	GO:0045261	-	-	-	-	5.66371e-07	0.000412333	-	-
molecular_function	pyridoxal phosphate binding	GO:0030170	-	-	-	-	-	0.000442227	-	-
molecular_function	structural molecule activity	GO:0005198	-	-	-	-	-	0.0007747	-	-
molecular_function	rRNA binding	GO:0019843	-	-	-	-	0.00139989	0.00109667	-	-
molecular_function	branched-chain-amino-acid transaminase activity	GO:0004084	-	-	-	-	0.00108121	0.00195446	-	-
molecular_function	antioxidant activity	GO:0016209	-	-	-	-	0.00139989	0.00195446	-	-
molecular_function	fructose-bisphosphate aldolase activity	GO:0004332	-	-	-	-	0.00922019	0.00195446	-	-
molecular_function	cobalamin binding	GO:0031419	-	-	-	-	-	0.00195446	-	-
molecular_function	hydrogen ion transporting ATP synthase activity, rotational mechanism	GO:0046933	-	-	-	-	9.59952e-06	0.00247193	-	-
cellular_component	mitochondrial proton-transporting ATP synthase complex, coupling factor F(o)	GO:0000276	-	-	-	-	3.50361e-05	0.00290995	-	-
molecular_function	selenium binding	GO:0008430	-	0.00762221	-	-	0.00300131	0.00296396	-	-
cellular_component	mitochondrial inner membrane	GO:0005743	-	-	-	-	-	0.00446649	-	-
molecular_function	protein disulfide oxidoreductase activity	GO:0015035	-	-	-	-	0.0013522	0.0046376	-	-
biological_process	superoxide metabolic process	GO:0006801	-	-	-	-	-	0.00479065	-	-
biological_process	ATP synthesis coupled electron transport	GO:0042773	-	-	-	-	-	0.00479065	-	-
cellular_component	large ribosomal subunit	GO:0015934	-	-	-	-	0.000591926	0.00486992	-	-
molecular_function	calcium-dependent phospholipid binding	GO:0005544	-	-	-	-	-	0.00623364	-	-
molecular_function	ubiquinol-cytochrome-c reductase activity	GO:0008121	-	-	-	-	6.20722e-05	0.0070871	-	-
molecular_function	P-P-bond-hydrolysis-driven protein transmembrane transporter activity	GO:0015450	-	-	-	-	0.00139989	0.0070871	-	-
molecular_function	glutathione peroxidase activity	GO:0004602	0.0108282	-	-	-	0.00551727	0.0070871	-	-
molecular_function	protein domain specific binding	GO:0019904	-	-	-	-	0.000168282	0.00730888	-	-
biological_process	iron ion transport	GO:0006826	-	-	-	-	0.00136309	0.009929	-	-
biological_process	protein phosphorylation	GO:0006468	-	-	1.74088e-08	1.48127e-08	-	-	-	-
molecular_function	ATP binding	GO:0005524	-	-	2.0189e-06	2.10106e-08	-	-	-	-
molecular_function	protein kinase activity	GO:0004672	-	-	-	4.25639e-06	-	-	-	-
molecular_function	protein serine/threonine kinase activity	GO:0004674	-	-	2.10841e-08	0.00109138	-	-	-	-
molecular_function	GTPase activity	GO:0003924	-	-	7.41982e-07	0.00326374	-	-	-	-
cellular_component	proteasome core complex, alpha-subunit complex	GO:0019773	-	-	-	0.00626069	-	-	-	-
molecular_function	iron-sulfur cluster binding	GO:0051536	-	-	-	0.00941264	-	-	-	-
molecular_function	serine-type endopeptidase inhibitor activity	GO:0004867	3.81135e-06	3.11975e-05	-	-	-	-	-	-
molecular_function	coenzyme binding	GO:0050662	-	0.00804548	-	-	-	-	-	-
cellular_component	endoplasmic reticulum	GO:0005783	0.00814075	0.0082291	-	-	-	-	-	-
biological_process	carbohydrate metabolic process	GO:0005975	-	-	-	-	-	-	-	-
cellular_component	membrane	GO:0016020	-	-	-	-	-	-	-	-
molecular_function	serine-type peptidase activity	GO:0008236	-	-	-	-	-	-	-	-
cellular_component	eukaryotic translation elongation factor 1 complex	GO:0005853	-	-	-	-	-	-	-	-
molecular_function	insulin-like growth factor binding	GO:0005520	-	-	-	-	-	-	-	-
molecular_function	palmitoyl-(protein) hydrolase activity	GO:0008474	-	-	-	-	-	-	-	-
molecular_function	mannosyl-oligosaccharide 1,2-alpha-mannosidase activity	GO:0004571	-	-	-	-	-	-	-	-
biological_process	regulation of cell growth	GO:0001558	-	-	-	-	-	-	-	-
biological_process	cell proliferation	GO:0008283	-	-	-	-	-	-	-	-
molecular_function	heat shock protein binding	GO:0031072	-	-	-	-	-	-	-	-
cellular_component	nucleolus	GO:0005730	-	-	-	-	-	-	-	-
molecular_function	dolichyl-diphosphooligosaccharide-protein glycotransferase activity	GO:0004579	0.00402697	-	-	-	-	-	-	-
molecular_function	dihydrolipoyl dehydrogenase activity	GO:0004148	-	-	-	-	-	-	-	-
molecular_function	galactosylceramidase activity	GO:0004336	-	-	-	-	-	-	-	-
molecular_function	alpha-L-fucosidase activity	GO:0004560	-	-	-	-	-	-	-	-
molecular_function	mannosyl-oligosaccharide glucosidase activity	GO:0004573	-	-	-	-	-	-	-	-
molecular_function	protein-L-isoaspartate (D-aspartate) O-methyltransferase activity	GO:0004719	-	-	-	-	-	-	-	-
molecular_function	ribonuclease T2 activity	GO:0033897	-	-	-	-	-	-	-	-
biological_process	cellular biosynthetic process	GO:0044249	-	-	-	-	-	-	-	-
biological_process	DNA metabolic process	GO:0006259	-	-	-	-	-	-	-	-
biological_process	cellular response to stimulus	GO:0051716	-	-	-	-	-	-	-	-
molecular_function	nucleic acid binding	GO:0003676	-	-	-	-	-	-	-	-
biological_process	RNA metabolic process	GO:0016070	-	-	-	-	-	-	-	-
molecular_function	protein binding	GO:0005515	-	-	-	-	-	-	-	-
molecular_function	DNA binding	GO:0003677	-	-	-	-	-	-	-	-
cellular_component	intracellular	GO:0005622	-	-	-	-	-	-	-	-
cellular_component	small ribosomal subunit	GO:0015935	-	-	-	-	2.54303e-06	-	-	-
molecular_function	oxidoreductase activity, acting on NADH or NADPH	GO:0016651	-	-	-	-	2.69128e-05	-	-	-
biological_process	proteolysis	GO:0006508	0.000675492	-	-	-	4.94802e-05	-	-	-
molecular_function	hydrogen ion transmembrane transporter activity	GO:0015078	-	-	-	-	0.000755359	-	-	-
molecular_function	phosphoglycerate kinase activity	GO:0004618	-	-	-	-	0.00108121	-	-	-
biological_process	malate metabolic process	GO:0006108	-	-	-	-	0.00136309	-	-	-
biological_process	translational elongation	GO:0006414	-	-	-	-	0.0020105	-	-	-
molecular_function	proton-transporting ATPase activity, rotational mechanism	GO:0046961	-	-	-	-	0.00255395	-	-	-
biological_process	tricarboxylic acid cycle	GO:0006099	-	-	-	-	0.0032356	-	-	-
cellular_component	mitochondrion	GO:0005739	-	-	-	-	0.00505738	-	-	-
biological_process	branched chain family amino acid metabolic process	GO:0009081	-	-	-	-	0.00758216	-	-	-
biological_process	electron transport chain	GO:0022900	-	-	-	-	0.00758216	-	-	-
biological_process	glycerol ether metabolic process	GO:0006662	-	-	-	-	0.00807648	-	-	-
molecular_function	serine-type carboxypeptidase activity	GO:0004185	0.00402697	-	-	-	0.00922019	-	-	-
biological_process	intracellular protein transport	GO:0006886	-	-	0.00071786	-	-	-	-	-
biological_process	vesicle-mediated transport	GO:0016192	-	-	0.00124623	-	-	-	-	-
molecular_function	hydrolase activity, hydrolyzing O-glycosyl compounds	GO:0004553	2.66841e-05	-	-	-	-	-	-	-
molecular_function	sulfotransferase activity	GO:0008146	0.000650991	-	-	-	-	-	-	-
biological_process	oxidation-reduction process	GO:0055114	0.001389	-	-	-	-	-	-	-
cellular_component	glycerol-3-phosphate dehydrogenase complex	GO:0009331	0.0014705	-	-	-	-	-	-	-
biological_process	protein N-linked glycosylation	GO:0006487	0.00534827	-	-	-	-	-	-	-
molecular_function	acid phosphatase activity	GO:0003993	0.00823128	-	-	-	-	-	-	-
molecular_function	metallocarboxypeptidase activity	GO:0004181	0.00823128	-	-	-	-	-	-	-
biological_process	glycerol-3-phosphate metabolic process	GO:0006072	0.0097341	-	-	-	-	-	-	-
